# Supplementary material for: A comprehensive multi-omics analysis identifies a robust scoring system for cancer-associated fibroblasts and intervention targets in colorectal cancer
Source: J Cancer Res Clin Oncol. 2024 Mar 13;150(3):124. doi: 10.1007/s00432-023-05548-7 (PMC10937804; doi:10.1007/s00432-023-05548-7)
Supplement: Supplementary file 9 — Supplementary Data1: 596 differentially expressed genesbetween CAF and NF in CRC from a previous study. (csv 7 KB) [file 432_2023_5548_MOESM9_ESM.csv]

Number	gene_symbol
1	AAR2
2	ABCC8
3	ACAD8
4	ACD
5	ACP5
6	ACSF2
7	ADAMTS2
8	ADCK1
9	AHCY
10	AIMP2
11	AKR1A1
12	ALG1L
13	ALG3
14	AMIGO1
15	ANGPTL4
16	ANLN
17	AP3M2
18	APEH
19	APEX2
20	APH1A
21	ARAF
22	ARF3
23	ARHGAP11A
24	ARHGEF11
25	ARHGEF5
26	ARSA
27	ASB13
28	ASPM
29	ATAD3C
30	ATG101
31	ATP13A2
32	ATP6V0B
33	ATP6V0D1
34	ATP6V1G1
35	AXIN1
36	B3GLCT
37	B3GNT9
38	BANF1P3
39	BCL2L1
40	BEND3
41	BET1L
42	BRAT1
43	BRI3
44	BRI3BP
45	BUB1
46	BUD23
47	C11orf80
48	C12orf49
49	C16orf74
50	C1orf105
51	C1orf220
52	C1orf56
53	C7orf26
54	C9orf16
55	C9orf78
56	CAB39L
57	CABLES2
58	CADM4
59	CAP2
60	CBX1P5
61	CBX4
62	CBY1
63	CCDC134
64	CCL11
65	CCL3
66	CCND1
67	CD177
68	CD53
69	CDC34
70	CDH24
71	CDIPT
72	CENPF
73	CEP55
74	CERS4
75	CHCHD6
76	CHI3L1
77	CIAO2B
78	CIAO3
79	CIB1
80	CLDN34
81	CLPP
82	CLPTM1
83	CMKLR1
84	CMTM4
85	CNPPD1
86	CNTN4
87	COL8A2
88	COPE
89	COPRS
90	COPS3
91	COQ6
92	COX6B2
93	CPB2
94	CPNE8
95	CPO
96	CPQ
97	CPSF1
98	CPSF4
99	CPXM2
100	CST2
101	CSTF2
102	CT45A10
103	CTCF
104	CTNNA1P1
105	CTSF
106	CTSH
107	CWF19L1
108	CXCL16
109	CYC1
110	CYP11B1
111	CYP2F1
112	DCAF15
113	DCLRE1B
114	DEF8
115	DGCR2
116	DGCR6L
117	DHRS7B
118	DHRS7C
119	DHX16
120	DHX30
121	DKK1
122	DLGAP5
123	DNAAF5
124	DNASE2
125	DPAGT1
126	DUS1L
127	DUSP22
128	DUSP3
129	DVL3
130	EDF1
131	EEFSEC
132	EFHD2
133	EFNA3
134	EFNB3
135	EIF4E1B
136	ELOVL6
137	ENG
138	ENSG00000178412
139	ENSG00000179743
140	ENSG00000184441
141	ENSG00000188078
142	ENSG00000199584
143	ENSG00000199934
144	ENSG00000200325
145	ENSG00000200764
146	ENSG00000201778
147	ENSG00000202251
148	ENSG00000202476
149	ENSG00000204637
150	ENSG00000205325
151	ENSG00000228154
152	ENSG00000233170
153	ENSG00000234810
154	ENSG00000252042
155	ENSG00000252357
156	ENSG00000252742
157	ENSG00000254488
158	ENSG00000255447
159	ENSG00000277818
160	ENSG00000283098
161	ENSG00000285976
162	EPAS1
163	EPS15L1
164	ERAL1
165	ERP29
166	ETV1
167	ETV5
168	EVI2A
169	EXOSC2
170	FAAP24
171	FAM118B
172	FAM168A
173	FAM89A
174	FBF1
175	FBXL22
176	FBXO31
177	FBXW5
178	FCAR
179	FCGRT
180	FGFR1
181	FLII
182	FLYWCH2
183	FOXC1
184	FTSJ3
185	GALNS
186	GATA3
187	GATD1
188	GDF15
189	GEMIN6
190	GET3
191	GGTLC2
192	GLI4
193	GLMP
194	GNPTG
195	GORASP1
196	GPAT4
197	GPKOW
198	GPRIN2
199	GRAP2
200	GRHL1
201	GRINA
202	GRN
203	GSN-AS1
204	HDHD3
205	HEXA-AS1
206	HIST1H4A
207	HMCES
208	HMGA2-AS1
209	HNRNPA0
210	HSD17B7P2
211	HTATSF1P2
212	HTR1F
213	HYAL2
214	HYAL3
215	HYOU1
216	ICAM3
217	IDI2
218	IFRD2
219	IGLV1-40
220	IL1RAP
221	IL4
222	IMP4
223	ING2
224	INPP5K
225	INTS9
226	IPO13
227	ITPK1
228	JADE2
229	KANSL2
230	KCND3
231	KCNE2
232	KCNRG
233	KCTD14
234	KDM5D
235	KIAA0100
236	KIAA1191
237	KIF14
238	KIF1C
239	KIR3DX1
240	KIRREL1
241	KIT
242	KLC2
243	KLF10
244	KLF11
245	KLHDC4
246	KLRC1
247	KNL1
248	KRTAP4-7
249	KRTAP9-4
250	KSR1
251	L3MBTL3
252	LATS2
253	LDLRAD1
254	LEO1
255	LILRA5
256	LIMK1
257	LINC00324
258	LINC00598
259	LINC00670
260	LINC01521
261	LPAR3
262	LPCAT4
263	LRP10
264	LRP3
265	LRRC47
266	LRRC69
267	MAMDC2
268	MAN1C1
269	MAN2A2
270	MAN2B1
271	MAP3K15
272	MAP3K6
273	MAU2
274	MCAM
275	MCM6
276	MCRIP1
277	MDH1B
278	MED11
279	MFSD10
280	MGAT4B
281	MGLL
282	MIS18A
283	MISP3
284	MKI67
285	MLEC
286	MLPH
287	MLST8
288	MMP13
289	MPI
290	MRAP2
291	MRGBP
292	MRGPRG-AS1
293	MRPL34
294	MRPL4
295	MRPS26
296	MRTO4
297	MTSS2
298	MUC15
299	MVB12B
300	MYL7
301	NAB2
302	NABP2
303	NARF
304	NAXE
305	NCDN
306	NDUFA2
307	NDUFA3
308	NEK6
309	NEMP1
310	NEU1
311	NFS1
312	NOC2L
313	NOSIP
314	NPAS2
315	NPBWR2
316	NPEPL1
317	NPRL2
318	NPTX1
319	NR1D1
320	NR1H3
321	NR2C2AP
322	NRBP1
323	NT5C3B
324	NTAN1
325	NTHL1
326	NUBP2
327	NUDT16
328	NYNRIN
329	OCM2
330	OLFML2B
331	OR10J1
332	OR2V2
333	OR4C9P
334	OR52R1
335	OR6B3
336	OR6F1
337	OR7E104P
338	OR7E115P
339	OR7E18P
340	ORMDL3
341	OSBPL10
342	OSBPL6
343	PABPN1
344	PAQR7
345	PBOV1
346	PCBD1
347	PCDHB17P
348	PCDHB7
349	PDCD11
350	PDE7B
351	PEA15
352	PEMT
353	PES1
354	PFKFB2
355	PGC
356	PHB
357	PHF2
358	PHF23
359	PHLPP2
360	PIEZO1
361	PIGZ
362	PIH1D1
363	PIMREG
364	PINLYP
365	PITPNC1
366	PLAT
367	PLD3
368	PLPP2
369	PLXNA1
370	PLXNC1
371	PMCHL2
372	PODNL1
373	POLE2
374	PPIH
375	PRDM11
376	PRELID1
377	PRICKLE3
378	PRPF4
379	PRXL2B
380	PSKH1
381	PSMD7
382	PTDSS2
383	PTPA
384	PTPRE
385	PWWP3A
386	RAB15
387	RAB20
388	RAB29
389	RAB3A
390	RABEPK
391	RANBP10
392	RANBP3
393	RARA
394	RASL11B
395	RBBP9
396	RBM24
397	REEP4
398	RETREG2
399	RFLNB
400	RFPL4B
401	RHBDD2
402	RHOQ
403	RHOT2
404	RILPL1
405	RITA1
406	RN7SKP237
407	RN7SKP256
408	RN7SL261P
409	RN7SL451P
410	RN7SL776P
411	RNA5SP143
412	RNA5SP245
413	RNA5SP357
414	RNA5SP494
415	RNA5SP501
416	RNF122
417	RNF26
418	RNF38
419	RNU1-55P
420	RNU4ATAC9P
421	RNU6-1004P
422	RNU6-1180P
423	RNU6-528P
424	RNU6-598P
425	RNU6-995P
426	RNU6ATAC17P
427	RPA1
428	RPAIN
429	RPL22
430	RPL23A
431	RPS26
432	RWDD2A
433	RYBP
434	S100A7A
435	SARM1
436	SCAMP2
437	SCAMP4
438	SCNM1
439	SCUBE3
440	SEC1P
441	SERPINB3
442	SERPINB9
443	SERPINB9P1
444	SGK1
445	SGSH
446	SHARPIN
447	SHLD1
448	SIAE
449	SIMC1
450	SLC12A4
451	SLC16A12
452	SLC16A6
453	SLC22A18
454	SLC22A5
455	SLC25A11
456	SLC25A13
457	SLC25A19
458	SLC27A4
459	SLC41A3
460	SLC46A1
461	SLC4A11
462	SLC66A2
463	SLC6A6
464	SLC9A1
465	SMAD7
466	SMG9
467	SMIM29
468	SMUG1
469	SNHG11
470	SNRPN
471	SNTN
472	SNX12
473	SNX32
474	SOWAHC
475	SOX13
476	SPART-AS1
477	SPATA42
478	SRM
479	SRPRA
480	SSNA1
481	SSX9P
482	STAT5A
483	STIM1
484	STK32B
485	STRIP1
486	STX19
487	SULT1C3
488	SYMPK
489	SYS1
490	SYVN1
491	TANC1
492	TBC1D13
493	TBP
494	TCEAL5
495	TCF21
496	TDP1
497	TEX2
498	TEX264
499	TGFBR2
500	THAP7
501	THBS4
502	THEM6
503	TIMM10
504	TIMM29
505	TIMP3
506	TJAP1
507	TMBIM1
508	TMCO6
509	TMEM109
510	TMEM127
511	TMEM129
512	TMEM134
513	TMEM150A
514	TMEM154
515	TMEM160
516	TMEM161A
517	TMEM178A
518	TMEM185B
519	TMEM198
520	TMEM214
521	TMEM222
522	TMEM259
523	TMEM39A
524	TMEM41A
525	TMEM86A
526	TMEM8A
527	TNFRSF12A
528	TNFRSF17
529	TOP2A
530	TOR1B
531	TPRG1L
532	TRAPPC3
533	TRDC
534	TRIB2
535	TRIM27
536	TRIM47
537	TSR2
538	TST
539	TSTA3
540	TTK
541	TTL
542	TTLL4
543	TTLL9
544	TUBA3FP
545	TXNRD2
546	TYRO3
547	UBAC2
548	UBALD1
549	UBE2D4
550	UBE2M
551	UBE2Q1
552	UMPS
553	UPK1A
554	UPK2
555	URM1
556	USE1
557	USF2
558	USP19
559	USP27X
560	USP31
561	VAC14
562	VEGFB
563	VPS18
564	VPS25
565	VTN
566	VTRNA1-2
567	WDR45
568	WDR81
569	WDR91
570	WRAP53
571	WTIP
572	WWP2
573	XPO6
574	YIF1A
575	YIPF1
576	ZBTB2
577	ZBTB46-AS1
578	ZC4H2
579	ZDHHC14
580	ZDHHC18
581	ZFAND2A
582	ZFYVE26
583	ZHX2
584	ZKSCAN2
585	ZNF213
586	ZNF230
587	ZNF362
588	ZNF395
589	ZNF467
590	ZNF683
591	ZNF768
592	ZNF860
593	ZNHIT3
594	ZNRD1
595	ZNRF3
596	ZSWIM4
