# Supplementary material for: A comprehensive multi-omics analysis identifies a robust scoring system for cancer-associated fibroblasts and intervention targets in colorectal cancer
Source: J Cancer Res Clin Oncol. 2024 Mar 13;150(3):124. doi: 10.1007/s00432-023-05548-7 (PMC10937804; doi:10.1007/s00432-023-05548-7)
Supplement: Supplementary file 10 — Supplementary Data2: 115 potential prognostic CAF genes used as the input genes of unsupervised clustering. (csv 2 KB) [file 432_2023_5548_MOESM10_ESM.csv]

	x
1	AAR2
2	ACSF2
3	ADAMTS2
4	AHCY
5	AIMP2
6	ANGPTL4
7	AP3M2
8	APEH
9	ARHGEF11
10	ASB13
11	B3GNT9
12	BEND3
13	BRAT1
14	BRI3BP
15	C11orf80
16	CABLES2
17	CCDC134
18	CCL11
19	CD177
20	CHCHD6
21	CLPP
22	CMTM4
23	CNPPD1
24	COL8A2
25	CYC1
26	DCAF15
27	DKK1
28	DUS1L
29	DUSP22
30	EEFSEC
31	ERAL1
32	ETV1
33	ETV5
34	FAM168A
35	FBXO31
36	FCGRT
37	FGFR1
38	FOXC1
39	FTSJ3
40	GEMIN6
41	GNPTG
42	GORASP1
43	GPRIN2
44	GSN-AS1
45	HDHD3
46	HMCES
47	HNRNPA0
48	ICAM3
49	IFRD2
50	IL1RAP
51	KCNE2
52	LATS2
53	LINC00324
54	LPCAT4
55	LRRC47
56	MAMDC2
57	MCAM
58	MGAT4B
59	MIS18A
60	MLEC
61	MLST8
62	MRPL4
63	MRTO4
64	NABP2
65	NARF
66	NDUFA3
67	NFS1
68	NOSIP
69	NPTX1
70	NUDT16
71	OLFML2B
72	ORMDL3
73	OSBPL10
74	PABPN1
75	PEA15
76	PES1
77	PHB
78	PINLYP
79	PITPNC1
80	PLAT
81	PRDM11
82	PRELID1
83	PSKH1
84	RAB15
85	RANBP3
86	RBBP9
87	REEP4
88	RILPL1
89	RITA1
90	SCAMP4
91	SCUBE3
92	SERPINB3
93	SGSH
94	SIAE
95	SIMC1
96	SLC22A5
97	SLC25A13
98	SOX13
99	SYS1
100	TANC1
101	TDP1
102	TEX264
103	THBS4
104	TMEM129
105	TMEM259
106	TMEM39A
107	TRIB2
108	TST
109	UMPS
110	UPK1A
111	USP19
112	USP27X
113	WWP2
114	ZC4H2
115	ZNRF3
