# Supplementary material for: A comprehensive multi-omics analysis identifies a robust scoring system for cancer-associated fibroblasts and intervention targets in colorectal cancer
Source: J Cancer Res Clin Oncol. 2024 Mar 13;150(3):124. doi: 10.1007/s00432-023-05548-7 (PMC10937804; doi:10.1007/s00432-023-05548-7)
Supplement: Supplementary file 11 — Supplementary Data3: GO terms enriched in blue module. (csv 17 KB) [file 432_2023_5548_MOESM11_ESM.csv]

	ID	Description	GeneRatio	BgRatio	pvalue	p.adjust	qvalue	geneID	Count
GO:0005201	GO:0005201	extracellular matrix structural constituent	67/908	172/18368	1.21122287513447e-42	1.03196188961457e-39	9.09054642074609e-40	165/633/1300/1301/1303/1306/1307/80781/1277/1278/85301/1281/1282/1284/1289/1290/50509/1291/1292/1293/1294/1295/1296/1298/1311/115908/1634/1893/10085/2202/2006/11117/2192/2199/2200/2331/2335/83872/3339/3490/3908/3912/3913/3914/3915/3918/4052/4053/4060/4237/8076/4240/4256/79812/4811/10631/5549/7837/6678/10418/7980/7045/7057/7058/7059/1462/7450	67
GO:0030020	GO:0030020	extracellular matrix structural constituent conferring tensile strength	22/908	41/18368	1.44903621648808e-18	6.17289428223921e-16	5.43769906503158e-16	1300/1301/1303/1306/1307/80781/1277/1278/85301/1281/1282/1284/1289/1290/50509/1291/1292/1293/1294/1295/1296/1298	22
GO:0005178	GO:0005178	integrin binding	36/908	144/18368	3.32504349319217e-16	9.44312352066577e-14	8.31844214261761e-14	87/11096/975/1307/1281/1289/1311/1842/10085/25975/11117/11082/2191/2192/2200/2335/3685/3693/3696/9358/3791/3912/3913/4240/4323/4627/1903/6423/6696/7045/7057/7070/7077/7106/7412/7450	36
GO:0019838	GO:0019838	growth factor binding	35/908	141/18368	1.09122905067746e-15	2.324317877943e-13	2.0474902977185e-13	2/90/130399/135228/1277/1278/1281/1282/1289/1291/2022/11082/143282/2261/2817/5654/94031/3480/3486/3488/3490/3554/3685/3791/2615/4052/4053/8829/8828/9180/5154/5159/7837/7046/7057	35
GO:0005518	GO:0005518	collagen binding	24/908	69/18368	9.28213006591125e-15	1.58167496323128e-12	1.39329657620942e-12	165/84168/50509/1291/1292/1311/1513/1634/1842/2335/22801/4015/131578/4060/4322/9902/4811/5154/871/4092/6678/7045/7057/7450	24
GO:0050840	GO:0050840	extracellular matrix binding	21/908	56/18368	7.76331887002529e-14	1.10239127954359e-11	9.71095851636497e-12	11096/633/57124/161198/1301/1634/1755/1893/2006/2199/2817/3685/3956/131578/4811/25903/6469/6678/6696/7045/7057	21
GO:0005539	GO:0005539	glycosaminoglycan binding	39/908	230/18368	1.27543632105639e-11	1.55238820791434e-09	1.36749789009504e-09	11096/309/633/151887/1301/1289/50509/1311/83716/6372/1634/1809/1842/133584/2022/1833/2200/2252/143282/2335/11167/1839/3918/4053/4316/8829/8828/10631/5549/5270/6469/6649/23213/55959/7057/7058/7059/1462/7423	39
GO:1901681	GO:1901681	sulfur compound binding	40/908	265/18368	2.75307934083816e-10	2.93202949799264e-08	2.58282311844422e-08	11096/309/151887/947/51363/1301/1289/50509/1311/83716/6372/1809/1842/2200/2252/143282/2335/10468/11167/79690/1839/3918/4053/56922/4257/4258/4316/8829/8828/53354/10631/5549/9536/5270/6646/6649/7057/7058/7059/7423	40
GO:0048407	GO:0048407	platelet-derived growth factor binding	8/908	11/18368	4.99913680044736e-09	4.73251617109017e-07	4.16887080551926e-07	1277/1278/1281/1282/1289/1291/5154/5159	8
GO:0008201	GO:0008201	heparin binding	28/908	166/18368	1.12040716589132e-08	9.54586905339406e-07	8.4089506240054e-07	11096/151887/1301/1289/50509/1311/83716/6372/1842/2200/2252/143282/2335/11167/1839/3918/4053/4316/8829/8828/10631/5549/5270/6649/7057/7058/7059/7423	28
GO:0019955	GO:0019955	cytokine binding	24/908	139/18368	7.82761648015534e-08	6.06284476462941e-06	5.34075650751269e-06	2/57007/90/658/135228/1311/2022/26585/3598/3554/3685/2615/4052/4681/100532736/8829/8828/9180/10630/5618/7837/7046/7057/7132	24
GO:0051015	GO:0051015	actin filament binding	29/908	217/18368	1.07687010994793e-06	7.64577778063032e-05	6.7351613016919e-05	3983/22885/87/120/84168/309/10095/57662/1627/2039/57471/6624/283431/8522/3092/4082/4619/4628/4627/4644/4645/55930/24145/5358/79983/55607/7134/7171/10083	29
GO:0001968	GO:0001968	fibronectin binding	9/908	28/18368	4.99638441944986e-06	0.000327455348105483	0.000288455230045972	151887/1513/2192/3486/3488/3685/131578/6423/7057	9
GO:0070851	GO:0070851	growth factor receptor binding	21/908	141/18368	5.89723323221542e-06	0.000358888765274824	0.000316144909366135	1003/1440/1893/2202/11082/2252/2534/26585/1839/3092/3589/3554/3569/5154/56034/80310/5159/9655/7100/7423/7424	21
GO:0048018	GO:0048018	receptor ligand activity	47/908	487/18368	9.42372755611077e-06	0.000535267725187091	0.00047151703491277	100506013/653/6347/6364/10344/123920/1440/2920/6374/6372/1906/2202/2200/2252/2621/26585/2922/1839/3589/3605/11009/55801/3569/3624/3976/4681/100532736/4693/5154/56034/80310/5744/54910/6423/6469/6696/6781/7040/7042/7076/4982/8600/7292/7423/7424/7472/7474	47
GO:0050431	GO:0050431	transforming growth factor beta binding	8/908	24/18368	1.2522874980854e-05	0.000666843092730477	0.000587421701404534	90/135228/2022/3685/2615/4052/7046/7057	8
GO:0030546	GO:0030546	signaling receptor activator activity	47/908	495/18368	1.44065654210636e-05	0.000720681494793542	0.000634847919184328	100506013/653/6347/6364/10344/123920/1440/2920/6374/6372/1906/2202/2200/2252/2621/26585/2922/1839/3589/3605/11009/55801/3569/3624/3976/4681/100532736/4693/5154/56034/80310/5744/54910/6423/6469/6696/6781/7040/7042/7076/4982/8600/7292/7423/7424/7472/7474	47
GO:0005125	GO:0005125	cytokine activity	28/908	235/18368	1.52256653829621e-05	0.000720681494793542	0.000634847919184328	653/6347/6364/10344/123920/1440/2920/6374/6372/1906/26585/3589/3605/11009/55801/3569/3624/3976/4693/6696/7040/7042/7076/4982/8600/7292/7472/7474	28
GO:0004252	GO:0004252	serine-type endopeptidase activity	23/908	174/18368	1.63768556029441e-05	0.000734372682826756	0.00064690847894178	715/716/10699/1513/2191/5654/94031/5655/5653/5650/11202/4312/4322/4323/4327/4314/4316/4317/5125/5327/5328/57414/9028	23
GO:0003779	GO:0003779	actin binding	43/908	441/18368	1.75057268254529e-05	0.000745743962764291	0.000656925432976204	3983/22885/87/120/84168/309/10095/57662/1265/1266/1627/2039/79574/57471/85462/2275/6624/53827/283431/8522/3092/4082/4478/4619/4628/4627/4644/4645/55930/25924/24145/29780/8572/5339/5358/79983/55607/26064/6275/7134/7136/7171/10083	43
GO:0005516	GO:0005516	calmodulin binding	25/908	201/18368	2.06929668301573e-05	0.000839543225680666	0.000739553150371034	120/165/23271/57662/1265/1266/1612/23604/25827/3784/4082/4619/4628/4627/4644/4645/55930/4843/5924/6004/5999/6016/6236/6261/8877	25
GO:0008236	GO:0008236	serine-type peptidase activity	24/908	191/18368	2.53986608215697e-05	0.000983620864544427	0.000866471060563598	715/716/10699/1513/2191/5654/94031/5655/5653/5650/11202/4312/4322/4323/4327/4314/4316/4317/5125/5327/5328/10279/57414/9028	24
GO:0001228	GO:0001228	DNA-binding transcription activator activity, RNA polymerase II-specific	43/908	450/18368	2.84536005777734e-05	0.00105402033444622	0.000928485913590501	1044/1051/1054/1749/10655/1959/26298/1999/2004/2034/2113/2115/8061/2355/3169/2296/2303/2308/84662/169792/3091/3209/3212/3213/3215/3217/3221/3726/688/8609/51176/23764/2122/4286/4602/4929/58495/5396/54345/6925/91975/25925/51157	43
GO:0017171	GO:0017171	serine hydrolase activity	24/908	195/18368	3.57605652549509e-05	0.00126950006655076	0.00111830188713947	715/716/10699/1513/2191/5654/94031/5655/5653/5650/11202/4312/4322/4323/4327/4314/4316/4317/5125/5327/5328/10279/57414/9028	24
GO:0001216	GO:0001216	DNA-binding transcription activator activity	43/908	456/18368	3.89221708150663e-05	0.00132646758137746	0.00116848453857441	1044/1051/1054/1749/10655/1959/26298/1999/2004/2034/2113/2115/8061/2355/3169/2296/2303/2308/84662/169792/3091/3209/3212/3213/3215/3217/3221/3726/688/8609/51176/23764/2122/4286/4602/4929/58495/5396/54345/6925/91975/25925/51157	43
GO:0005520	GO:0005520	insulin-like growth factor binding	8/908	29/18368	5.86228292473887e-05	0.00190207697894928	0.00167553852976382	11082/5654/94031/3480/3486/3488/3490/3685	8
GO:0004602	GO:0004602	glutathione peroxidase activity	7/908	22/18368	6.25095720781453e-05	0.00190207697894928	0.00167553852976382	2877/2879/493869/373156/4257/4258/9536	7
GO:0030021	GO:0030021	extracellular matrix structural constituent conferring compression resistance	7/908	22/18368	6.25095720781453e-05	0.00190207697894928	0.00167553852976382	633/1634/2331/3339/4060/5549/1462	7
GO:0036122	GO:0036122	BMP binding	6/908	16/18368	7.49503475502776e-05	0.00220198952113229	0.00193973131772588	658/1311/2022/26585/4681/100532736	6
GO:0019199	GO:0019199	transmembrane receptor protein kinase activity	19/908	143/18368	8.1067031877713e-05	0.00230230370532705	0.00202809802557226	90/130399/558/658/2202/2022/2042/2048/2049/2261/2534/3480/3791/4052/8829/8828/5159/5157/7046	19
GO:0097493	GO:0097493	structural molecule activity conferring elasticity	5/908	11/18368	0.000105076748671882	0.00288791580220784	0.00254396338889819	2006/11117/2199/2200/3915	5
GO:0004222	GO:0004222	metalloendopeptidase activity	16/908	111/18368	0.000110305063476253	0.00293687231505524	0.00258708915324239	8038/8728/81792/11096/5650/79258/4312/4322/4323/4327/4314/4316/4317/89932/5069/129293	16
GO:0002020	GO:0002020	protease binding	18/908	135/18368	0.000118211265352365	0.00305199994182469	0.002688505014234	2/1277/1278/1281/1311/1893/2191/2335/3554/3685/3934/24145/57414/5054/7076/7077/7078/7450	18
GO:0004601	GO:0004601	peroxidase activity	10/908	51/18368	0.000166877128826462	0.00418174452235722	0.00368369637316617	50506/2877/2879/493869/373156/4257/4258/9536/5743/7837	10
GO:0005024	GO:0005024	transforming growth factor beta-activated receptor activity	5/908	12/18368	0.000172803139548074	0.00420652213985596	0.00370552296233914	90/658/2022/4052/7046	5
GO:0005126	GO:0005126	cytokine receptor binding	28/908	271/18368	0.000190765043161449	0.0045147726881543	0.00397706069514951	6347/6364/10344/1003/1440/2920/6374/6372/1893/2022/26585/3589/3569/3976/10763/9180/5618/7837/4092/64750/7040/7042/7046/7100/8600/7292/7423/7424	28
GO:0008376	GO:0008376	acetylgalactosaminyltransferase activity	8/908	34/18368	0.000199055521156461	0.00458365686554877	0.0040377407278679	8706/79586/337876/55790/55454/55568/117248/26301	8
GO:0004675	GO:0004675	transmembrane receptor protein serine/threonine kinase activity	6/908	19/18368	0.000223488921009819	0.00501085686053595	0.00441406096066486	90/130399/658/2022/4052/7046	6
GO:0016209	GO:0016209	antioxidant activity	13/908	86/18368	0.000295021884821713	0.00628396614670249	0.00553554220731267	50506/2877/2879/493869/373156/4257/4258/64359/9536/5743/7837/6649/7295	13
GO:0042562	GO:0042562	hormone binding	13/908	86/18368	0.000295021884821713	0.00628396614670249	0.00553554220731267	90/220/476/10203/1012/1428/2984/3480/3624/4883/5618/10266/30061	13
GO:0043394	GO:0043394	proteoglycan binding	8/908	36/18368	0.000303901803874384	0.00631522772929207	0.00556308051764918	1289/50509/1311/1513/2335/10468/4811/7057	8
GO:0016684	GO:0016684	oxidoreductase activity, acting on peroxide as acceptor	10/908	55/18368	0.000319444659716178	0.00648016309709961	0.00570837198941441	50506/2877/2879/493869/373156/4257/4258/9536/5743/7837	10
GO:0043236	GO:0043236	laminin binding	7/908	28/18368	0.000334638859660424	0.00663051880071352	0.00584082024327741	1893/2817/3956/131578/4811/6469/7057	7
GO:0098631	GO:0098631	cell adhesion mediator activity	10/908	59/18368	0.000574043188498232	0.0104893281562653	0.00924004321153594	301/4345/1266/152330/1832/11117/22801/64221/6282/23650	10
GO:0005161	GO:0005161	platelet-derived growth factor receptor binding	5/908	15/18368	0.000578636647117924	0.0104893281562653	0.00924004321153594	3554/5154/56034/80310/5159	5
GO:0045125	GO:0045125	bioactive lipid receptor activity	5/908	15/18368	0.000578636647117924	0.0104893281562653	0.00924004321153594	10161/1901/1903/8877/56848	5
GO:0048185	GO:0048185	activin binding	5/908	15/18368	0.000578636647117924	0.0104893281562653	0.00924004321153594	90/2022/10468/4092/7046	5
GO:0072341	GO:0072341	modified amino acid binding	13/908	93/18368	0.000640218102469941	0.0113638713188415	0.0100104277864269	309/50807/558/2621/57476/55876/4240/4257/4258/50507/9536/57586/7057	13
GO:0004175	GO:0004175	endopeptidase activity	37/908	430/18368	0.000776398543472559	0.013499827735482	0.0118919905799341	8038/8728/81792/11096/715/716/839/10699/8722/1513/1522/2191/5654/94031/5655/5653/5650/11202/79258/4312/4322/4323/4327/4314/4316/4317/56675/89932/5069/5125/5327/5328/57414/9028/6469/129293/8237	37
GO:0017046	GO:0017046	peptide hormone binding	9/908	52/18368	0.000916731587055401	0.015621106243424	0.0137606236120106	90/10203/2984/3480/3624/4883/5618/10266/30061	9
GO:0004867	GO:0004867	serine-type endopeptidase inhibitor activity	13/908	98/18368	0.00105673204646	0.0176536412467436	0.0155510825412999	2/135228/1293/1294/89932/5054/5270/5176/710/871/6690/6695/7980	13
GO:0005160	GO:0005160	transforming growth factor beta receptor binding	6/908	25/18368	0.00113120894371272	0.0185344234623699	0.0163269630944771	2022/4092/64750/7040/7042/7046	6
GO:0043548	GO:0043548	phosphatidylinositol 3-kinase binding	7/908	34/18368	0.00117384780802534	0.0188701572158035	0.0166227107670718	476/558/84985/25827/2534/3480/5159	7
GO:0004866	GO:0004866	endopeptidase inhibitor activity	19/908	180/18368	0.00151187896476215	0.0237914559914457	0.0209578800616515	2/718/135228/1293/1294/1474/2621/89932/5054/5270/5176/710/871/6690/6695/7980/7076/7077/7078	19
GO:0061135	GO:0061135	endopeptidase regulator activity	20/908	194/18368	0.00153583342667783	0.0237914559914457	0.0209578800616515	2/718/135228/1293/1294/1474/2621/89932/5054/5270/5176/710/871/6423/6690/6695/7980/7076/7077/7078	20
GO:0001227	GO:0001227	DNA-binding transcription repressor activity, RNA polymerase II-specific	28/908	310/18368	0.00159577373609924	0.024278557556367	0.0213869675533601	165/60468/8553/79365/1051/1390/2004/2114/2307/169792/388585/23462/23493/3218/51176/4286/9242/4783/579/58495/5468/5396/6497/6591/7539/23528/80818/100293516	28
GO:0001217	GO:0001217	DNA-binding transcription repressor activity	28/908	313/18368	0.00183888629718121	0.0274865109683928	0.0242128518908625	165/60468/8553/79365/1051/1390/2004/2114/2307/169792/388585/23462/23493/3218/51176/4286/9242/4783/579/58495/5468/5396/6497/6591/7539/23528/80818/100293516	28
GO:0005527	GO:0005527	macrolide binding	4/908	12/18368	0.00213413394700745	0.0313496917732818	0.0276159256663577	60681/2281/51661/3934	4
GO:0070888	GO:0070888	E-box binding	8/908	48/18368	0.00224476430756403	0.0324159184753314	0.0285551641622329	8553/79365/3091/4286/5468/6591/6925/7291	8
GO:0030414	GO:0030414	peptidase inhibitor activity	19/908	187/18368	0.00234852918680873	0.033349114452684	0.0293772159683268	2/718/135228/1293/1294/1474/2621/89932/5054/5270/5176/710/871/6690/6695/7980/7076/7077/7078	19
GO:0061134	GO:0061134	peptidase regulator activity	22/908	230/18368	0.00240047250296202	0.0335279110249777	0.0295347177672463	2/718/135228/1293/1294/1474/2192/2335/2621/89932/5054/5270/5176/710/871/6423/6690/6695/7980/7076/7077/7078	22
GO:0098632	GO:0098632	cell-cell adhesion mediator activity	8/908	49/18368	0.00256873567921567	0.0350351741002838	0.0308624649536723	301/4345/1266/152330/1832/64221/6282/23650	8
GO:0001786	GO:0001786	phosphatidylserine binding	9/908	60/18368	0.00259062907079564	0.0350351741002838	0.0308624649536723	309/50807/558/2621/57476/55876/4240/57586/7057	9
GO:0008083	GO:0008083	growth factor activity	17/908	162/18368	0.00277865415392502	0.0369908334241268	0.032585204140601	653/1440/2202/2252/1839/3589/3569/3624/3976/5154/56034/80310/7040/7042/7076/7423/7424	17
GO:0031994	GO:0031994	insulin-like growth factor I binding	4/908	13/18368	0.00296290674310877	0.0388368699250565	0.0342113766451264	3480/3486/3488/3685	4
GO:0017147	GO:0017147	Wnt-protein binding	6/908	30/18368	0.00307210101732212	0.0396580313145219	0.0349347372464222	115908/8321/2535/6423/6424/129293	6
GO:0001664	GO:0001664	G protein-coupled receptor binding	26/908	295/18368	0.00321086964314474	0.0408307602381988	0.0359677934888013	100506013/57561/636/718/6347/6364/10344/54102/25927/115908/2920/6374/6372/1759/26052/1906/2534/8321/2771/9454/8685/4693/10763/1901/7472/7474	26
GO:0016859	GO:0016859	cis-trans isomerase activity	7/908	41/18368	0.00363373532631628	0.0455285661473745	0.0401060880443267	8560/60681/55033/2281/51661/11328/5480	7
GO:0005172	GO:0005172	vascular endothelial growth factor receptor binding	4/908	14/18368	0.00398724824592509	0.0492338479062055	0.0433700686398869	1003/26585/7423/7424	4
