# Supplementary material for: A comprehensive multi-omics analysis identifies a robust scoring system for cancer-associated fibroblasts and intervention targets in colorectal cancer
Source: J Cancer Res Clin Oncol. 2024 Mar 13;150(3):124. doi: 10.1007/s00432-023-05548-7 (PMC10937804; doi:10.1007/s00432-023-05548-7)
Supplement: Supplementary file 12 — Supplementary Data4: KEGG terms enriched in blue module. (csv 7 KB) [file 432_2023_5548_MOESM12_ESM.csv]

	ID	Description	GeneRatio	BgRatio	pvalue	p.adjust	qvalue	geneID	Count
hsa04510	hsa04510	Focal adhesion	40/446	201/8150	4.65718125140001e-13	6.77067072952769e-11	5.80628001464834e-11	87/10000/858/1277/1278/1282/1284/1291/1292/1293/1298/1311/2335/2534/3480/22801/3685/3693/3696/3791/3908/3912/3913/3914/3915/3918/4636/29780/5154/56034/80310/5159/6696/7057/7058/7059/7423/7424/7450/7791	40
hsa04512	hsa04512	ECM-receptor interaction	26/446	88/8150	4.73473477589349e-13	6.77067072952769e-11	5.80628001464834e-11	1277/1278/1282/1284/1291/1292/1293/1298/1311/2335/3339/22801/3685/3693/3696/3908/3912/3913/3914/3915/3918/6696/7057/7058/7059/7450	26
hsa04974	hsa04974	Protein digestion and absorption	27/446	103/8150	3.95559932364304e-12	3.7710046885397e-10	3.23387593827659e-10	476/1300/1301/1303/1306/1307/80781/1277/1278/85301/1281/1282/1284/1289/1290/50509/1291/1292/1293/1294/1295/1296/1298/2006/3784/117247/6519	27
hsa04151	hsa04151	PI3K-Akt signaling pathway	49/446	354/8150	1.07229365376245e-09	7.66689962440151e-08	6.5748531928066e-08	10000/285/1277/1278/1282/1284/1291/1292/1293/1298/1311/1440/54541/2149/2252/2261/2335/3480/3566/3569/22801/3685/3693/3696/3791/3908/3912/3913/3914/3915/3918/10161/4602/9180/5106/5154/56034/80310/5159/5585/5618/6696/7057/7058/7059/7099/7423/7424/7450	49
hsa04933	hsa04933	AGE-RAGE signaling pathway in diabetic complications	23/446	100/8150	2.65736152820452e-09	1.52001079413298e-07	1.30350576015085e-07	10000/6347/1277/1278/1281/1282/1284/1906/2335/2308/3569/27035/50507/5292/6401/5054/7040/7042/7046/7056/7412/7423/7424	23
hsa05144	hsa05144	Malaria	16/446	50/8150	4.35212538156328e-09	2.07451309854516e-07	1.77902669106008e-07	6347/975/1311/1440/2995/3569/5175/6383/6401/7040/7042/7057/7058/7059/7099/7412	16
hsa04350	hsa04350	TGF-beta signaling pathway	21/446	94/8150	2.29190786530102e-08	9.3640807068013e-07	8.03029372353589e-07	90/130399/653/658/1634/2200/2331/10468/26585/3397/3399/3624/4052/4681/100532736/4092/64750/7040/7042/7046/7057	21
hsa05205	hsa05205	Proteoglycans in cancer	32/446	205/8150	5.87611277804799e-08	2.10071031815216e-06	1.80149247011208e-06	10000/858/1277/1278/1634/2335/8321/2535/2817/1839/3091/3339/3480/3685/3693/3791/4060/22808/4478/5328/6237/6383/6469/7040/7042/7057/7078/7099/7291/117581/7472/7474	32
hsa05146	hsa05146	Amoebiasis	21/446	102/8150	1.03795569895348e-07	3.29839255445218e-06	2.82858102755744e-06	87/1277/1278/1281/1282/1284/2920/2335/3554/3569/3908/3912/3913/3914/3915/3918/4843/5878/7040/7042/7099	21
hsa05418	hsa05418	Fluid shear stress and atherosclerosis	24/446	139/8150	4.21300925141626e-07	1.20492064590505e-05	1.03329595324209e-05	90/10000/658/858/6347/1003/1906/2817/3554/3685/3791/10365/4257/4258/27035/5154/5175/5327/6383/6401/7056/7132/7295/7412	24
hsa04668	hsa04668	TNF signaling pathway	20/446	112/8150	2.2763644053959e-06	5.91854745402934e-05	5.07553020533248e-05	10000/6347/6364/1051/2920/6374/6372/1906/3569/3726/3976/1326/4323/4314/5743/6401/9021/7132/7412/7424	20
hsa05165	hsa05165	Human papillomavirus infection	39/446	331/8150	3.99845864693172e-06	9.52965977518726e-05	8.17228828714992e-05	10000/1277/1278/1282/1284/1291/1292/1293/1298/1311/2335/2308/8321/2535/388585/23462/23493/22801/3685/3693/3696/3908/3912/3913/3914/3915/3918/3993/4854/5159/5743/6696/7057/7058/7059/7132/7450/7472/7474	39
hsa05222	hsa05222	Small cell lung cancer	16/446	92/8150	3.30688990188197e-05	0.000727515778414034	0.000623890969342914	10000/1282/1284/2272/2335/1647/4616/3685/3908/3912/3913/3914/3915/3918/4843/5743	16
hsa04657	hsa04657	IL-17 signaling pathway	16/446	94/8150	4.35021768494017e-05	0.00088868732706635	0.000762105804955685	6347/6364/1051/1440/2920/6374/6372/8061/3605/55540/3569/3934/4312/4322/4314/5743	16
hsa04060	hsa04060	Cytokine-cytokine receptor interaction	33/446	295/8150	6.47715635147258e-05	0.00123497781101411	0.00105907188062674	57007/90/130399/653/658/6347/6364/10344/1440/2920/6374/6372/3589/3598/3605/55540/3554/11009/55801/3566/3569/3624/3976/9180/5618/7040/7042/7046/4982/51330/7132/8600/7292	33
hsa05323	hsa05323	Rheumatoid arthritis	15/446	93/8150	0.00014138348525353	0.00252722979890684	0.00216726000421529	6347/6364/1513/2920/6374/6372/3589/3605/3569/4312/4314/7040/7042/7099/8600	15
hsa04380	hsa04380	Osteoclast differentiation	18/446	128/8150	0.000194266747730314	0.00326825234416881	0.00280273388366336	10000/1513/8061/2355/2534/9846/3554/3726/4286/27035/5468/9021/7040/7042/7046/4982/7132/8600	18
hsa00532	hsa00532	Glycosaminoglycan biosynthesis - chondroitin sulfate / dermatan sulfate	6/446	20/8150	0.000521311725191713	0.00819845662079476	0.00703069706531167	79586/113189/51363/337876/55790/55454	6
hsa04371	hsa04371	Apelin signaling pathway	18/446	139/8150	0.000544652712570281	0.00819845662079476	0.00703069706531167	59/10000/100506013/187/2771/10365/81631/22808/4843/4854/5327/6237/6261/5054/8877/56848/6696/7046	18
hsa04360	hsa04360	Axon guidance	21/446	182/8150	0.000923763725100177	0.0132098212689325	0.0113282604183337	3983/22885/658/1808/2042/2048/2049/2534/2771/4636/8829/29984/6091/6092/64221/6237/54910/6469/23380/219699/7474	21
hsa05218	hsa05218	Melanoma	11/446	72/8150	0.00170203368938129	0.0225070537108095	0.019301227510558	10000/1029/2252/1647/4616/3480/4286/5154/56034/80310/5159	11
hsa04926	hsa04926	Relaxin signaling pathway	16/446	129/8150	0.00173131182390842	0.0225070537108095	0.019301227510558	59/10000/1277/1278/1281/1282/1284/1906/2771/4312/4322/4843/7040/7046/7423/7424	16
hsa04610	hsa04610	Complement and coagulation cascades	12/446	85/8150	0.00214039937069427	0.0266154008703723	0.0228243960353211	2/715/716/718/966/2149/5327/5328/5054/710/7056/7450	12
hsa05224	hsa05224	Breast cancer	17/446	147/8150	0.00269582768937649	0.0321252799650699	0.0275494671765229	10000/2252/10023/23401/8321/2535/1647/4616/388585/23462/23493/3480/51176/4854/8600/7472/7474	17
hsa04010	hsa04010	MAPK signaling pathway	28/446	294/8150	0.00286133872364147	0.0327337149984584	0.0280712388466721	10000/285/80824/1847/2252/2261/1647/4616/3480/3554/3791/1326/9448/2122/22808/5154/56034/80310/5159/5924/6196/6237/7040/7042/7046/7132/7423/7424	28
hsa01521	hsa01521	EGFR tyrosine kinase inhibitor resistance	11/446	79/8150	0.00360922112093638	0.0397014323303002	0.0340464988331246	10000/558/2261/2621/3480/3569/3791/5154/56034/80310/5159	11
