# Supplementary material for: A comprehensive multi-omics analysis identifies a robust scoring system for cancer-associated fibroblasts and intervention targets in colorectal cancer
Source: J Cancer Res Clin Oncol. 2024 Mar 13;150(3):124. doi: 10.1007/s00432-023-05548-7 (PMC10937804; doi:10.1007/s00432-023-05548-7)
Supplement: Supplementary file 13 — Supplementary Data5: 43 genes meeting unicox p value less than 0.01 used as the input genes of unsupervised clustering. (csv 1 KB) [file 432_2023_5548_MOESM13_ESM.csv]

	Genes
1	SFRP2
2	GAS1
3	ZFPM2
4	SPOCK1
5	THBS2
6	FAP
7	AEBP1
8	FRMD6
9	OLFML2B
10	CTHRC1
11	VCAN
12	FBN1
13	COL5A1
14	COL5A2
15	HTRA1
16	COL1A2
17	GPX8
18	PXDN
19	INHBA
20	KCNE4
21	COL8A1
22	COL3A1
23	SPARC
24	COL6A3
25	MXRA8
26	EFEMP2
27	PRICKLE1
28	LGALS1
29	ZNF532
30	VEGFC
31	COL1A1
32	IL1R1
33	HLX
34	MITF
35	IGFBP7
36	QKI
37	EFS
38	PRKD1
39	IFFO1
40	CMTM3
41	CRISPLD2
42	ANTXR1
43	NRP2
