# Supplementary material for: A comprehensive multi-omics analysis identifies a robust scoring system for cancer-associated fibroblasts and intervention targets in colorectal cancer
Source: J Cancer Res Clin Oncol. 2024 Mar 13;150(3):124. doi: 10.1007/s00432-023-05548-7 (PMC10937804; doi:10.1007/s00432-023-05548-7)
Supplement: Supplementary file 14 — Supplementary Data6: The expression values of these CAFGs model genes and their corresponding regression coefficients. (csv 1 KB) [file 432_2023_5548_MOESM14_ESM.csv]

	Model_genes	regression coefficients
1	FNDC1	-0.313203757
2	FRMD6	0.540203328
3	FBN1	0.512897503
4	RAB31	-0.385396677
5	GLT8D2	-0.838515239
6	COL1A2	-0.229838208
7	GLIS2	-0.45481654
8	COL8A1	0.407976475
9	GPC6	-0.529516805
10	COL3A1	0.648183019
11	PRICKLE1	0.500829697
12	FSTL1	-0.438811287
13	HLX	0.352178325
14	IGFBP7	0.677787786
15	EFS	0.660664848
