# Supplementary material for: A comprehensive multi-omics analysis identifies a robust scoring system for cancer-associated fibroblasts and intervention targets in colorectal cancer
Source: J Cancer Res Clin Oncol. 2024 Mar 13;150(3):124. doi: 10.1007/s00432-023-05548-7 (PMC10937804; doi:10.1007/s00432-023-05548-7)
Supplement: Supplementary file 15 — Supplementary Data7: High and low CAFGs score groups in multiple CRC cohorts. (xlsx 452 KB) [file 432_2023_5548_MOESM15_ESM.xlsx]

## Sheet: GEO-combined
	futime	fustatus	FNDC1	FRMD6	FBN1	RAB31	GLT8D2	COL1A2	GLIS2	COL8A1	GPC6	COL3A1	PRICKLE1	FSTL1	HLX	IGFBP7	EFS	CAFGs score	CAFGs group
GSM1875897	5.58522	1	4.98544	5.25423	5.74128	6.71413	6.25164	8.16459	7.81889	4.15721	5.44479	9.16063	5.26578	6.61495	6.58617	8.59309	6.0077	7.55731	Low
GSM1875898	13.6674	1	3.94354	5.29402	5.96836	6.97905	5.81101	9.29762	5.28699	4.91673	5.58007	9.30762	4.81035	7.25376	6.23867	8.4784	5.88769	8.72581	High
GSM1875899	2.49692	1	6.22258	6.57148	6.87743	8.07706	6.51376	9.6333	7.71958	5.362	6.08044	10.1678	4.85677	7.96796	6.77483	9.13052	6.24198	8.02141	Low
GSM1875900	70.0123	0	8.01097	7.52697	7.52557	9.57261	7.03776	11.0328	7.39624	5.94542	6.80307	10.655	5.11412	8.33224	7.19518	9.48555	6.55382	7.85434	Low
GSM1875901	19.9425	1	10.4356	8.62467	8.35083	10.7572	8.88435	11.986	8.20054	6.82637	8.28761	11.5697	6.11067	8.01589	7.94169	10.2564	6.74887	7.23979	Low
GSM1875902	58.7433	1	6.32014	6.63007	7.28735	9.06247	6.97055	10.6714	6.96042	6.13888	6.79478	10.6264	4.88869	8.09023	7.29487	9.19636	6.51947	8.186	Low
GSM1875903	9.56057	1	7.40004	7.49284	7.85175	9.29842	7.74564	10.3232	7.27022	5.74448	7.42011	10.4543	5.46325	8.8065	7.5025	9.73722	6.91642	7.87344	Low
GSM1875904	46.2916	0	7.14755	7.45298	7.65644	9.56259	7.75285	10.5577	7.16758	5.576	7.12128	10.5978	4.98025	8.48152	7.49658	9.38773	6.08994	7.01392	Low
GSM1875905	3.44969	1	6.64131	7.31313	7.64218	8.55141	7.49688	10.8962	6.79418	5.38078	7.00105	10.907	5.10751	8.03557	6.69632	9.35055	6.09376	7.92534	Low
GSM1875906	41.8563	1	5.7533	7.07319	6.93387	8.44866	6.87342	10.5169	7.46631	5.11699	6.51228	10.7526	5.1268	7.48962	6.91967	9.01922	6.03229	8.16823	Low
GSM1875907	9.06776	1	5.13261	6.35748	6.50416	7.42388	6.37305	8.69479	5.69107	5.00232	5.5092	9.50856	4.67741	7.50849	6.99229	8.95613	6.0713	9.24958	High
GSM1875908	58.152	0	9.25463	9.74097	9.48955	11.1295	8.91769	12.3491	7.23533	6.93002	8.27776	12.5334	5.19284	9.06774	7.38679	10.216	6.90014	8.60891	High
GSM1875909	22.0452	1	7.1567	7.98403	8.13376	10.8648	7.92155	11.7613	7.62833	6.27695	7.0857	11.7921	5.56446	8.19078	7.8414	10.037	6.6652	8.85393	High
GSM1875910	9.65914	1	7.40904	8.22974	7.9959	10.8282	7.97391	11.7785	7.51487	6.21878	7.39072	11.837	5.57472	8.32335	7.70612	10.3753	6.66617	8.82791	High
GSM1875911	39.9507	1	9.41661	9.62157	9.07783	10.8021	9.10773	12.8575	8.93929	6.83791	8.83024	12.6221	7.39623	9.72169	8.55226	10.076	7.62226	8.69399	High
GSM1875912	47.6058	1	9.67568	9.75584	9.29818	10.7892	9.22469	12.9328	8.80158	6.77661	8.69283	12.6674	6.86692	9.95013	8.67748	9.89852	7.31039	8.18026	Low
GSM1875913	13.076	1	6.24202	7.24398	6.94745	8.94219	6.78602	10.7898	7.19319	5.76646	6.16579	10.8873	4.82173	8.37096	6.76508	9.65749	5.75941	8.2531	Low
GSM1875914	53.3881	0	9.44539	9.49881	9.19255	11.0846	8.8481	12.5082	7.44878	6.18999	8.07424	12.4913	5.3778	8.92251	7.89537	10.2093	6.7143	8.1947	Low
GSM1875915	52.4025	0	6.98753	6.84107	6.98733	8.89796	6.63059	10.6842	7.52183	5.6141	6.74922	10.8297	4.85385	8.43304	7.53955	9.54867	6.11185	7.85682	Low
GSM1875916	15.9343	1	5.57415	6.97316	6.50181	8.28496	6.68688	10.0594	6.70388	4.76714	6.24896	9.96144	4.99955	7.07895	7.24294	8.69523	5.95516	8.0638	Low
GSM1875917	13.1417	1	9.21951	9.30171	8.80283	10.8369	8.62241	12.2949	7.31526	6.18199	7.84124	12.3855	5.82695	8.63452	7.9034	9.84155	6.22188	8.18471	Low
GSM1875918	47.8357	0	5.85846	6.68143	7.12609	7.82164	6.79978	10.5109	5.68036	5.13709	6.45251	10.664	5.01138	8.05244	6.66243	9.19577	5.87989	8.74538	High
GSM1875919	4.33676	1	5.41226	7.14939	7.19665	8.78346	7.20381	10.3733	6.21169	5.1947	6.34263	10.5656	4.9946	7.51026	6.84643	9.49582	5.88709	8.77491	High
GSM1875920	39.5565	0	7.02121	7.8997	7.84295	10.3302	7.55624	11.6005	7.31197	6.13758	7.26492	11.489	5.03087	8.29449	7.41334	10.4907	6.6978	8.91219	High
GSM1875921	19.6468	1	5.50319	7.10486	6.93242	8.51356	7.05279	10.1832	7.22148	4.98864	6.14257	10.5189	5.01291	7.75905	6.9027	9.04737	5.77465	7.93514	Low
GSM1875922	19.8111	1	7.00049	6.94239	7.21775	9.04566	6.67909	10.6882	7.66495	5.58977	6.31467	10.848	4.98046	8.33846	7.2829	9.5988	6.20764	8.20593	Low
GSM1875923	37.9795	1	6.61333	7.07947	6.72284	8.37626	6.75815	10.5467	6.24481	5.17007	6.50725	10.5619	4.90758	7.84579	7.32334	9.36142	6.03014	8.47465	Low
GSM1875924	37.191	1	6.33122	7.17237	6.46614	8.40838	6.9573	10.2387	6.78919	4.82766	6.21664	10.1393	5.21746	7.24564	7.51168	8.75106	6.59148	8.30765	Low
GSM1875925	17.9713	1	8.07208	6.83302	6.8811	8.52158	5.88762	10.8076	6.57519	5.66229	6.7563	10.8574	5.26388	7.52124	7.06765	9.79214	5.93311	9.14865	High
GSM1875926	18.694	1	8.25915	6.6789	7.21706	8.52755	5.89807	10.7529	6.71579	5.56628	6.64155	10.8156	5.1799	7.50419	6.80798	9.73512	5.511	8.66762	High
GSM1875927	5.8809	1	8.37707	6.6755	7.05143	8.61332	6.12626	10.8425	6.89722	5.69215	6.90508	10.8991	5.15747	7.71306	7.35498	9.83303	5.9843	8.65114	High
GSM1875928	28.9446	1	6.70435	7.31585	6.69189	8.59757	6.85754	10.7936	6.98439	5.3028	7.12964	10.7653	4.89899	8.00802	7.0801	9.48425	6.01013	7.76146	Low
GSM1875929	17.1499	1	6.49001	7.7972	6.72978	8.93937	6.91573	10.675	6.64777	5.30872	6.97821	10.7924	5.30925	7.87079	6.86732	8.99777	6.02355	8.07793	Low
GSM1875930	25.7906	1	6.58487	7.20817	7.06073	8.45287	7.31132	10.5891	6.79274	5.27116	6.71148	10.9421	5.02785	7.36993	6.80053	8.81874	6.28193	8.03706	Low
GSM1875931	33.5113	0	6.41843	6.76166	6.19179	8.40514	6.68594	10.3791	6.98047	5.20441	6.29233	10.4564	4.9267	7.53687	7.2445	9.50182	6.23335	8.25119	Low
GSM1875932	23.7864	1	6.39734	6.3216	6.56392	7.94353	6.19675	10.097	6.607	5.15501	6.04971	10.1939	4.82046	7.7619	7.47869	9.26869	5.94652	8.55489	Low
GSM1875933	26.7105	0	6.54359	7.34001	7.56768	8.63105	7.35741	10.9557	6.45489	5.41103	6.73988	10.9557	5.13468	8.03357	6.76171	9.27245	6.05081	8.29755	Low
GSM1875934	24.6735	0	5.47662	5.93931	6.34507	8.24173	6.08211	9.91584	7.05427	4.7027	6.13021	10.451	4.67666	7.27092	6.98146	8.89549	6.23229	8.18757	Low
GSM1875935	24.9035	0	4.07001	6.07088	6.01643	7.88101	6.20832	8.60876	6.38041	4.53518	5.45983	9.03076	4.75727	7.01311	6.99195	8.39167	5.83695	8.09131	Low
GSM1875936	31.2115	0	4.99162	6.44451	6.49611	8.2086	6.60326	9.55046	8.07635	4.60515	6.09852	9.97677	4.94143	7.84948	6.84402	8.69404	5.68013	6.88332	Low
GSM1875937	18.7926	1	6.70906	7.61286	7.56156	9.30005	7.18527	11.222	6.81685	5.49619	7.0541	11.0488	5.36589	8.31078	7.56685	9.33042	6.52465	8.60943	High
GSM1875938	11.039	1	5.41591	6.98882	6.94316	8.41244	7.11283	10.3164	7.49184	4.96549	6.50224	10.5648	5.22254	7.65614	6.62933	9.0406	5.97011	7.74858	Low
GSM1875939	15.3429	1	7.02603	7.82608	8.12291	9.14587	7.43763	11.3788	6.93637	5.59137	7.22386	11.3224	5.40407	8.55393	7.2082	9.61706	6.14123	8.52404	Low
GSM1875940	15.77	0	7.13335	7.7918	8.16635	9.1747	7.59104	11.4381	6.7759	5.74598	7.2819	11.348	5.36382	8.57499	7.31631	9.63788	6.36403	8.63274	High
GSM1875941	42.0862	1	8.46632	7.51543	8.47395	8.72779	8.2079	10.8904	7.15851	6.43391	7.31196	10.911	5.65839	8.34723	6.6974	9.87959	6.34426	7.99228	Low
GSM1875942	23.655	1	8.36014	8.42437	9.39302	10.0149	8.43648	11.3735	7.60806	7.02199	7.80263	11.2123	5.60414	8.93231	7.38622	10.2972	6.83001	8.72279	High
GSM1875943	24.8049	1	7.88393	7.92521	8.23388	8.72593	7.83041	10.7507	6.95504	6.53385	7.36783	10.8094	5.28939	8.37203	7.02812	9.85792	6.28693	8.52841	Low
GSM1875944	12.386	1	4.50859	6.28567	6.60203	7.73286	6.89297	8.7364	5.80819	4.06112	6.03808	9.35786	4.95165	7.51141	6.61806	8.99924	5.97959	8.04974	Low
GSM1875945	17.3799	1	7.11414	8.36229	8.00696	9.80533	8.21037	11.377	7.22557	5.91127	7.32102	10.9887	5.03421	8.34024	7.49561	9.06311	6.45657	7.39877	Low
GSM1875946	19.1211	0	7.09353	7.43111	7.59476	9.04127	7.80919	10.6012	6.5866	5.83361	7.2021	10.4864	5.27896	8.30977	7.11871	9.45211	6.47385	7.77459	Low
GSM1875947	5.74949	1	8.52936	8.63785	8.99649	9.82858	8.13446	12.0643	7.25284	6.82252	8.09439	11.8007	5.65395	8.88024	8.37015	9.68035	7.40624	9.41206	High
GSM1875948	17.6427	1	9.52355	8.79485	9.05139	10.1485	8.4555	11.7759	8.09793	6.76848	7.54108	11.5713	6.35171	8.91569	7.44252	10.0953	6.57933	8.36749	Low
GSM1875949	7.52361	1	8.36803	9.73432	9.2486	10.4289	8.63596	11.9118	7.14432	6.51036	8.56354	11.7742	5.88094	9.18429	7.58433	9.63881	7.27626	8.81322	High
GSM1875950	18.4312	1	7.1998	7.56175	7.45243	8.91766	7.25047	11.3781	6.23115	5.51029	6.90181	11.2773	5.03297	7.89874	6.76972	9.62992	6.11207	8.59365	High
GSM1875951	6.37372	1	7.74481	7.42322	8.10638	9.14307	7.41004	11.3435	6.43366	5.80527	6.56472	11.1486	5.18704	8.0688	6.55467	9.17429	6.13671	8.22835	Low
GSM1875952	13.4374	1	6.92783	7.09408	7.74309	8.71419	6.70333	11.8785	5.74796	5.71874	6.40459	11.166	5.24658	7.69394	6.08699	9.2661	5.89742	9.06135	High
GSM1875953	5.48665	1	6.77878	7.25848	7.06337	8.64249	7.09934	10.5129	6.962	5.1322	6.47538	10.2667	4.86156	7.34874	6.57746	8.88116	5.85153	7.28598	Low
GSM1875954	37.7823	0	6.19667	6.97568	6.94896	8.21774	6.48335	10.5	6.68612	4.74729	6.13482	10.1416	4.69037	6.98086	6.42381	8.43496	5.62091	7.57451	Low
GSM1875955	76.1232	0	9.17871	9.41023	8.43698	10.432	9.13705	11.8163	7.93063	7.11438	8.44293	11.7168	6.67037	9.183	8.38011	10.2466	7.02952	8.40912	Low
GSM1875956	14.7515	1	7.24505	8.05004	7.84095	9.77058	7.88384	11.1183	7.24339	6.581	6.96698	10.7334	5.01651	7.93914	6.9398	9.54786	6.45902	8.03932	Low
GSM1875957	59.8275	1	7.08294	7.50586	6.13314	9.9109	7.01228	10.0488	6.96457	5.31312	6.99811	9.59838	5.77771	7.83216	8.02937	8.51556	6.37791	6.75873	Low
GSM1875958	55.9836	0	7.79521	8.16246	8.01212	9.1932	7.85545	10.794	7.17578	6.37199	6.78372	10.7476	4.96332	8.37008	7.19619	9.37841	6.34297	8.07113	Low
GSM1875959	4.23819	1	7.5078	8.62013	7.70481	10.2653	7.86679	11.0539	7.68727	5.96991	7.01911	11.0322	5.64884	7.99847	7.69147	9.31291	6.62101	8.25162	Low
GSM1875960	19.2197	1	6.40833	7.28128	6.73447	8.16093	7.13841	9.85177	6.25718	5.4094	6.51465	9.98845	4.99252	7.81919	6.5257	9.20274	6.02642	7.95737	Low
GSM1875961	19.9097	1	4.18484	6.44738	5.65651	8.33305	6.39426	8.27302	5.97586	4.09796	6.17404	8.18647	5.17329	7.08117	6.93409	8.45129	6.18068	7.32695	Low
GSM1875962	50.3984	0	7.60544	7.6708	7.76402	9.00196	7.61964	10.5125	7.06876	6.40223	6.78648	10.3294	5.49607	8.64479	6.76876	9.72214	6.40352	8.13108	Low
GSM1875963	45.9959	0	8.89516	8.49938	8.00175	10.2269	8.79236	11.0158	7.70052	6.2742	6.87974	10.7156	6.12999	8.04676	7.63685	10.6058	6.83828	8.35871	Low
GSM1875964	23.8522	1	9.06408	8.80894	8.06236	10.1588	8.38514	11.487	8.18413	6.69701	7.23612	11.2022	6.27893	8.1606	7.69377	10.2498	7.10073	8.81955	High
GSM437270	54.0493	0	7.2416	7.34966	7.84503	9.52462	7.68993	11.6275	7.23451	5.74738	6.91102	11.5221	5.03741	8.60081	7.56461	9.78127	6.39087	8.06264	Low
GSM437271	63.9123	0	6.60393	7.58378	6.86041	9.04651	6.9043	10.6324	6.85523	5.78302	6.54134	10.5717	4.682	7.60217	6.76207	9.02723	5.9742	7.91351	Low
GSM437272	46.2904	1	6.53176	9.80163	8.06332	9.85205	7.9984	11.6155	7.28343	5.41179	7.56227	12.0745	4.89549	8.45847	7.10288	9.6818	7.52536	9.7043	High
GSM437273	60.0329	0	6.64411	6.84044	6.76199	8.52373	6.76575	10.5111	6.94429	5.29408	6.72039	10.3477	5.13414	7.96945	7.01485	9.09116	5.93507	7.48626	Low
GSM437274	48.263	1	5.96147	7.35441	6.9999	8.36143	7.20975	11.164	6.81808	5.45021	7.17043	11.0301	5.21353	8.20438	7.06713	9.20563	6.58661	8.42818	Low
GSM437275	60.0329	0	5.04385	6.35016	6.16718	6.99852	7.02214	8.99849	5.87883	4.7671	5.74782	9.37889	5.12604	7.13503	6.4456	8.35473	5.837	7.8923	Low
GSM437276	60.5589	0	9.5264	8.65376	8.52437	10.5444	8.5798	12.5287	7.95254	6.44575	8.25527	12.3975	5.44744	9.04354	7.8176	9.75048	6.75033	7.18439	Low
GSM437277	57.074	0	6.11042	6.91486	7.24061	8.58847	6.76133	10.5318	6.71987	5.57177	6.41249	10.8443	5.08681	7.99302	6.73876	9.12405	5.75121	8.38288	Low
GSM437278	55.8575	0	5.6986	6.24873	6.53524	8.46606	6.49607	10.4615	6.31245	5.24041	6.12483	10.4289	4.94426	7.90276	6.68749	9.13156	6.38008	8.37995	Low
GSM437279	64.8658	0	8.15352	8.1015	8.46551	9.48425	7.95467	11.9883	7.26603	6.44767	7.76968	11.7036	4.83492	8.43006	7.10809	9.37473	6.3017	7.62464	Low
GSM437280	54.7397	0	8.21137	7.4393	8.17917	9.94343	7.57719	11.8864	7.76038	6.67514	7.35099	11.5975	5.188	8.86034	7.44146	10.2053	6.53448	8.10797	Low
GSM437281	57.9616	0	8.98153	8.67165	8.69032	10.6864	8.97153	12.3269	7.61525	5.84819	6.75019	11.9338	4.99332	9.39017	8.3412	10.0619	6.80352	7.5701	Low
GSM437282	57.2384	0	6.59838	7.10096	7.0786	8.48524	7.21433	10.6381	6.69595	5.73058	6.96953	10.3688	5.02201	8.02342	6.93494	9.5189	6.05081	7.84436	Low
GSM437283	59.7699	0	5.3547	7.24759	6.6952	7.9302	6.64274	9.3755	6.06991	4.94757	6.64769	10.0638	5.16096	7.71642	6.51448	8.40762	6.18307	8.42827	Low
GSM437284	62.4	0	9.38503	9.17424	9.26713	10.544	8.92165	11.8007	8.19283	7.33925	8.57153	11.5199	5.56454	8.55144	7.94764	10.1637	6.56782	7.77042	Low
GSM437285	54.5096	0	5.57858	6.11725	5.91682	6.74465	6.22883	8.94232	5.69125	4.8274	5.98505	9.26769	4.91228	7.63419	6.29047	8.71267	6.52034	8.47212	Low
GSM437286	3.61644	1	6.20665	7.67306	7.36331	8.29147	6.65182	10.0228	7.81118	5.2081	7.59399	10.3687	5.1741	7.9029	7.31259	9.48588	5.79688	8.13071	Low
GSM437287	49.4466	0	5.63673	6.47693	6.71448	8.30851	6.49378	9.94859	6.08517	4.95241	6.0527	9.95774	4.88057	7.35539	6.42031	8.89335	6.1872	8.33901	Low
GSM437288	64.1753	0	7.79845	7.98763	7.08826	9.32814	7.14157	10.851	6.62812	5.39597	6.55535	10.758	4.99414	7.48789	7.01702	8.89151	6.08112	7.85031	Low
GSM437289	50.2027	0	6.10772	6.83834	7.02833	8.91563	6.44662	10.7606	6.62673	5.25613	6.22554	10.5886	4.89103	7.41203	6.97195	8.89287	5.96531	8.38939	Low
GSM437290	30.8384	1	5.41938	6.82509	6.70765	8.11528	6.5506	9.79384	6.07766	5.1996	6.05459	10.1661	5.11936	8.05326	6.80199	9.0811	5.97879	8.82971	High
GSM437291	58.2575	0	6.16741	6.49462	6.09844	8.52428	6.51952	9.9592	6.18305	4.89169	5.84586	9.98495	5.21428	8.0318	7.27458	9.05713	6.44446	8.26923	Low
GSM437292	40.9973	1	5.86762	6.70249	6.89569	8.19419	6.4555	10.0389	6.44453	4.82335	6.042	10.2763	5.16382	7.69955	6.66628	9.34933	5.98088	8.78312	High
GSM437293	8.15342	1	8.01227	8.19752	8.22296	10.3517	7.57644	11.8329	7.91214	5.88667	7.45049	11.4931	5.70298	8.57296	7.88912	9.68253	6.80744	8.31461	Low
GSM437294	52.1096	0	6.82743	7.72626	7.42408	9.54176	6.99679	10.0981	7.43379	5.60228	7.12445	10.6428	4.87962	8.03363	7.04606	9.63629	6.04231	7.93192	Low
GSM437295	5.2274	1	7.2886	6.72629	6.53387	8.52855	6.43612	10.7448	6.65839	5.56213	6.04426	10.5382	5.43185	7.4712	7.16976	9.58683	6.04677	8.87949	High
GSM437296	111.485	0	7.46543	7.06799	7.48121	8.83908	7.02208	10.7521	7.37304	5.94154	6.55407	10.573	4.81912	8.34051	6.42014	9.46582	6.18422	7.52071	Low
GSM437297	7.82466	1	6.78476	7.0595	7.45379	9.57096	6.92494	10.7511	6.50019	5.30351	6.47938	10.8475	4.84972	8.02068	7.33098	9.82943	5.81621	8.34876	Low
GSM437298	68.6137	0	5.5924	5.87655	5.82745	7.20905	6.48709	8.96033	5.89166	4.83817	6.08004	9.14724	5.00047	6.94163	6.53795	8.73056	6.3673	8.02336	Low
GSM437299	68.0548	0	6.69766	7.27046	7.43012	8.96624	7.68673	10.4796	6.64133	5.60513	6.97673	10.8385	5.40277	7.81384	7.13114	9.44099	6.04603	8.11019	Low
GSM437300	50.137	0	8.52669	7.30335	7.51934	9.06592	7.36926	10.4068	7.20682	5.93782	6.88421	10.6345	5.04258	8.05538	7.12142	9.52256	6.05157	7.40981	Low
GSM437301	70.8493	0	10.3906	9.3998	9.80859	10.9431	8.99432	12.6186	9.36203	7.70867	8.21593	12.7222	7.11778	8.61926	8.30088	10.5713	6.80049	9.34137	High
GSM437302	74.3014	0	6.83918	6.9203	6.91749	8.52952	7.03788	10.2388	6.61104	5.50057	6.37334	10.2959	5.11573	7.39818	6.87899	9.29309	6.24	8.29815	Low
GSM437303	46.4548	0	5.73507	7.00552	7.04157	8.39101	6.78709	10.2936	6.69647	5.30017	6.29068	9.91005	5.04528	7.66207	6.98425	9.19919	6.13601	8.43141	Low
GSM437304	76.7671	0	6.22044	7.9068	7.75694	8.78906	7.98216	10.1288	7.01996	5.01957	7.07004	10.7662	5.27826	8.40373	7.25746	9.45976	6.49457	8.19717	Low
GSM437305	23.4082	1	6.76366	8.00142	9.05818	8.82911	8.38199	10.7714	7.22879	5.37499	6.82116	11.3735	5.80576	8.74635	7.3234	9.91338	6.45097	9.23829	High
GSM437306	21.6329	1	8.90878	9.70517	9.59679	10.7461	9.37864	13.1008	7.51076	7.53923	8.59914	12.807	5.92646	8.89876	8.27906	9.99838	7.04836	9.17806	High
GSM437307	33.1068	1	7.89366	8.70772	8.2806	10.5292	8.11525	11.5653	7.73624	5.99437	7.76764	11.3856	5.30077	8.05492	7.56452	9.49795	6.18971	7.46293	Low
GSM437308	69.1726	0	8.72892	7.61649	7.66638	9.74227	6.89674	12.2513	7.44415	6.14119	7.03961	12.0182	5.89408	7.70645	7.40046	9.55217	6.27666	8.93891	High
GSM437309	46.9808	0	5.97039	6.79179	6.83085	8.76334	6.61422	10.0901	7.54591	5.22255	6.48756	9.91456	5.34593	7.79258	7.08795	9.07681	6.05561	7.65684	Low
GSM437310	53.2603	0	5.18045	6.06972	6.05312	7.79114	6.45737	9.56837	6.51311	4.4727	5.92377	9.54876	5.07303	7.12417	6.72969	9.1566	6.33109	8.23317	Low
GSM437311	54.1808	0	5.42635	6.40892	6.6432	9.02101	6.49214	10.4205	6.5912	5.21974	5.92295	10.1365	5.38604	7.78632	7.21127	9.40999	5.73284	8.40605	Low
GSM437312	40.6685	0	5.36813	6.24195	5.93566	6.8857	6.50344	8.74028	6.18914	4.64679	5.88634	9.21843	4.85444	7.09781	6.59393	8.56272	5.60736	7.70553	Low
GSM437313	40.7342	0	6.85691	7.14797	7.51809	9.40028	7.13475	10.6594	6.36728	5.3693	6.92335	10.6764	5.25533	7.81022	6.55354	9.10987	5.7795	7.56893	Low
GSM437314	13.8411	1	6.39612	7.38486	7.32148	9.48559	6.66008	10.7623	7.19962	5.37941	6.77351	10.7356	5.01631	8.0641	7.16162	9.51935	6.54624	8.59231	High
GSM437315	70.4548	0	11.9194	10.5658	10.0276	11.7291	10.0882	13.3055	8.84085	7.82475	9.45496	12.8255	7.00099	10.2779	9.05234	10.4427	7.52393	7.79111	Low
GSM437316	36	1	9.40891	9.81976	8.84391	10.0149	8.93936	11.8889	8.24356	6.64707	7.89807	11.557	6.06506	9.28952	7.43694	10.0057	7.21326	8.20482	Low
GSM437317	1.54521	1	9.11998	8.44817	8.50203	10.215	7.9812	11.1859	7.74388	6.28535	7.25117	11.2712	5.53116	8.5774	7.89211	10.0438	6.68629	8.38697	Low
GSM437318	17.6548	1	9.73653	8.83009	8.75422	10.5748	8.97627	11.641	7.88439	7.35317	7.30187	11.7052	6.3026	8.27429	7.72565	10.1343	6.80076	8.67584	High
GSM437319	12.6575	1	8.40883	8.22903	8.48801	10.1814	7.92902	11.7214	7.67207	6.57825	8.37706	11.1926	5.77413	7.90056	7.47947	9.80692	6.46361	7.88848	Low
GSM437320	6.90411	1	5.83286	7.3244	7.88064	8.95607	7.11808	10.0192	6.6185	4.95133	6.24758	10.45	5.3617	8.05919	7.29665	9.39754	6.06559	9.01929	High
GSM437321	32.5151	1	5.40258	6.54009	6.22639	8.40415	6.46055	9.53187	6.34965	4.53626	6.20953	9.44388	4.99723	7.34133	6.73885	9.18479	5.97934	7.81371	Low
GSM437322	16.1425	1	5.51255	7.08731	6.68148	8.13181	7.11761	9.9027	6.64056	5.50112	6.53612	9.85681	5.41337	8.05638	6.54033	9.50085	6.40519	8.4534	Low
GSM437324	41.4247	0	6.3019	6.25272	6.51042	8.09236	6.82109	9.80888	6.51231	5.17925	6.07088	10.3326	5.11622	7.57829	6.77274	9.43776	6.31893	8.47784	Low
GSM437093	142.55	0	7.10634	7.5748	7.15628	8.9728	6.75868	10.8149	7.03446	5.20503	6.54831	10.905	4.85522	8.12489	7.26764	9.3405	6.36735	8.41418	Low
GSM437094	122.72	0	5.08586	5.80017	5.98342	7.23055	6.87351	9.1767	6.07612	4.34871	5.7307	9.3217	4.9373	7.05487	6.3791	9.07521	6.18297	7.82774	Low
GSM437095	28.96	1	3.94226	5.89582	6.09934	7.12453	6.14856	10.2563	5.96029	4.14501	5.53412	9.88292	4.8072	7.49319	6.76197	9.15251	6.14404	9.03911	High
GSM437096	119.21	0	6.59376	6.83916	6.94868	8.21547	6.78679	10.469	6.83412	5.07427	6.54791	10.5365	4.9983	7.81709	7.52612	9.06254	6.25314	8.25166	Low
GSM437097	59.53	0	5.79191	6.71135	6.73018	8.91908	6.68241	10.6288	6.27121	4.83426	5.69997	10.8668	4.72841	7.46448	7.01199	8.95836	5.74906	8.35737	Low
GSM437098	68.81	1	7.25906	8.55454	8.04492	9.56396	7.99362	12.1146	7.42478	6.24929	7.19979	12.1697	5.45861	8.42018	7.39829	9.43271	6.60074	8.94792	High
GSM437099	82.29	0	2.9092	5.50527	5.11917	6.89815	5.6776	7.63021	5.83222	3.83784	5.35227	8.12354	4.77619	6.63508	6.15309	8.43226	5.78053	8.04177	Low
GSM437100	110.82	0	7.42539	7.67395	7.69345	9.57049	7.60442	11.5246	7.2571	5.58176	7.06965	11.4494	5.086	8.62616	7.87454	9.98866	6.40645	8.2444	Low
GSM437101	65.88	1	3.85108	5.86394	5.73775	7.29574	5.92716	8.73195	6.0245	4.49827	5.63925	8.90593	4.90494	7.2972	6.88425	8.70512	5.603	8.27832	Low
GSM437102	84.13	0	9.50589	9.76454	8.80602	11.5048	9.16052	12.249	7.9093	7.12207	8.20318	12.2322	6.28132	8.77482	7.62853	10.0246	7.24341	8.33901	Low
GSM437103	16.47	1	7.45117	7.80318	7.66896	9.56931	7.73014	10.79	7.30973	5.80626	7.38923	10.7364	5.22872	8.21273	7.42564	9.71555	6.34867	7.66526	Low
GSM437104	89.75	0	4.18207	5.39793	5.99001	7.42996	5.68504	10.4744	6.35944	4.05589	5.54984	10.013	4.90714	7.33009	6.89206	8.80029	5.82108	8.43326	Low
GSM437105	76.07	0	4.90043	6.56729	6.40722	8.26043	6.71639	9.8048	6.43881	4.35102	6.02031	9.92398	4.97561	7.296	6.92433	8.91275	5.80268	7.92512	Low
GSM437106	67.82	0	7.0465	7.53867	7.28333	8.85602	7.25157	10.5886	6.65339	5.36367	6.62766	10.7089	4.81017	8.03344	7.21141	9.22514	5.8626	7.8173	Low
GSM437107	52.24	0	5.30581	6.25078	6.48893	7.75184	6.3864	9.43395	6.34961	4.65934	6.23904	9.4758	4.97125	7.25253	6.60163	9.00926	5.89307	8.01542	Low
GSM437108	64.1	0	5.27247	6.06079	6.80764	8.17041	6.43351	9.89417	5.78115	5.13783	5.96029	9.56758	4.81527	7.35676	6.97512	9.08866	5.70581	8.37875	Low
GSM437109	55.13	0	8.35324	7.48032	7.79749	9.69717	7.70069	10.7734	7.30375	5.91121	7.08267	10.7019	5.13487	8.76301	7.44962	9.77264	6.27221	7.14713	Low
GSM437110	57.79	0	6.73093	6.57239	6.68792	8.2823	7.01274	9.53916	6.27672	5.14987	6.88741	9.63897	4.84355	7.6279	6.72917	9.13801	5.98953	7.054	Low
GSM437111	50.1	0	7.54945	8.69511	8.62568	10.8855	8.36115	11.9588	7.59755	5.76229	7.47695	11.6461	5.56704	9.10488	7.9376	9.82918	6.47045	7.81214	Low
GSM437112	43.79	0	5.61549	7.10741	6.79221	8.63361	6.80344	9.76273	6.39808	5.30356	6.51519	10.0526	4.85722	8.02999	6.88564	9.2349	5.86642	8.07718	Low
GSM437113	30.27	0	7.6683	7.18453	7.10856	8.2013	7.55263	10.5284	6.95529	5.49052	7.29643	10.4797	5.31786	7.99776	6.87839	9.28047	6.31693	7.25735	Low
GSM437114	3.64	0	5.92011	6.79472	6.93588	8.24938	7.03318	9.34841	6.53589	5.00003	6.67134	9.77942	5.05007	7.39785	6.91291	9.53551	6.14557	8.26267	Low
GSM437115	36.59	0	4.94718	6.65989	5.54025	7.40952	6.73567	8.38871	6.69076	4.58965	5.65206	8.81214	5.06009	7.53353	6.84481	9.06679	6.18315	7.87599	Low
GSM437116	20.02	0	8.35189	7.3614	7.48284	9.60816	8.03448	10.5459	7.57736	5.85812	6.60248	10.4797	5.15355	8.24375	7.45035	9.36151	6.43177	6.75702	Low
GSM437117	118.58	0	7.81115	8.00742	8.48157	9.65039	7.56673	12.25	7.43752	6.19669	7.54307	11.8018	5.30769	8.42565	7.60288	9.7546	6.71838	8.8394	High
GSM437118	55.33	0	5.45454	7.45239	6.97789	9.56907	6.88998	11.4178	6.96253	5.04709	6.85827	11.6013	4.90116	7.77806	7.76373	9.21936	6.33824	8.79947	High
GSM437119	134.86	1	11.7249	10.3165	10.6328	11.6674	9.72195	13.5104	9.9106	8.15626	8.57987	13.1601	7.96542	10.6154	7.655	11.0821	7.90849	9.17076	High
GSM437120	127.29	0	7.08617	7.40941	7.54403	8.34543	7.43193	10.7626	6.89294	5.35447	7.04536	11.2977	5.34589	8.33549	7.15889	9.82646	6.35412	8.77164	High
GSM437121	120.62	0	7.74734	7.34561	7.46174	9.02453	7.15604	10.9549	6.78456	5.90736	6.58778	10.943	5.37206	7.68899	6.88285	9.42959	6.30034	8.59557	High
GSM437122	106.94	0	7.15051	7.49957	8.09915	8.95968	7.6294	11.1374	6.91506	6.23286	7.29731	11.0095	5.20517	8.24483	7.31453	9.75006	6.6301	8.77919	High
GSM437123	11.7	1	6.45045	7.49682	8.00911	8.46995	7.54965	11.055	6.48482	5.84495	7.19087	11.347	5.28752	8.55286	6.82781	9.91206	6.39634	9.22794	High
GSM437124	28.79	1	8.35736	8.56941	8.04937	9.91728	7.43883	11.6009	6.55798	5.77671	7.04278	11.4908	5.9102	7.94783	7.1597	9.6797	6.27719	9.20894	High
GSM437125	26.82	1	8.3019	9.12736	8.51321	10.4419	8.42676	11.4064	8.0525	6.16531	8.12845	11.2951	5.59715	8.30101	7.91087	9.58184	6.32177	7.4727	Low
GSM437126	52.5	1	5.29818	6.55426	6.20709	8.44688	6.52485	10.1044	6.12528	4.64107	6.39494	10.0108	4.81739	7.3904	6.72779	8.49982	5.84604	7.38847	Low
GSM437127	24.03	1	7.68118	8.18853	8.25106	9.49082	7.71076	11.5032	7.40287	5.99507	7.83462	11.4431	5.21195	8.71235	7.1674	9.67358	6.29279	7.8555	Low
GSM437128	88.99	0	6.67101	6.9035	7.23982	8.1335	7.13569	10.2675	6.6006	5.44565	6.60386	10.3071	4.83658	8.05167	6.68795	9.3181	6.01739	7.81468	Low
GSM437129	102.44	0	5.53996	6.31551	6.2885	7.57791	6.25712	9.6724	6.15175	4.56494	6.15031	9.91151	4.8972	7.37229	6.46051	8.95705	5.94061	8.23245	Low
GSM437130	33.73	1	8.22989	8.81197	8.64356	10.4308	8.03668	12.2485	7.4095	6.16508	8.29876	11.9454	6.36039	8.16176	7.31354	9.74334	6.90508	8.88109	High
GSM437131	85.28	0	6.43725	6.4211	6.68326	7.62032	6.7855	9.77794	6.76347	5.23543	6.2018	9.75902	5.18108	7.88584	6.54968	9.56476	6.42209	8.2747	Low
GSM437132	26.53	0	7.92836	7.08113	7.59132	8.27366	6.96604	10.7481	7.03829	5.89686	6.89832	10.6637	5.20899	8.62744	6.44614	9.51195	6.25454	7.87188	Low
GSM437133	37.31	1	7.0934	8.10215	8.15346	9.8272	7.60138	11.7016	6.99641	6.39508	7.76742	11.7225	5.50055	8.43396	7.71263	9.44361	6.32503	8.74825	High
GSM437134	86.43	0	6.54071	7.82214	7.41994	9.77118	7.27385	12.0863	7.45591	4.95539	7.06313	11.4788	5.09225	8.01109	7.7876	9.0827	6.98192	8.21716	Low
GSM437135	55.92	0	9.12984	9.79659	9.27639	10.6095	8.91019	12.2314	7.92037	6.80033	8.34799	12.4252	6.14536	8.67578	8.24916	10.3447	6.98321	9.42556	High
GSM437136	70.65	0	7.83063	7.16867	7.48031	8.4987	6.92035	10.3404	7.61476	5.8273	6.33291	10.4512	5.50583	8.25534	7.03994	9.52628	6.1571	8.27559	Low
GSM437137	76.04	0	7.27713	7.53344	7.72594	9.48486	7.86155	11.3416	7.13508	6.097	7.38598	11.0831	4.81225	8.15658	7.21655	9.38983	6.26277	7.28824	Low
GSM437138	79.13	0	8.22542	8.16394	8.32358	9.91092	7.95841	11.8775	7.13432	6.30975	6.97305	11.8658	5.39938	8.03383	7.21961	9.53786	6.16867	8.47009	Low
GSM437139	83.99	0	7.43645	7.41421	7.33078	9.23362	6.74427	10.67	7.36107	6.25528	5.98693	10.6161	5.29175	7.78385	6.9583	9.69269	6.13055	8.98991	High
GSM437140	80.25	0	4.84925	5.88227	5.87299	6.98161	5.95717	9.12271	6.14592	4.4559	5.61866	9.24411	4.93773	7.20757	6.50984	8.69074	5.89872	8.31815	Low
GSM437141	40.6	0	6.17115	7.20469	6.81278	8.85752	7.06503	10.2735	6.81225	5.12536	7.01748	10.1288	4.95179	8.0043	6.64737	9.0597	5.97573	6.9937	Low
GSM437142	95.37	0	3.92158	6.6802	5.86788	8.7772	5.45886	9.99625	6.03926	4.43962	6.01124	10.3733	4.58585	6.76711	6.75771	9.00149	5.4982	9.17847	High
GSM437143	31.06	1	6.26518	6.51375	6.603	8.87037	6.18489	9.89189	6.15902	4.9821	6.19457	10.1636	4.95338	7.3426	7.5995	8.62663	5.31013	7.89438	Low
GSM437144	37.31	1	8.55369	8.74768	8.65915	10.6489	8.19263	11.9481	7.55863	6.89059	7.61871	12.0083	5.38299	8.56943	7.38719	10.07	6.82661	8.76329	High
GSM437145	22.02	1	8.61113	7.83436	7.93244	9.43518	7.80002	11.4921	7.56411	6.23957	7.52618	11.6562	5.45443	8.13537	7.50559	9.30447	6.41798	7.81277	Low
GSM437146	63.25	0	4.35354	6.51126	5.95296	8.19336	6.5513	9.22557	6.20691	4.52736	5.73939	9.45042	5.03307	7.71826	7.2254	8.91998	5.96272	8.2099	Low
GSM437147	34.09	0	6.48991	6.89678	6.71383	9.06472	6.92824	10.1305	5.97235	4.53504	6.84241	10.0772	4.77385	7.35063	7.05817	8.90114	6.05559	7.23263	Low
GSM437148	52.14	0	5.22492	6.3539	6.31937	8.82773	6.19176	9.82733	6.41867	4.67689	6.50192	9.882	5.07128	7.21102	7.4254	8.50353	5.4794	7.50985	Low
GSM437149	66.04	0	7.6561	7.95052	8.45278	9.82301	7.99936	11.4553	7.4388	6.238	7.59814	11.2795	5.12464	8.39224	7.54984	9.41989	6.87075	8.02249	Low
GSM437150	59.96	0	6.13254	6.58754	6.02888	8.34414	6.98393	9.82494	5.95218	5.02956	5.55348	10.0362	5.30393	7.56772	6.09063	8.37906	5.97936	7.41954	Low
GSM437151	47.86	0	6.00606	6.75747	6.90082	8.79488	6.96569	10.3341	6.44219	5.13824	6.68795	10.2513	4.86167	7.84113	6.68206	9.04006	6.39683	7.67356	Low
GSM437152	58.45	0	8.00023	8.0109	7.8492	9.98259	7.44642	10.8879	7.38137	5.96479	7.02775	10.679	5.49367	8.41533	7.14745	9.33062	6.04884	7.42721	Low
GSM437153	45.99	0	4.40052	5.40434	5.00878	6.89399	5.57365	8.98899	6.05755	4.39996	5.68807	9.18036	5.43195	7.09652	5.53772	8.162	5.73957	7.57303	Low
GSM437154	60.42	0	7.33276	7.22891	7.03598	8.17082	6.74448	9.79861	6.68133	5.64871	6.40286	10.0247	5.41345	8.23026	6.48924	9.27929	6.09857	8.23744	Low
GSM437155	37.67	0	8.6902	8.37538	8.27214	10.0078	7.64794	11.0393	7.40188	6.15419	8.07116	11.1596	5.80429	8.86593	7.48136	9.73832	6.56596	7.93183	Low
GSM437156	15.71	0	7.11082	7.72919	7.88957	9.79281	6.96542	11.3238	6.39693	5.28857	6.66591	11.4578	4.74842	8.11805	7.01751	8.61918	6.17342	8.13042	Low
GSM437157	39.25	0	8.30364	8.72537	9.00498	9.96039	8.41755	12.2176	7.5046	6.51751	7.97638	12.1287	6.14381	8.48631	8.01423	10.3326	6.31647	9.26207	High
GSM437158	49.87	0	6.29293	6.97644	6.66974	8.58943	7.33521	9.98712	7.20359	5.4592	6.01095	9.86082	5.02419	8.08356	6.63169	8.96056	6.04417	6.99298	Low
GSM437159	25.24	0	7.75011	8.29057	8.33624	9.89188	8.322	11.5817	7.65882	6.10781	7.47629	11.3601	5.02848	8.50118	7.367	9.67308	6.21858	7.33478	Low
GSM437160	44.97	0	3.87306	6.455	5.32672	7.47346	5.72196	9.0697	5.66948	3.97318	5.56376	9.23162	4.80429	6.76454	6.58286	7.80703	5.61101	8.07795	Low
GSM437161	35.9	0	8.62113	8.80545	8.51213	10.3971	8.45874	11.188	8.0245	6.44518	7.9316	11.2827	5.51623	8.58739	7.92801	10.1412	6.73639	7.95489	Low
GSM437162	26.66	0	7.31821	7.50337	7.8948	8.79048	7.63585	10.415	7.04487	5.77459	7.07524	10.5167	5.16131	8.08245	6.77925	9.33723	6.31099	7.77205	Low
GSM437163	36.78	0	8.26949	7.53438	7.53506	9.71452	7.69275	10.9067	7.64159	5.73508	7.29207	10.8177	5.55465	8.52827	7.65636	9.87173	6.68702	7.50322	Low
GSM437164	41.52	0	6.83733	7.07343	7.17076	7.78897	7.1914	10.3873	6.59685	5.74887	6.32637	10.278	4.9791	7.98862	6.62182	9.15697	6.10818	8.15748	Low
GSM437165	22.22	0	4.84841	5.45723	5.88746	6.80835	5.77182	8.85069	6.0772	4.11193	5.50904	8.79443	4.7757	7.06197	6.71751	8.48519	5.69234	7.81865	Low
GSM437166	33.2	0	7.37448	7.74255	7.75532	9.4739	8.14367	10.7714	7.31006	5.87106	7.23316	11.0966	5.45081	8.20474	7.67329	9.61637	6.68245	8.0928	Low
GSM437167	39.68	0	6.50597	7.06507	6.88315	8.81341	7.76887	10.4116	6.77429	5.23899	6.7872	10.6428	5.33864	7.67686	6.7612	9.20673	5.91415	7.19979	Low
GSM437168	25.61	0	4.20174	5.96437	5.4256	7.6459	5.62277	9.1763	6.14941	3.91983	5.51005	9.55497	4.9001	6.70305	6.14161	8.57502	5.71096	8.257	Low
GSM437169	83.99	0	4.52678	6.11807	5.75762	8.24292	5.14436	9.09123	6.47758	4.63031	5.6702	9.00171	5.04429	7.43028	6.49426	9.09354	5.68212	8.50601	Low
GSM437170	15.05	0	8.07506	7.80304	7.51051	8.68353	7.88282	10.3822	7.39182	6.23657	7.32939	10.5526	5.46747	8.49363	7.02882	9.82958	6.41506	7.7241	Low
GSM437171	8.38	0	7.26074	8.44312	8.12435	10.3113	8.61402	11.1569	7.51886	6.03945	7.58984	11.2203	5.21504	8.36168	7.97473	9.70555	6.37212	7.53005	Low
GSM437172	18.18	0	7.17342	7.16342	6.71301	8.48723	7.38116	10.328	6.67841	5.39448	6.3748	10.3217	5.21348	7.46811	6.68568	9.59325	6.27809	8.04873	Low
GSM437173	27.15	1	6.9822	8.27047	8.44118	9.9985	7.84397	11.8322	7.85653	6.37219	7.81364	11.5133	5.75909	8.21831	7.56968	9.79304	6.63096	8.77425	High
GSM437174	24.26	1	9.32964	9.00172	9.21269	10.2668	7.84982	12.7435	7.62963	6.68171	7.90197	12.5125	6.17079	8.30706	7.75679	9.708	6.71599	9.57402	High
GSM437175	105.17	0	9.05324	9.02595	8.96827	10.9312	8.56066	12.3547	8.30098	6.82061	8.27029	12.1347	5.75435	8.88215	8.49736	10.3219	6.90593	8.43845	Low
GSM437176	11.76	1	6.62731	8.17487	6.94687	8.73798	6.1948	10.3623	6.02301	5.10564	6.29421	11.0029	4.68526	7.8384	7.28092	8.85462	6.01355	9.54794	High
GSM437177	70.45	1	7.51636	7.05185	8.01923	8.8178	7.43888	11.0838	7.09363	6.25794	6.74278	11.2291	5.17874	8.82777	6.61242	9.52848	6.42663	8.17258	Low
GSM437178	95.07	0	7.92768	7.87174	8.30822	9.7371	7.97891	11.5381	7.53942	6.46676	7.48528	11.4903	5.17441	8.10252	7.65822	9.55063	6.46332	8.1056	Low
GSM437179	112.33	0	6.08259	6.98967	7.00761	8.59079	6.80799	10.9742	6.89718	5.35756	6.43415	10.6317	5.18848	7.76157	7.01748	9.30153	6.36783	8.63186	High
GSM437180	27.51	1	8.91886	8.65944	8.5462	10.2125	8.24715	11.7836	6.88632	6.01583	7.49746	11.8042	5.22992	8.42647	7.66923	9.63866	6.59114	8.22189	Low
GSM437181	45.92	1	7.93025	9.85531	8.85987	10.5397	9.01486	11.8501	7.86709	6.53156	8.15505	11.8778	5.19921	9.16018	8.16106	9.86892	6.81247	8.15524	Low
GSM437182	54.04	1	8.22681	8.24494	8.41609	9.83658	7.37829	11.5739	7.71195	6.36081	6.98198	11.6706	5.59082	8.81911	6.9607	9.94027	6.25321	8.76131	High
GSM437183	103.98	0	6.74604	7.42328	7.43748	8.55445	6.88605	10.3085	7.36455	5.45983	6.7988	10.7104	4.83864	7.90456	6.59682	9.38252	6.17943	8.21174	Low
GSM437184	6.11	1	5.93026	8.05178	7.20608	8.71968	6.44525	11.2922	6.26547	5.24976	6.32286	11.0389	4.93537	7.41905	6.94291	8.76375	6.13607	9.58237	High
GSM437185	99.51	0	6.16425	6.32807	6.40347	7.90034	6.05421	9.46599	6.25715	4.84247	5.82036	9.5703	4.72583	7.62647	6.20604	8.97355	5.85921	7.88525	Low
GSM437186	20.44	1	5.502	6.79979	6.83664	8.16881	6.83301	9.89949	6.09019	5.276	6.16074	10.1065	5.08083	7.93061	7.12562	9.25488	6.03617	8.80944	High
GSM437187	76.6	1	6.38092	7.70089	7.44095	9.30361	8.09259	11.2416	7.39645	5.36271	6.75858	11.0335	4.74458	8.63962	7.31443	8.99393	6.54062	6.99781	Low
GSM437188	10.02	1	7.81676	7.75598	8.08197	9.67701	7.51251	11.4327	7.31847	6.29808	7.149	11.1328	5.30452	8.21731	7.05343	9.8003	6.50205	8.37486	Low
GSM437189	41.45	1	8.89647	7.98102	8.31602	9.81173	8.15873	11.9045	8.32721	6.65278	7.88668	11.7411	5.97614	8.02885	7.39998	9.93764	6.62494	7.98101	Low
GSM437190	96.26	0	9.42024	9.01843	8.64967	10.3793	8.80447	12.4648	8.06383	6.70703	8.37521	12.1045	6.06503	8.26843	8.05561	10.3735	6.82534	8.37643	Low
GSM437191	85.61	0	7.50748	7.4346	7.61068	9.50912	7.50534	11.0839	6.83601	5.97342	6.70474	11.023	5.15851	8.0134	6.83912	9.71778	6.41735	8.28731	Low
GSM437192	78.87	0	8.53721	8.73494	8.58316	10.2231	8.73683	12.0379	7.564	6.37929	7.8569	11.6873	5.45658	8.40615	7.69837	9.81414	6.63731	7.78413	Low
GSM437193	22.25	1	6.1291	7.83002	7.12008	9.07717	7.33123	10.388	6.77307	5.2166	6.32185	10.2928	4.83186	7.55857	7.12062	9.42393	6.01941	8.27575	Low
GSM437194	74.53	0	6.07252	6.89057	6.45358	8.03459	6.75918	10.4832	6.20235	5.14931	6.32945	10.3555	4.8806	7.37814	6.66329	9.25317	5.88053	8.3075	Low
GSM437195	59.07	1	7.79623	7.56101	7.90683	9.36712	7.54958	11.0876	7.40202	6.42435	6.79967	10.942	5.36256	8.38249	7.14732	9.65355	6.39311	8.24684	Low
GSM437196	47.8	1	7.34956	7.68363	7.29059	9.55505	6.75498	11.1179	6.54152	5.47077	7.14437	11.3361	5.05636	7.67773	6.82176	8.89483	6.03294	8.08805	Low
GSM437197	5.68	1	8.13984	8.75943	8.37462	10.1742	7.65043	12.4285	7.73538	5.8955	7.76419	12.5356	5.44419	8.55159	8.07931	9.64446	6.70012	8.96911	High
GSM437198	79.39	0	8.74529	8.95861	8.51274	10.7676	8.82826	12.1577	7.77148	6.24739	8.02798	12.1913	5.59041	8.37695	7.87257	10.0523	6.88142	8.04138	Low
GSM437199	74.07	0	9.37614	8.42694	8.9814	9.97446	8.5222	11.086	7.84687	7.0797	7.28457	11.297	6.00081	9.58101	7.57651	10.1675	6.63639	8.21397	Low
GSM437200	50.76	1	7.78078	9.60767	9.24563	11.0081	9.06465	12.3914	8.18163	6.73159	8.4809	12.1899	5.20079	8.8269	7.60484	9.66928	7.12404	7.90947	Low
GSM437201	67.82	1	11.4942	10.4887	10.8007	11.9151	10.4808	13.1307	9.80585	8.44249	9.38352	12.8378	7.67506	10.1411	9.0342	10.9496	7.5581	8.53475	Low
GSM437202	70.84	0	5.4209	8.88498	8.26712	10.1361	8.98657	11.8977	7.32613	6.26158	7.89714	11.7958	5.52697	8.69241	7.53546	9.34112	7.09776	8.48053	Low
GSM437203	50.59	0	7.74859	7.66409	7.60911	9.75474	7.50354	10.7723	7.3544	5.59969	7.83579	10.8481	5.14058	8.03496	7.71403	9.59212	6.13479	7.23073	Low
GSM437204	34.58	1	9.90177	10.4937	8.95536	10.4772	9.64993	13.0035	8.08759	6.36352	8.61285	12.7053	6.57755	10.1376	9.33637	11.5152	8.4971	10.1874	High
GSM437205	38.72	1	7.96556	7.40444	7.43957	9.9262	8.02222	11.3155	7.75058	5.37544	6.91391	11.0481	5.28395	8.82952	7.49265	9.57828	7.03055	6.88339	Low
GSM437206	54.9	1	7.99102	7.52502	8.30719	8.9128	7.51043	10.958	7.42961	6.48223	6.92969	11.1206	5.42699	7.8026	7.12283	9.56596	6.50543	8.96031	High
GSM437207	67.92	0	7.53389	7.91162	7.99961	9.98997	7.9781	11.3441	7.22042	5.9912	7.48238	11.2236	4.78131	8.31141	7.43767	9.47076	6.62581	7.50672	Low
GSM437208	58.45	0	7.21329	7.09323	7.36155	8.45917	6.70295	10.3039	7.71852	5.71607	6.69763	10.648	4.86555	8.2604	7.10406	9.58798	6.101	8.11954	Low
GSM437209	59.34	0	7.62773	8.10388	8.08076	10.441	8.07073	11.0586	7.36868	6.15381	8.03533	11.1409	4.96124	8.15958	7.88492	9.47253	6.31651	7.20053	Low
GSM437210	54.54	0	8.54276	8.21023	8.3438	9.85002	7.88047	11.3223	7.27987	6.6811	7.37455	11.5221	5.15352	7.90747	7.92936	9.52486	6.51733	8.6762	High
GSM437211	19.03	1	7.4454	8.06257	7.95099	9.71965	7.65395	10.9874	6.9838	6.06417	7.37424	11.1512	5.31729	8.3462	7.384	9.40181	6.47237	8.2829	Low
GSM437212	26.26	1	5.57562	7.61722	7.08253	9.1007	6.49222	10.588	5.90047	4.86788	6.42496	10.965	5.11982	7.57308	7.0003	8.50469	5.92517	9.00927	High
GSM437213	52.86	0	6.14802	6.18366	6.64665	8.45183	6.84187	9.8579	6.08058	5.00655	6.54069	10.1191	4.75423	7.5419	6.55441	8.94642	5.63576	7.10353	Low
GSM437214	32.05	1	7.69732	7.90728	8.02486	9.77897	8.72735	11.1995	7.44269	6.3757	7.51495	11.2844	5.52166	9.05284	7.29611	9.88607	6.75399	7.39214	Low
GSM437215	55.95	0	7.27394	7.15327	7.04014	9.54579	7.51458	11.115	6.93746	5.00153	6.92906	10.9791	5.07004	8.0354	7.32482	9.42541	6.98091	7.58817	Low
GSM437216	56.67	0	5.19268	6.25063	6.91474	7.57265	6.60426	10.1849	5.96533	4.70808	6.04465	10.2245	5.06872	7.37214	6.76541	8.80888	6.06024	8.79449	High
GSM437217	50.43	0	6.38572	7.26604	7.08729	8.20194	6.78002	11.1835	6.33445	5.4205	6.81692	11.0151	5.26094	8.18267	7.04043	9.53982	5.94032	8.91838	High
GSM437218	4.24	1	6.34467	6.63457	6.51937	7.99756	6.48082	9.29048	6.31743	5.35156	5.82201	9.65175	4.97254	7.20971	6.76396	9.25452	6.00138	8.7184	High
GSM437219	49.11	0	5.08557	5.71639	5.57904	7.74612	6.15186	8.49937	6.28439	4.19997	5.4087	8.35069	5.11913	7.27548	6.69859	8.56543	5.98734	7.15498	Low
GSM437220	49.57	0	6.82216	6.68207	7.20376	8.61853	6.62473	9.85153	6.46858	5.82016	6.65866	9.83157	4.94141	8.13371	7.00063	9.21958	6.27867	8.07438	Low
GSM437221	50.49	0	7.40559	6.89376	7.14932	9.11131	7.64936	10.5394	7.08328	5.72095	6.62328	10.8353	5.17122	8.22188	7.05343	9.32683	5.90299	7.03968	Low
GSM437222	63.05	0	9.6215	8.50462	9.07119	10.4344	8.18777	11.0551	8.78329	7.18897	6.54664	11.138	7.00116	9.31696	7.5869	10.9005	6.41614	9.21366	High
GSM437223	49.24	1	9.17331	10.0066	8.75687	10.4993	8.56842	11.4563	8.18009	6.87191	8.33579	11.4827	6.34408	8.60608	7.56129	10.0231	6.90271	8.68938	High
GSM437225	31.36	0	7.86787	7.9099	7.89993	9.81738	7.72227	10.6076	7.42518	5.58567	6.91147	10.6167	5.62634	8.08069	7.08751	9.5399	5.93748	7.44397	Low
GSM437226	40.3	0	9.55817	8.84844	9.42338	10.6346	9.21677	11.5071	9.34626	7.42854	7.56946	11.3105	7.01824	9.24948	8.85671	10.8491	7.04799	8.83582	High
GSM437227	116.64	0	7.11561	6.92851	7.35318	9.3795	6.73048	10.3106	7.85944	6.15114	6.54901	10.519	6.22831	7.54751	7.10841	9.74745	6.09867	8.88943	High
GSM437228	31.92	0	6.90363	7.16671	6.62596	9.04583	7.16481	9.90376	6.96676	5.55659	5.41609	9.94147	5.01491	7.53374	6.99435	8.892	6.04887	7.70387	Low
GSM437229	19.98	0	7.65863	7.03534	6.93391	9.07093	6.91241	9.87168	7.99385	5.5609	7.27541	10.06	5.22302	7.93221	7.33676	9.39397	6.15721	6.8524	Low
GSM437230	24.62	0	5.95439	5.62872	6.25338	7.30381	6.57491	9.89617	6.44912	4.93508	5.6867	9.70809	4.66466	7.22709	6.61589	8.66978	5.90224	7.41268	Low
GSM437231	18.54	1	7.87263	7.91839	8.06407	9.62916	7.29656	10.9911	7.67116	6.48396	6.64588	11.5875	5.38499	8.34721	7.23123	9.68178	6.32744	9.06369	High
GSM437232	130.75	0	5.8438	6.18326	6.36146	7.99736	6.80904	9.6822	6.54344	4.68949	6.1414	9.49341	4.94519	7.52222	6.83394	9.04308	6.35484	7.50469	Low
GSM437233	17.62	1	8.56758	8.21847	9.03537	9.03521	7.68766	11.9456	7.42032	6.4784	6.90559	11.7175	5.78045	8.68665	7.29889	10.5742	6.60031	10.1045	High
GSM437234	5.32	1	9.30464	9.15668	9.0739	10.7052	8.51954	12.2284	7.79241	6.75556	7.35641	12.2239	6.61821	8.80174	7.94334	10.0234	6.83129	9.40276	High
GSM437235	2.36	1	8.53533	9.0203	9.29471	10.6184	8.76883	13.1182	8.2986	6.7985	7.98274	12.5642	5.78895	9.02578	7.6454	10.2434	7.26415	8.79595	High
GSM437236	5.72	1	6.19518	6.9357	7.09473	8.78901	5.9322	10.0569	5.75069	5.13999	5.95417	10.0904	4.85439	7.55644	6.56005	9.02962	6.01477	9.16089	High
GSM437237	15.28	1	7.28271	6.83283	7.35414	8.16801	6.65967	10.1672	6.41782	5.62149	6.29176	10.2317	5.09769	8.05205	6.60743	9.38698	6.31849	8.67156	High
GSM437238	95.07	0	7.60835	7.35097	7.88031	8.87562	7.39215	10.981	6.80187	5.86789	7.10208	10.8863	5.11171	7.86027	7.10193	9.52191	6.31529	8.32114	Low
GSM437239	4.96	1	8.41249	8.58032	8.23039	9.8419	7.57812	12.0073	7.42506	6.39755	7.78418	11.8257	5.61054	8.3354	6.95119	9.82724	6.8612	8.88492	High
GSM437240	28.89	1	6.56908	6.69034	6.62772	8.27521	7.01018	10.495	6.54647	5.31472	6.25454	10.6948	4.88956	7.74909	6.69412	9.39135	6.28017	8.20804	Low
GSM437241	3.25	1	7.47722	7.88559	7.87868	9.03483	7.3868	11.323	6.85057	6.06997	7.03189	11.0708	5.66985	8.8394	7.61377	9.74071	6.83426	9.25304	High
GSM437243	18.77	1	9.19522	8.62154	8.43272	10.1494	7.86527	12.0062	7.68861	6.68552	7.4205	12.0923	5.73077	8.15307	7.39497	9.96843	6.5287	8.94235	High
GSM437244	57.73	1	7.48729	7.38564	8.08939	9.591	7.53858	11.762	7.10969	5.91655	7.19588	11.6346	4.99273	8.16629	6.92932	9.58203	6.38554	8.05474	Low
GSM437245	14.39	1	8.14513	8.24829	7.63848	9.78566	7.64042	10.9795	7.19323	6.33801	7.40335	11.107	5.12789	8.05684	7.04188	9.77379	6.18192	7.93579	Low
GSM437246	5.12	1	6.71054	7.04128	6.99807	7.92821	6.58492	10.1154	6.51804	5.24235	6.49926	10.0508	4.97327	7.4249	7.18754	9.16946	5.93049	8.53378	Low
GSM437247	4.99	1	7.74439	7.92488	8.55408	9.71918	8.50726	11.8054	7.16247	6.51529	8.57576	11.7253	5.54489	8.00654	7.37489	9.58366	6.8017	7.96021	Low
GSM437248	33.17	1	6.03644	6.82686	6.91994	8.12623	6.15072	10.7304	6.27688	5.11913	6.44318	10.6426	5.0397	7.36999	7.22469	8.75955	6.0656	9.09001	High
GSM437249	50.53	1	6.25082	7.14358	7.31673	8.13923	6.97717	10.4419	6.73088	5.38586	6.33123	10.7205	4.83441	7.8609	6.74882	9.30442	6.21695	8.76135	High
GSM437250	5.72	1	9.11949	8.4025	8.80876	9.98071	8.20262	11.2619	7.62269	6.82475	6.83091	11.4019	5.64606	8.6675	7.62402	10.2301	6.97014	9.22675	High
GSM437251	8.02	1	8.85081	8.35287	8.39468	9.38975	8.11258	11.8256	7.57463	6.50609	7.40328	11.9218	5.86602	8.68101	7.61634	10.5679	6.86402	9.43155	High
GSM437252	34.02	1	6.06638	6.35915	6.12027	7.84218	6.30359	9.7554	6.34391	4.91968	5.55397	9.75006	5.16298	7.86669	6.76738	8.97647	5.84342	8.08662	Low
GSM437253	1.44	1	5.95951	7.84734	6.66297	8.49982	6.79523	10.2999	6.0638	5.18127	6.46253	10.8148	4.90583	7.26934	6.95133	8.76545	5.83321	8.90305	High
GSM437254	36.95	1	6.94417	7.03248	7.30272	8.63014	6.86536	9.69286	7.57215	5.155	7.55	10.2146	5.01437	8.2257	7.17479	9.626	6.05221	7.29282	Low
GSM437255	60.75	0	3.71869	6.49448	5.85587	6.72906	6.33469	8.10044	5.92082	4.07969	6.08201	8.88131	4.84381	7.2828	6.51352	8.7005	5.52559	8.15965	Low
GSM437256	37.44	1	6.38478	6.96389	6.23859	7.90125	7.08542	9.40008	6.48808	4.96705	6.13225	9.82982	4.91594	7.59722	6.93798	9.13303	6.39597	8.00259	Low
GSM437257	23.07	1	8.98533	8.08578	9.36145	9.84915	8.14747	12.3716	8.05532	7.25508	7.70453	12.2562	6.14747	8.52232	7.45938	10.8459	6.72291	9.80393	High
GSM437258	19.85	1	4.74731	6.65801	6.81252	7.83857	6.98034	9.90679	6.51114	5.20204	6.47101	9.92313	4.75167	8.2957	6.73774	8.8392	5.92073	7.63446	Low
GSM437259	31.85	0	7.31724	6.74352	7.44081	8.43926	7.03003	9.85542	6.53338	5.79741	6.29663	10.0431	5.09378	8.1979	6.79506	9.38207	5.805	7.86545	Low
GSM437260	8.61	1	4.99469	7.00566	6.59123	8.52872	7.23369	9.51798	6.50936	5.15577	6.80217	10.1619	5.17085	7.39062	6.97336	9.31542	5.92205	8.21727	Low
GSM437261	42.27	0	5.71102	6.75791	6.49364	7.79591	6.98627	9.78647	6.47428	4.9079	5.99512	9.84184	4.85599	7.46743	6.64071	8.81201	6.1154	7.84994	Low
GSM437262	15.25	1	8.83347	7.63386	8.15672	9.43338	8.01855	11.2133	8.18664	6.28822	7.56862	11.0511	5.80315	8.27931	7.57779	9.80603	6.70328	7.61878	Low
GSM437263	14.56	1	7.66917	8.23828	7.9495	9.68923	8.20882	11.4733	7.29694	6.52561	7.74595	11.4257	5.65104	8.21481	7.2521	9.81237	6.38909	8.17033	Low
GSM437264	9.96	1	6.38794	6.56172	6.97445	8.54473	6.71156	9.9616	6.40363	5.62445	5.77913	9.83	5.14455	7.49381	7.06377	9.23682	6.02368	8.62048	High
GSM437265	8.94	1	9.15122	9.04592	8.5178	10.2222	8.32704	11.4282	7.71327	6.53894	7.53417	11.5625	6.23515	8.89967	7.60554	10.101	6.3719	8.45738	Low
GSM437266	32.67	0	7.17424	6.53703	6.90112	8.377	7.12492	9.50796	6.93885	5.24136	6.35468	9.6557	5.17013	7.80696	6.97437	9.35262	6.13693	7.32532	Low
GSM437267	2.07	1	7.62259	6.69064	7.80429	8.71365	6.56019	10.415	7.12238	5.99278	6.1327	10.2982	5.14287	8.51111	6.8969	9.45398	6.15536	8.35446	Low
GSM437268	22.78	1	4.54103	5.69244	5.85563	7.20792	6.57124	9.03589	5.87689	4.66318	5.95148	9.2315	4.86771	7.51304	6.59747	8.86776	6.1021	7.85969	Low
GSM437269	22.35	0	5.23777	6.26867	6.4249	7.53314	6.12324	10.2916	6.55788	4.73007	5.78351	10.0791	4.8292	7.59092	6.62337	9.18275	5.67647	8.45028	Low
GSM971957	10	1	8.29447	8.39592	8.34983	9.66666	7.94611	11.163	7.19048	6.57023	7.1364	11.2296	5.29169	8.7192	7.19116	10.1424	6.25033	8.53676	Low
GSM971958	9	1	8.8506	8.45472	8.83947	10.0515	8.89716	11.9125	7.60285	7.01469	8.02616	12.0794	6.19753	9.3493	8.01797	10.3563	6.84216	8.60525	High
GSM971959	52	0	4.97513	6.86648	6.50588	8.14282	6.4394	9.94371	5.78664	4.55794	6.01265	9.85559	4.44423	7.52673	6.54969	9.32047	5.81452	8.48521	Low
GSM971960	74	0	5.06477	6.96458	6.52041	7.80931	7.5956	9.19274	6.1281	4.57733	6.46443	9.69571	5.36995	7.34808	6.71543	9.30443	5.72304	7.88806	Low
GSM971961	32	1	9.57615	8.99249	9.7058	10.8787	9.33826	12.2808	7.97163	7.47797	7.94742	12.362	6.85256	8.50808	8.41603	10.911	7.06429	9.94575	High
GSM971962	73	0	10.2256	9.28259	9.41268	10.8351	9.03291	12.2059	8.42553	7.56479	8.26666	12.1613	6.30609	9.52101	8.46057	11.0061	7.00537	8.8916	High
GSM971963	20	1	7.85222	7.86917	8.41725	10.0359	7.53942	11.0922	6.95789	5.91783	7.50935	11.369	5.95189	7.97401	7.47769	9.90106	6.04972	8.83521	High
GSM971964	35	0	6.17579	6.81197	7.19488	8.44956	7.28894	10.1247	6.67413	5.23466	6.2504	10.4138	4.93268	7.99587	6.82642	9.5161	6.0122	8.06871	Low
GSM971965	33	0	8.42499	7.67192	8.27065	9.50913	8.07337	11.1703	7.1234	6.43279	7.26155	11.3057	5.43245	8.46042	7.17752	9.86316	6.13938	7.89066	Low
GSM971966	63	0	8.85428	8.16239	8.85743	10.0264	7.9799	11.6696	7.30778	6.23602	7.08677	11.741	5.69409	8.63603	7.05506	9.89602	6.23445	8.39284	Low
GSM971967	31	1	5.49748	7.29366	7.21398	9.17369	6.99541	10.6424	6.26943	5.07682	6.51284	10.7043	4.68804	8.18401	6.69924	9.65655	5.95726	8.37726	Low
GSM971968	112	0	9.28431	9.76799	8.99977	10.6668	8.72263	11.7965	8.53117	6.52995	8.25663	11.7946	6.18891	9.14359	8.05702	10.4613	6.69358	8.34301	Low
GSM971969	63	0	6.55633	7.39134	7.13552	9.01006	7.34453	10.2566	6.55031	5.34713	6.61572	10.3723	5.25186	7.86515	7.15684	9.65649	6.19693	8.37178	Low
GSM971970	86	0	6.16689	6.75372	7.37272	8.77056	7.41166	11.059	6.63491	5.81762	6.19204	10.9666	4.92249	7.4956	6.36875	9.398	5.85875	8.20658	Low
GSM971971	65	0	6.98953	7.81448	7.61469	8.98587	7.16775	10.5614	6.53526	5.72865	7.02962	10.9738	5.04499	8.13009	7.03789	9.46945	5.89216	8.54128	Low
GSM971972	75	0	7.08384	7.40555	8.16345	9.713	8.16984	11.6428	6.59793	5.99857	7.26756	11.5316	5.14403	8.67855	6.83538	9.67717	6.4929	7.79575	Low
GSM971973	46	0	7.56245	8.22684	8.04382	10.3356	6.74046	11.177	7.26591	5.82164	5.63998	11.4418	4.85506	7.55101	6.91363	9.10031	6.06386	9.22458	High
GSM971974	56	0	7.87824	7.95573	7.90943	9.43299	7.98766	11.642	7.22699	6.2868	6.89625	11.6534	5.27342	8.21253	7.07642	9.8937	5.98766	8.24886	Low
GSM971975	46	0	6.48857	6.82997	7.04443	8.77521	7.09571	10.4531	6.752	5.27448	6.30526	10.7517	4.80517	7.81779	6.58068	9.06735	6.19001	7.77623	Low
GSM971976	36	0	6.50557	7.05253	7.15779	8.68029	6.6426	10.6893	6.36239	5.38102	6.36611	10.8373	5.39197	8.02263	7.0018	9.57696	6.15175	9.22788	High
GSM971977	49	0	8.73769	8.93918	8.73636	10.153	7.73562	11.7447	8.03678	6.91118	7.49907	11.7536	5.7343	8.43551	7.76422	10.5165	6.52798	9.6318	High
GSM971978	109	0	7.48645	7.65182	7.83438	9.19798	7.48018	11.3923	7.02541	5.59965	7.02485	11.3102	5.25045	7.73355	7.13103	9.49257	6.13818	8.30869	Low
GSM971979	53	0	6.87428	8.17564	8.02119	9.88665	7.69901	11.5803	6.88022	5.5759	6.42773	11.5938	4.96409	8.53725	7.89185	9.97248	6.18487	9.07142	High
GSM971980	59	0	6.5237	8.0322	7.65553	9.53848	7.31553	10.8244	7.50536	5.10517	7.34412	10.9719	5.43317	8.04613	7.34863	9.72477	6.28213	8.33644	Low
GSM971981	48	0	9.09325	8.86405	8.99247	10.3236	8.12124	11.6122	7.53705	6.70498	7.75435	11.736	5.61764	8.05075	7.51056	9.81373	6.09136	8.50549	Low
GSM971982	42	1	7.95744	8.82495	8.8147	10.373	7.9941	11.8715	7.41122	6.55311	7.9574	11.9166	5.45066	8.53107	7.95917	9.94895	6.56473	9.04963	High
GSM971983	87	0	8.46622	8.50052	8.31873	10.1672	7.8524	11.5658	8.42766	6.18786	7.34128	11.671	5.14727	8.37511	7.66985	9.77116	6.39747	7.86838	Low
GSM971984	81	0	8.41093	8.3955	8.79307	9.80615	8.1413	11.7075	7.40765	6.84735	7.54687	11.6475	5.38928	8.70683	7.23669	9.73942	6.26569	8.26003	Low
GSM971985	7	0	5.70554	7.11818	6.93405	7.79457	6.902	9.39701	6.18086	4.6724	6.78337	9.81421	4.91899	7.59949	6.89038	8.97919	5.78562	7.99188	Low
GSM971986	68	0	8.57849	7.59568	8.24521	9.58656	8.17699	11.3073	7.02496	6.24351	7.2889	11.4914	5.46898	8.58178	7.23612	9.91917	5.90735	7.5839	Low
GSM971987	68	0	6.87546	8.19803	9.13386	9.6889	8.82116	11.4182	7.19706	5.99753	8.32119	11.7284	6.04331	8.70671	7.7854	10.414	6.79697	9.07119	High
GSM971988	18	1	7.89064	7.93301	7.39076	9.43965	7.18732	10.9225	7.40735	5.91696	6.70434	11.255	5.0823	8.33928	7.04111	9.44394	5.99981	7.95045	Low
GSM971989	24	1	6.67731	7.1411	6.97999	8.19534	6.70675	10.4925	6.42972	5.43249	6.29614	10.6004	4.89102	8.08803	6.97387	9.18321	6.12669	8.6101	High
GSM971990	12	1	6.22059	7.35673	7.33388	8.77751	7.3095	10.3349	6.64499	5.33659	6.77058	10.5374	5.08634	7.96719	7.09786	9.24525	6.02509	8.09792	Low
GSM971991	55	1	8.87638	8.9473	8.8013	9.88371	8.60232	12.0562	7.60507	6.91117	7.44316	12.0183	5.77955	8.61986	7.47439	9.92881	6.64146	8.84539	High
GSM971992	20	1	5.28337	6.35386	6.87237	8.08378	6.49834	10.1312	7.46862	4.38324	6.08088	10.0226	5.00949	7.80285	6.94296	9.16083	6.12348	7.86219	Low
GSM971993	56	0	6.65942	8.11522	7.71072	9.43196	7.49522	11.3078	6.99716	5.66853	7.26159	11.3436	5.16941	8.18537	7.36095	9.4056	6.42092	8.57848	Low
GSM971994	43	0	8.27396	8.00319	8.58168	9.19315	7.89167	11.4137	7.87379	6.49462	7.48642	11.5535	5.41627	8.8498	7.04217	9.68574	6.37497	8.02891	Low
GSM971995	25	0	5.72171	7.63618	7.42229	8.96676	7.7625	10.7201	6.62485	5.29736	6.91994	11.0711	5.30211	8.13316	7.02561	9.52003	6.33731	8.57145	Low
GSM971996	76	0	9.44066	9.35936	9.68765	11.4701	9.41844	12.4409	8.61693	7.31494	8.23409	12.3922	6.14177	9.47021	8.5162	10.9554	7.39609	8.85929	High
GSM971997	89	0	8.16583	7.67922	7.69637	9.48107	7.47958	10.4661	7.67043	5.72972	7.14333	10.7334	5.43431	8.14763	7.29538	9.68391	5.82798	7.36031	Low
GSM971998	23	1	6.4731	7.88672	7.85994	9.04953	7.56942	10.5872	6.24259	4.60908	6.95262	10.8593	5.17873	8.43221	7.13362	9.77087	6.04218	8.41496	Low
GSM972000	9	0	7.85647	7.38908	7.58324	9.58964	7.64003	11.154	7.10937	6.09144	6.70299	11.1965	5.21306	8.36397	6.98351	10.0396	6.2304	8.03538	Low
GSM972001	73	0	5.68652	7.01058	6.9656	8.07921	7.00119	9.9889	6.27901	4.93192	6.32637	10.052	4.96453	7.7038	7.03988	9.33474	6.01516	8.50667	Low
GSM972002	26	0	6.24311	8.03953	7.61589	9.0875	7.39728	11.0055	6.75966	5.90593	6.68721	11.3212	4.81582	8.38994	7.07033	9.49326	5.98684	8.80162	High
GSM972003	27	1	6.85435	6.58016	7.02946	8.42772	6.79033	10.2899	6.78184	5.46315	6.37599	10.4659	4.92449	7.83378	6.61118	9.37291	6.23324	8.08638	Low
GSM972004	89	0	6.90144	7.29698	7.56772	8.8151	7.51374	11.2264	6.64703	5.64341	6.71045	11.0613	4.91188	8.13849	7.10477	9.66251	6.2969	8.37965	Low
GSM972005	44	0	4.56119	5.4509	5.50815	6.72801	5.44058	8.61703	5.85292	4.45253	5.21882	8.79321	4.70576	6.64319	6.39226	8.36543	5.74937	8.45761	Low
GSM972006	23	1	8.21102	8.62594	8.71162	9.50725	8.48549	11.9608	7.81391	6.716	7.72968	11.7953	5.28064	8.93162	7.45728	10.1677	6.71034	8.443	Low
GSM972007	2	1	9.49372	8.91788	9.17912	10.3467	8.455	11.8774	8.36724	7.34778	7.28183	11.9202	6.3484	8.81556	8.03507	10.4375	6.72746	9.46742	High
GSM972008	72	1	8.11085	9.76197	8.53212	10.4184	7.95687	11.8111	8.51497	6.77416	8.12944	12.0159	5.56691	8.44531	8.26132	10.1576	6.9071	9.52171	High
GSM972009	10	1	8.13691	8.17703	8.06893	9.65502	7.88248	11.441	7.4068	6.03631	7.35083	11.6126	5.39435	8.58737	7.34373	9.94793	6.45313	8.30142	Low
GSM972010	46	1	8.76845	8.46784	8.52703	9.9679	8.1571	11.7983	7.72028	6.61617	7.32073	11.7438	5.37128	8.78479	7.16641	10.4184	6.75765	8.61709	High
GSM972011	20	1	10.3858	9.72191	10.0873	11.1794	9.51322	12.4708	9.16156	7.37546	7.83247	12.4482	7.47908	9.0769	8.11803	10.8891	7.02258	9.42613	High
GSM972012	101	0	5.29221	6.34481	6.91509	8.04312	6.65621	9.85304	6.3045	4.48591	5.9527	10.2012	4.9644	8.12532	6.67777	9.51934	6.42198	8.76138	High
GSM972013	43	1	7.79059	7.79044	8.47529	9.3026	7.5624	11.569	7.0946	6.21239	7.12657	11.6341	5.32477	8.63425	7.12183	9.92663	6.25294	8.85051	High
GSM972014	29	1	7.45635	7.29572	7.89726	8.89755	7.59621	11.1671	6.81229	5.8235	6.94653	11.3629	5.09435	7.99162	6.72391	9.61463	6.30815	8.35236	Low
GSM972015	91	0	7.56405	8.41235	8.1992	9.35318	7.18679	11.3923	6.13828	5.71978	6.47229	11.4693	4.92381	8.29818	6.89375	9.55996	6.05766	9.4143	High
GSM972016	16	1	8.05174	8.06895	7.95777	9.69955	7.89408	11.4463	7.4965	6.1284	6.95407	11.6178	5.25715	8.00438	7.38105	9.75321	6.26863	8.34115	Low
GSM972017	43	0	8.62869	7.50782	7.79244	10.3369	7.56211	11.8538	7.6711	6.08969	7.30992	11.5306	5.4767	8.49725	7.58404	9.60805	6.50173	7.39231	Low
GSM972018	117	0	8.37311	8.58633	8.24061	10.1904	7.98845	12.3232	7.41439	6.1197	7.52189	11.8952	5.17612	8.59209	7.11492	10.0662	6.24305	7.91126	Low
GSM972019	25	1	9.50147	9.2232	9.07164	10.925	8.59846	12.6123	8.92788	7.13938	7.63667	12.14	6.78652	8.33852	8.09818	10.1723	7.04368	9.15753	High
GSM972020	78	0	8.48266	8.48854	8.59377	9.92114	7.91304	11.9638	7.56086	6.7964	7.45371	11.5861	5.5769	8.85421	7.10172	9.72355	6.64288	8.413	Low
GSM972021	37	1	5.80845	7.5869	6.88766	9.0663	6.95564	11.3433	8.12624	5.52222	6.10959	10.7685	4.83158	7.47497	6.82989	9.52237	5.77022	7.99145	Low
GSM972022	82	0	8.75708	7.88141	8.40443	10.1706	7.32634	12.1906	7.62228	6.50993	7.53975	11.864	5.58028	8.71108	7.25155	9.78711	6.23203	8.12432	Low
GSM972023	16	0	8.15808	7.89937	8.09562	10.3877	7.58327	12.1431	7.68907	5.90027	7.54345	11.8939	5.37576	7.98692	7.78203	9.64667	6.68141	8.21724	Low
GSM972024	43	0	6.95059	6.99786	7.18414	9.08463	6.89943	11.7125	7.5426	5.35699	6.90898	11.3294	4.99746	8.12248	6.99718	9.22934	5.97585	7.35618	Low
GSM972025	53	0	7.80776	7.5237	8.26301	9.95069	7.94489	12.0577	7.35258	5.98435	7.62388	11.8561	5.17761	8.37123	7.44188	9.44019	6.698	7.69831	Low
GSM972026	34	1	8.76596	10.0972	8.3267	10.7535	8.54034	12.3074	8.40332	6.59158	8.4536	12.1222	6.23234	8.56644	8.37355	9.67593	7.32093	8.80001	High
GSM972027	94	0	8.27236	7.06456	7.41889	9.73948	6.58736	11.3825	7.2389	5.85362	6.99433	11.1793	5.46199	8.0408	7.35246	9.45332	6.26756	8.12015	Low
GSM972028	78	0	8.51579	7.24067	7.87581	9.94494	7.5804	11.6499	7.45292	5.71173	7.10976	11.4896	5.56593	8.19422	7.22711	9.5428	6.40802	7.47894	Low
GSM972029	36	0	9.86084	8.77408	8.86641	10.9217	8.40297	12.519	8.28596	6.38035	7.8362	12.1804	5.50554	9.30235	7.82398	10.1704	6.95276	7.5641	Low
GSM972030	52	0	9.73894	8.47712	8.67173	10.8086	8.51828	12.4332	7.82571	6.41679	7.68439	12.3096	5.63014	8.92702	8.23391	10.107	7.09299	8.11817	Low
GSM972031	55	0	7.90108	8.43884	8.22587	10.0265	8.00872	12.3262	7.71804	6.1614	7.26252	11.9862	5.22747	8.19941	7.24533	10.2134	6.58392	8.66149	High
GSM972032	60	0	7.96437	7.84101	8.02961	9.40623	7.82516	11.7503	7.21847	5.55174	6.76737	11.5043	5.17586	8.43479	7.06734	9.67601	6.36424	7.97051	Low
GSM972033	50	0	4.64163	5.98523	5.44547	7.15266	5.67244	9.56027	6.06407	4.297	6.08718	9.4278	4.54226	6.65525	6.11281	8.43657	6.12451	8.01654	Low
GSM972034	50	0	5.18594	5.84023	6.09556	7.44103	5.55766	9.54528	6.05671	4.79441	5.86404	9.39012	4.43251	7.34615	6.83992	8.63927	6.3654	8.58419	Low
GSM972035	39	0	5.14937	5.74572	6.08291	7.32859	5.52181	9.29608	6.16142	4.44835	5.89313	9.44047	4.76551	6.95139	6.63139	8.91818	6.08694	8.76884	High
GSM972036	50	0	7.20646	6.88642	7.38995	8.58496	6.75944	10.742	6.69729	5.50704	6.26642	10.5756	5.16619	8.20367	6.79384	9.12048	6.18894	8.19604	Low
GSM972037	33	0	4.79718	6.95047	5.79067	7.95478	6.05873	9.20733	6.09187	4.92506	5.96575	9.31763	4.91135	7.08744	6.24305	8.39329	5.99004	8.27375	Low
GSM972039	52	1	8.66489	9.82431	8.24607	10.5371	9.58046	12.3119	8.25133	6.56248	8.61383	12.0688	6.83284	8.95717	8.64408	10.3971	7.79006	8.81417	High
GSM972040	63	0	6.95982	7.83959	7.09149	8.63391	6.98008	10.241	6.75487	5.58448	6.73916	10.1538	5.27395	7.71474	7.048	9.44563	6.07776	8.53297	Low
GSM972041	55	0	7.85997	7.99494	7.87932	9.47821	7.51113	11.4833	7.57059	5.88465	7.47256	11.3854	5.38415	8.10249	6.90243	9.56397	6.17546	7.8228	Low
GSM972042	51	0	4.67041	6.9348	6.41365	7.9466	6.75838	9.00024	6.02464	4.58411	6.07619	9.22893	5.79671	7.61364	6.76701	8.75494	5.94275	8.47502	Low
GSM972043	27	1	7.73846	7.53708	7.64115	9.01422	7.48495	10.5152	7.0038	6.17417	6.71074	10.5994	5.15781	8.18275	6.95004	9.38581	6.44328	8.10881	Low
GSM972044	42	0	4.90242	5.8857	5.70324	7.19904	6.03905	8.9923	5.66475	4.46237	6.09105	9.10093	4.75286	6.6539	6.14724	7.66263	5.6477	7.13234	Low
GSM972045	11	1	5.85067	6.45678	6.96437	8.35843	6.53124	10.8183	6.2704	4.79107	6.13774	10.6131	4.75	7.3929	6.92161	9.2617	6.04991	8.62208	High
GSM972046	58	0	8.16441	8.66623	8.1491	9.4023	7.79303	10.9247	7.0982	5.8945	8.1454	11.1781	6.19492	8.52186	8.00253	10.142	6.6384	9.18502	High
GSM972047	33	0	8.41269	8.58286	8.82123	9.39409	8.12756	10.9304	8.47356	6.70497	7.73492	11.2562	5.80132	9.17678	7.48682	9.74762	6.80842	8.28029	Low
GSM972048	30	0	6.82715	7.0863	7.24717	8.90385	7.01681	10.5873	6.64911	5.47921	6.77759	10.5894	5.20609	7.95788	7.27122	9.23988	6.00932	8.05347	Low
GSM972049	26	0	4.70507	5.96142	5.88718	8.31739	5.98357	9.52479	6.29887	4.6064	6.66813	9.55531	4.71714	7.26124	6.64344	8.52711	5.80222	7.1602	Low
GSM972050	19	0	5.95804	6.73366	6.58975	7.53911	8.25388	8.75134	6.36253	4.40284	6.45643	9.15917	4.894	7.23177	7.01183	8.95215	6.04056	6.53942	Low
GSM972051	28	1	9.4299	9.58533	9.12235	10.5199	8.80359	12.0909	8.32438	6.78982	8.32115	12.0618	6.61945	9.27194	8.24217	10.4368	7.4857	9.25299	High
GSM972052	15	0	7.98274	7.97289	8.55981	9.56083	8.09272	11.5862	7.08764	6.00911	7.50426	11.4279	5.23258	8.67279	7.43778	9.79052	6.47184	8.07123	Low
GSM972053	29	0	7.02797	6.70077	6.57432	8.63964	6.48409	10.6679	6.59185	5.21899	6.50781	10.7146	5.04258	7.53364	6.70887	8.86142	6.02145	7.76881	Low
GSM972054	26	0	8.96607	9.14178	8.75339	11.1313	8.2539	12.0526	8.47289	6.83769	8.33159	11.7696	5.64014	8.84208	8.1752	10.1159	7.13784	8.18781	Low
GSM972055	93	0	9.20875	7.77582	8.2719	9.61511	7.99817	11.597	7.3244	6.5211	7.86419	11.4173	5.75828	7.92585	8.02816	9.56409	6.80261	8.25672	Low
GSM972056	92	0	6.56484	8.04093	7.30914	8.75513	7.05597	10.5151	7.56544	5.6182	6.56981	10.499	5.26814	7.59236	6.97943	9.20429	6.16293	8.58158	Low
GSM972057	26	1	5.39797	5.99561	6.66927	8.61154	5.96671	10.2156	6.36889	4.93102	6.06547	9.96329	4.72808	7.44657	7.11657	9.4123	6.17431	8.72551	High
GSM972058	60	0	8.11587	8.58231	8.90953	10.0127	8.35208	11.6414	7.22482	6.42651	7.60828	11.6756	5.44612	8.3809	7.96261	9.49124	6.78319	8.76992	High
GSM972059	59	0	9.12068	8.08166	8.25168	10.3985	7.97971	11.6687	7.96834	5.85988	7.06676	11.4081	6.01936	7.93192	7.59944	9.57616	6.99752	8.10395	Low
GSM972060	82	0	8.25658	8.16037	8.18778	9.47612	7.92743	10.6175	7.62642	6.26025	7.8025	10.471	5.51511	8.36094	7.35357	9.62523	6.59709	7.58845	Low
GSM972061	43	1	7.43399	6.57117	6.84484	9.30392	6.76469	11.6351	7.19467	5.50946	6.81967	11.0355	6.17665	7.05056	7.6733	9.11497	6.69242	8.61869	High
GSM972062	23	1	7.30732	7.55528	7.66255	8.99315	7.67978	10.6414	7.24198	5.8685	7.35088	10.6594	5.6385	8.12443	7.48123	9.35937	6.48211	8.00843	Low
GSM972063	70	0	8.62525	8.93421	8.7793	10.2953	8.78999	11.5338	7.85203	6.88593	8.43935	11.5811	5.94618	9.05282	7.7383	9.69595	6.79109	7.70369	Low
GSM972064	22	1	9.20405	9.95398	9.11101	10.6063	8.38769	11.8642	8.08292	6.87927	8.5166	12.1675	6.46106	9.00819	8.58751	9.8158	6.96782	9.39093	High
GSM972065	46	0	8.14012	7.82401	8.12543	9.40247	8.08379	10.8365	7.14858	6.65294	7.72696	11.0894	5.5998	8.88393	7.30069	9.80487	6.60734	7.99941	Low
GSM972066	49	0	7.24039	7.58485	7.89841	9.20936	7.66606	10.6028	6.9006	5.79564	7.71069	10.9687	5.29733	8.38917	7.06126	9.48061	6.33498	7.78894	Low
GSM972067	183	1	9.1813	8.78223	9.25951	10.6562	8.2956	11.8293	8.40381	7.13077	7.76742	11.7949	5.9602	9.41551	8.06359	9.97127	7.12095	8.61151	High
GSM972068	22	1	10.0815	10.4268	10.0433	11.5457	9.84539	12.155	9.48983	7.55426	8.98431	12.045	7.5892	9.12033	8.55751	10.1937	7.47836	8.60559	High
GSM972069	201	0	8.98545	8.2837	8.9805	9.84722	8.288	11.2712	7.60659	6.95358	7.47424	11.4825	5.22725	8.75327	7.27621	9.48197	6.42755	7.8064	Low
GSM972070	68	1	6.59117	8.03409	7.65193	8.61844	8.02094	10.1867	6.84202	5.40544	7.33181	10.4746	5.52353	8.11801	7.11301	9.26254	6.5349	8.11694	Low
GSM972071	183	0	8.47584	8.25224	7.92266	9.49854	8.31367	10.8385	7.48717	6.76695	7.81983	11.0139	5.45003	8.60452	7.64726	9.59949	6.46071	7.51933	Low
GSM972072	172	0	9.16241	9.29747	9.23249	10.0238	8.3083	11.6181	8.0557	7.00817	8.2711	11.8283	6.56351	8.80341	7.55253	9.94537	6.26094	8.83182	High
GSM972073	163	0	9.67072	9.16163	9.30596	10.7861	8.73129	11.4238	8.48228	7.24536	8.4244	11.5475	6.09647	8.94599	8.07507	9.99633	6.91477	8.02674	Low
GSM972074	75	1	7.20025	7.7367	8.00594	9.16905	7.40216	10.3324	6.9591	5.7961	7.09593	10.4368	5.07396	8.38108	7.28169	9.48417	6.27379	8.12332	Low
GSM972075	44	1	8.38104	7.91389	8.06012	9.42551	7.43484	10.82	7.07454	5.94979	7.04775	11.0883	5.59155	8.05184	7.32362	9.11778	6.21817	8.23009	Low
GSM972076	153	0	8.98146	8.5481	9.03388	10.3148	8.40485	11.3651	8.15729	7.04357	8.24547	11.4334	5.43541	9.08004	7.92921	9.8703	6.52186	7.54049	Low
GSM972077	31	1	9.10956	7.54681	8.37582	9.22753	8.26466	11.4921	8.18092	6.43427	7.36714	11.0569	5.88481	8.37638	8.56011	9.69774	7.97537	8.69044	High
GSM972078	145	1	9.514	8.94805	9.4213	10.3717	8.63702	11.7903	8.09973	7.19142	8.31916	11.5056	6.3984	8.82342	7.65147	9.95596	7.0532	8.47461	Low
GSM972079	168	0	9.77423	7.35296	8.57152	9.43239	7.70043	11.6008	8.21701	6.13647	7.34539	11.1419	6.54085	7.98421	8.097	9.68187	7.12735	8.54235	Low
GSM972080	165	0	7.79328	8.39353	8.58526	10.013	8.01639	11.5165	7.43149	6.43215	7.81937	11.571	5.15505	8.54477	7.41489	9.51101	6.35413	7.96077	Low
GSM972081	26	0	7.90544	7.74825	8.03343	8.97501	7.6049	10.421	7.22758	6.28552	7.49421	10.6549	5.51809	8.20042	7.00484	9.50466	6.08312	7.90734	Low
GSM972082	132	1	9.58795	9.08628	9.21647	10.0409	9.29828	12.2414	7.7908	7.08859	8.46243	12.0852	6.93751	9.49753	8.22982	9.9618	7.40326	8.70184	High
GSM972083	127	0	7.78783	8.37722	8.37397	9.90982	8.32201	11.5	7.35015	6.58932	7.93551	11.4389	5.50548	8.83372	7.30317	9.63785	6.64314	7.87284	Low
GSM972084	129	0	8.16294	8.94697	8.77399	9.24787	8.32808	10.6831	7.26417	5.64898	8.43102	10.93	6.18544	8.8221	7.77065	9.56967	6.81877	8.34945	Low
GSM972085	97	0	8.62012	7.98246	8.13747	9.60765	8.14093	11.1208	7.22732	6.55162	7.81147	11.1189	5.36445	8.67339	7.56937	9.69	6.55463	7.60218	Low
GSM972086	43	1	7.20845	7.61298	7.27241	9.10251	6.66007	10.0108	6.99071	5.52434	6.52375	10.154	5.42301	7.95166	7.1399	9.23033	6.16103	8.46068	Low
GSM972087	32	1	4.93414	6.5908	6.30666	8.37143	6.50777	9.21636	6.27343	4.77967	6.18973	9.3467	4.92806	7.74721	6.64779	9.19596	6.05478	7.96859	Low
GSM972088	79	0	8.1799	8.68356	8.59011	9.81968	8.45107	10.8805	7.27093	5.90034	8.08051	11.156	5.773	9.11139	7.81676	9.78083	7.18595	8.23862	Low
GSM972089	87	0	8.35774	9.52724	9.29361	10.6192	8.73703	11.489	7.98515	6.01882	9.31348	11.4179	6.51985	10.0837	9.02371	9.93906	7.66292	8.34696	Low
GSM972090	69	0	5.93407	6.1673	6.04742	7.50297	6.03437	9.87779	6.31243	4.89717	5.86064	9.50222	4.85253	7.24549	6.04589	8.75822	5.80851	7.68952	Low
GSM972091	70	0	4.89906	5.8214	5.95708	7.55728	6.00968	9.59554	5.92312	4.66325	5.53445	9.55289	4.86768	6.93471	6.36103	8.41995	5.738	8.11142	Low
GSM972092	47	0	9.00707	9.19711	9.12167	10.7736	8.39457	11.9113	8.04362	7.22948	8.35152	11.6174	6.60384	9.28058	7.97189	10.1459	6.86447	8.75037	High
GSM972093	74	0	9.10005	8.85132	8.91475	10.3233	8.53486	12.0519	7.90844	6.67447	8.47781	11.8363	6.05004	8.93306	8.32391	10.177	6.96752	8.45029	Low
GSM972094	61	0	8.40212	9.1948	9.0191	10.6513	8.74991	11.6352	7.89276	6.08856	8.19366	11.7666	6.03043	9.30898	7.72793	9.70038	7.00831	7.88961	Low
GSM972095	67	0	8.41714	8.7537	8.73807	10.3715	8.00639	11.7869	7.7997	6.51085	8.31492	11.566	5.53659	8.72771	7.68534	9.79777	6.64534	8.03821	Low
GSM972096	15	0	5.09812	5.56944	5.53666	7.28256	5.48288	9.70554	5.68009	4.93528	6.00006	9.42224	4.82073	6.92864	6.44585	8.24275	5.97408	8.15483	Low
GSM972097	12	1	10.0566	10.0462	9.0689	11.5186	9.69068	13.1505	9.01191	7.43318	8.3766	12.6614	6.84592	9.19806	7.71933	10.6137	7.56685	8.35032	Low
GSM972098	15	1	4.72981	5.66934	5.91636	7.22244	6.01838	8.92524	5.95042	4.60611	5.86332	9.15658	4.86602	7.11843	6.79383	8.60878	5.95396	8.21211	Low
GSM972099	15	0	5.82489	6.61457	6.67751	7.93556	6.54657	10.653	6.3949	4.95449	6.10728	10.3798	4.95195	8.12481	6.91584	9.30571	6.04689	8.43711	Low
GSM972100	25	0	5.07587	6.45005	6.54088	8.95642	6.90068	11.1943	6.75231	5.15521	6.04415	10.8427	4.9549	7.77458	6.57056	9.00029	6.23466	7.90141	Low
GSM972101	35	0	6.89979	7.52933	7.16567	9.14786	7.94493	10.2464	6.14389	5.38101	7.06411	10.7756	5.25112	8.41319	6.78828	9.58632	6.18545	7.59686	Low
GSM972102	46	0	6.63558	8.89917	8.14888	9.57246	8.18199	11.1503	6.88863	5.21985	7.87314	11.3535	5.53385	8.04592	7.42449	9.6389	6.59853	8.73078	High
GSM972103	58	0	8.08816	8.4087	8.44908	10.0435	8.65242	11.5959	7.53785	6.55021	7.78053	11.3628	4.93724	8.66822	7.41888	9.71544	6.4331	7.15769	Low
GSM972104	41	0	9.88947	9.5432	9.21156	10.4784	9.20406	12.206	8.54809	7.68058	8.37471	11.788	6.59984	9.52947	8.00945	10.6569	7.24723	8.62848	High
GSM972105	32	0	6.25595	7.0617	6.71045	9.73299	7.17101	11.9137	7.6202	5.75452	6.10547	11.1337	5.01058	8.30741	7.6024	9.73923	6.27617	7.9495	Low
GSM972106	72	0	8.38045	8.07211	8.50865	10.5675	7.79947	11.8727	7.3246	5.96631	7.38238	11.2885	5.21018	8.59092	7.54831	9.74809	6.50376	7.67103	Low
GSM972107	60	1	7.12883	7.4244	7.57493	9.91399	7.74405	11.0546	6.7183	5.93281	6.73153	11.1468	5.07751	8.1151	6.71614	9.49578	6.45424	7.88103	Low
GSM972108	103	0	6.99099	7.2138	6.92492	8.62585	7.22975	9.82408	6.66601	5.54717	6.96115	9.77424	5.00697	8.02867	6.79336	9.29692	6.09156	7.19812	Low
GSM972109	36	0	6.78314	7.26663	7.07279	9.28547	6.50105	10.8247	6.36863	4.96215	6.0913	11.009	4.77002	7.48709	6.89203	9.06755	5.66948	8.37139	Low
GSM972110	7	1	4.76239	6.57186	6.49555	8.75348	6.36085	9.7676	6.21963	4.89688	6.10192	10.0448	5.03392	7.5831	6.59638	9.22449	6.03609	8.64345	High
GSM972111	22	0	7.34404	7.22285	7.08172	9.21748	7.05865	10.4721	7.10725	5.75329	6.65265	10.4702	5.04796	8.06664	7.04067	9.411	6.10256	7.6128	Low
GSM972112	32	1	8.90457	9.67095	9.13261	11.1064	8.83065	12.0984	8.51333	6.88683	8.30531	12.0785	6.47295	9.17181	7.82092	10.4537	6.73241	8.52742	Low
GSM972113	27	0	9.38617	10.0296	9.9178	11.4169	9.68505	12.2397	8.73933	7.43814	8.12957	12.398	6.73234	9.8644	8.20434	10.3922	7.23497	8.7781	High
GSM972114	46	0	7.86362	7.60656	7.73921	9.21697	6.95133	11.3555	6.74914	5.82191	6.80747	11.1348	4.75527	8.21383	6.97999	9.17665	5.93984	7.92249	Low
GSM972115	75	1	6.67725	7.49207	7.65102	9.17444	7.0045	11.4503	7.15501	5.68393	7.0131	11.0916	5.14543	8.34609	7.16799	9.52522	6.26573	8.41436	Low
GSM972116	29	1	7.21392	8.29832	7.05829	9.136	7.40621	9.66668	7.47542	4.93548	7.44314	10.2669	5.42949	8.37161	7.83664	9.09273	7.33597	8.03286	Low
GSM972117	32	0	6.85855	7.77705	7.74583	9.43476	7.5067	10.6413	7.06251	5.15056	6.92809	10.7036	4.97398	8.13555	7.2274	9.46273	6.24288	7.81262	Low
GSM972118	30	0	5.79536	6.59059	7.03581	8.55798	6.80172	10.098	6.65158	5.09715	6.24042	10.2476	4.79323	7.52825	6.87512	8.86317	6.15764	8.01734	Low
GSM972119	37	0	7.86832	8.25205	8.44962	9.21368	7.79587	11.5408	7.43233	6.28913	7.04873	11.3993	4.94446	8.96299	6.98395	9.7784	6.58495	8.40967	Low
GSM972120	36	0	8.19596	8.78374	8.5444	10.4333	8.35027	12.0071	7.42036	6.2155	7.37215	11.6481	5.16846	8.50825	7.46704	9.84099	6.61907	8.11307	Low
GSM972121	35	0	5.32407	6.86576	7.09426	8.69793	6.79229	10.514	6.66109	4.8655	6.35687	10.5256	4.88828	7.60207	7.489	9.68682	6.36416	9.14774	High
GSM972122	19	1	5.4071	6.79723	7.02919	8.01228	6.46021	10.6533	6.62443	5.16996	5.94599	10.4457	4.61803	7.98371	6.54219	9.4104	6.06804	8.84943	High
GSM972123	71	0	5.96465	6.558	6.37921	8.48552	6.31076	10.3727	7.35029	5.11963	5.62572	10.2042	4.85739	7.95838	6.71286	9.13473	5.78379	7.69848	Low
GSM972124	75	0	7.62347	7.82084	7.78894	9.24681	7.94939	10.5457	7.19928	5.92874	7.30051	10.7303	5.246	8.0473	7.37765	9.48211	6.56176	7.86911	Low
GSM972125	68	0	9.40094	8.80875	8.71091	10.5927	8.4902	11.8201	7.74977	6.03261	7.75808	11.6101	5.29565	9.00384	7.90282	9.96291	7.13435	7.6681	Low
GSM972126	63	0	6.24567	6.68134	6.82859	8.36995	6.49753	11.017	6.18491	5.34414	5.93511	10.5679	4.71374	7.36589	6.60364	8.83988	5.90672	8.37192	Low
GSM972127	85	0	8.8756	8.09574	7.99338	10.0187	7.85306	11.689	7.96525	6.33087	7.38281	11.4804	5.58329	9.39633	7.86039	9.69226	6.88629	7.61293	Low
GSM972128	93	0	8.94697	8.8604	8.78651	10.4921	8.62573	11.5536	7.28102	6.54897	7.70414	11.4264	5.35258	8.71001	7.68203	9.88226	6.50106	7.80333	Low
GSM972129	11	0	6.65834	7.8813	6.68559	9.36472	7.83123	10.8582	6.60959	5.75648	7.05724	10.8199	4.84864	7.76983	7.19147	9.38985	6.3138	7.63564	Low
GSM972130	55	0	6.19118	5.91043	6.16389	8.40017	6.52801	10.3516	6.81561	5.14986	6.06952	10.1706	4.79205	7.47709	6.25305	8.93995	5.84083	6.94379	Low
GSM972131	86	0	9.56988	9.8457	9.18157	11.1312	9.23117	12.5464	8.88738	6.73795	8.80168	12.2566	6.82031	9.12491	8.12426	10.204	7.58974	8.31053	Low
GSM972132	61	1	8.52831	8.51267	8.70367	9.96485	8.20754	11.4501	7.56966	6.72344	7.74246	11.1217	5.46683	9.00109	7.35794	9.60634	6.82276	7.84477	Low
GSM972133	53	1	8.33136	8.57366	8.80227	10.1052	8.25326	12.1355	7.38232	6.41579	7.47838	11.9209	5.7058	8.99946	7.20139	10.1291	6.65156	8.66404	High
GSM972134	14	1	8.26107	8.1558	8.40425	9.62661	7.96088	11.5109	7.22697	6.48137	7.03858	11.1484	5.18887	8.64819	7.39822	10.1343	6.19592	8.32596	Low
GSM972135	13	1	5.64976	6.0844	6.51275	7.59411	5.98751	10.0972	5.94667	4.83764	5.82488	10.1516	4.91378	7.2129	6.35804	9.15869	5.76285	8.90429	High
GSM972136	130	0	7.2552	7.55422	7.59867	9.2459	7.55975	11.1174	6.59305	5.60278	6.60371	11.3868	5.03765	8.37555	6.78786	9.70185	6.08662	8.2547	Low
GSM972137	129	0	6.81562	6.65446	7.0609	8.70074	7.14953	10.5717	7.16317	5.72129	6.51435	10.7044	5.29027	7.70933	6.51264	9.58121	5.76878	7.73423	Low
GSM972138	53	1	5.66528	7.21618	6.97944	8.64444	6.7852	10.7229	7.18116	5.32772	6.18649	10.7201	5.0234	7.93129	6.47439	9.46266	5.94147	8.45286	Low
GSM972139	102	0	6.42064	7.10207	7.02461	8.65471	7.48274	11.2474	6.71231	5.54808	6.74096	11.2682	5.01166	8.13891	6.42064	9.4245	5.92854	7.68291	Low
GSM972140	172	0	9.61549	10.027	9.66461	11.0462	9.11285	12.4465	8.41548	7.424	7.50506	12.2716	6.37978	8.86598	7.37767	10.592	6.62236	9.24164	High
GSM972141	84	0	6.33953	8.30781	8.41545	10.6282	8.61305	12.4077	7.48689	5.90465	7.13228	12.291	5.09892	8.83183	7.72863	10.3201	6.54507	8.56151	Low
GSM972142	35	1	7.56189	7.72382	7.58899	9.05324	7.51985	10.8516	6.7341	5.95185	6.53688	10.9015	5.18907	8.52472	6.78436	9.97246	6.15381	8.45015	Low
GSM972143	154	0	8.37508	8.11534	8.26119	10.1827	8.03912	11.6532	7.41967	6.28296	7.44369	11.7863	5.26448	8.3683	7.16454	10.018	6.17323	7.89735	Low
GSM972144	121	0	6.49925	6.47618	6.78115	8.23128	7.35806	10.5108	6.2677	5.08245	6.17882	10.8197	5.60316	8.06995	6.48276	9.45393	5.93249	8.02243	Low
GSM972145	135	0	7.52685	7.72669	7.71657	9.17044	7.36133	11.1558	6.41262	5.35891	6.91815	11.1576	5.30451	8.14539	6.84463	9.81594	6.34183	8.67798	High
GSM972146	66	0	9.61858	8.86466	9.02647	9.87318	8.50817	12.1794	7.24425	6.89915	7.3885	12.0495	6.06007	8.44589	7.0443	9.95927	6.37983	8.86001	High
GSM972147	140	0	7.87197	7.82272	8.14613	9.71501	7.71112	11.9033	7.25447	5.92717	6.99376	11.6766	5.12444	8.25284	7.36864	9.59985	6.10769	8.05847	Low
GSM972148	127	0	7.56742	7.5626	7.66118	9.35799	7.35376	11.2849	6.98278	5.84767	6.62851	11.2111	5.45798	8.46128	6.77598	9.76918	6.22047	8.38291	Low
GSM972149	132	0	6.58572	6.2836	7.16362	8.63667	6.71034	10.7267	6.63009	5.22552	5.89878	10.8287	5.02705	8.45754	6.60893	9.49123	6.69569	8.58775	Low
GSM972150	109	0	7.62548	7.31685	7.83137	9.68364	7.57668	11.7025	6.88222	5.84915	6.66794	11.7741	5.06212	8.66352	6.67271	9.74572	6.31187	8.02241	Low
GSM972151	77	0	5.4269	6.67534	6.55708	7.96414	6.63099	10.1912	6.21001	4.7786	6.45542	10.0795	4.96072	8.02991	6.5474	9.43256	6.13335	8.24988	Low
GSM972152	56	0	6.87205	6.71866	7.04112	8.53194	6.89331	10.4702	6.68031	5.39107	6.30407	10.7076	5.32015	7.94578	6.51447	9.45275	6.37222	8.46608	Low
GSM972153	66	1	6.92013	7.32525	7.60313	8.8934	7.68423	11.2193	6.71987	5.70482	6.68172	11.2202	5.09865	8.15235	6.8287	9.9959	6.27657	8.54863	Low
GSM972154	44	1	6.97736	7.39295	7.44658	9.21105	7.63066	11.535	6.68607	5.63603	6.3107	11.3642	5.05209	8.31851	6.50377	9.72748	6.24127	8.1981	Low
GSM972155	24	1	6.94863	7.14393	7.45941	8.45961	6.91085	11.1025	6.40717	5.62467	6.72108	10.8971	4.93819	8.14943	6.73254	9.56259	6.13397	8.58895	High
GSM972156	112	1	7.39269	7.39271	7.90129	9.42951	7.64517	11.606	7.15928	5.81606	6.97391	11.4799	5.1836	8.49767	6.95711	9.88587	6.4374	8.15426	Low
GSM972157	118	0	7.97011	7.91412	8.10372	9.55204	8.09823	11.8792	6.85328	5.97037	6.91832	11.6166	5.59293	8.88841	6.84994	10.2174	6.51425	8.46046	Low
GSM972158	120	0	9.41781	8.83921	9.09139	10.4619	8.76049	12.0503	8.52237	6.95793	7.99907	11.7782	6.24473	8.82061	7.50167	10.1479	6.5851	7.82974	Low
GSM972159	93	0	7.72121	7.94636	7.60773	9.60057	7.55496	11.2515	6.6173	5.79203	6.84382	11.0034	4.87329	8.14982	6.59814	9.63965	6.01048	7.70968	Low
GSM972160	77	0	8.49136	7.9504	8.00194	9.8756	8.082	11.8333	7.44143	6.02084	7.05913	11.8725	5.21161	8.79357	6.78519	10.1331	6.35349	7.67292	Low
GSM972161	11	1	7.46831	6.92155	7.57855	8.78336	7.21671	11.4256	6.35956	5.55266	6.94374	11.5835	4.98112	8.44699	6.44564	9.73722	6.50429	8.38386	Low
GSM972162	77	0	8.7979	8.22292	8.47075	10.1099	7.98879	12.0848	7.22839	6.34215	7.63477	11.9098	5.23954	8.65762	7.32483	10.2003	6.59989	8.31407	Low
GSM972163	41	0	7.60998	7.80985	7.75186	9.14213	7.53852	10.9813	6.62918	5.40397	6.93036	11.1674	5.05247	7.94899	6.72083	9.72645	6.34641	8.39589	Low
GSM972164	69	1	9.01639	8.91911	8.88147	10.1388	8.4572	12.2393	7.53037	6.58439	7.38674	12.0155	5.32602	8.89601	7.30608	10.4533	6.55674	8.62932	High
GSM972165	87	1	8.78469	8.73755	8.85944	10.382	8.81155	12.2079	7.52177	6.50523	7.70793	12.2317	5.83908	9.09108	7.47323	10.1101	6.63248	8.19826	Low
GSM972166	12	1	7.90484	8.04843	8.55883	9.58096	7.7739	11.8789	7.1782	6.48089	7.04537	11.426	5.02465	8.74308	6.96673	9.92291	6.35056	8.43001	Low
GSM972167	45	1	8.11969	7.56782	7.61179	9.22287	7.79929	11.4589	6.90103	6.08925	7.08878	11.5221	5.13787	8.39352	6.94898	9.68806	6.40036	7.91376	Low
GSM972168	8	1	8.32152	8.76325	8.12707	10.0209	7.52103	11.8509	7.06847	6.16315	7.02715	12.0536	5.3103	8.5217	7.04275	10.0112	6.15292	9.04608	High
GSM972169	164	0	6.29589	6.77188	7.10649	8.51961	6.55775	10.8932	6.36807	5.61669	6.54451	11.0232	4.94261	8.32986	6.56354	9.66595	6.19119	8.89359	High
GSM972170	73	0	8.46113	8.33027	8.30079	10.2264	8.08612	12.228	7.51908	6.26969	7.20928	12.0056	5.39554	8.8827	7.27912	10.1945	6.53465	8.27274	Low
GSM972171	130	0	7.96634	8.05799	8.37025	10.4288	7.75378	11.84	8.15388	5.73964	7.80004	11.8042	5.42384	8.17611	7.44104	10.0036	5.85491	7.46062	Low
GSM972172	5	1	5.83365	5.99337	6.40557	7.74073	6.34588	9.64707	6.25936	4.83025	5.47243	10.044	4.96387	7.6113	6.91263	9.41794	6.16586	8.94822	High
GSM972173	26	1	7.12119	6.99001	7.70175	10.0154	7.66033	11.6902	6.62051	5.6291	7.1378	11.4887	5.43594	8.29352	6.99079	9.77552	6.39621	7.87508	Low
GSM972174	97	0	6.02304	6.3193	6.83346	8.13156	6.64523	10.6114	6.78836	5.20462	6.30547	10.5623	5.0413	7.88191	6.95267	9.41999	6.63625	8.71442	High
GSM972175	43	1	6.98371	6.60489	7.49874	9.23211	7.08678	10.7365	6.26027	5.76302	6.59398	10.9328	5.26436	8.18896	7.05243	9.84206	6.45587	8.82027	High
GSM972176	36	1	9.63068	8.03874	9.13937	10.1951	8.09237	12.094	8.2693	6.9087	7.77806	11.6122	6.53096	8.5768	7.89202	10.0781	6.90594	8.66518	High
GSM972177	22	1	7.17718	6.56476	7.57168	8.67422	6.60269	11.0101	6.90568	6.05752	6.0504	10.7706	5.25711	8.03211	7.00275	9.77937	6.47406	9.36	High
GSM972178	67	0	5.27242	6.14557	6.5427	7.64023	6.7083	9.42132	6.58417	4.39234	6.25174	9.78672	5.20149	7.15823	6.7455	9.28696	6.08213	8.27232	Low
GSM972179	18	1	8.66931	7.30622	7.92288	10.5365	7.86156	11.8851	7.76892	5.88095	7.64234	12.0977	5.45026	8.28235	7.7523	9.85145	6.58483	7.42446	Low
GSM972180	24	1	5.53255	6.78035	6.28796	9.10242	6.40258	10.2269	6.6939	5.03197	6.48416	10.5868	4.92638	7.04493	6.88487	9.39994	5.92673	8.45228	Low
GSM972181	34	1	10.2011	9.29407	9.24744	11.5094	9.15441	12.5023	8.33331	7.6116	8.76747	12.5918	6.61688	9.38799	8.72999	10.5435	7.53744	8.81267	High
GSM972182	58	1	5.97736	6.22989	6.74726	8.66391	6.51302	10.5122	6.67682	4.7695	6.57483	10.7228	5.55682	8.15917	6.7584	9.6999	6.56196	8.60808	High
GSM972183	32	1	4.62031	6.60719	6.09873	7.1395	6.144	9.38104	6.1117	4.35354	5.81785	9.71921	5.04196	6.97219	6.61488	9.10026	5.84931	9.23405	High
GSM972184	39	1	8.5942	8.96142	7.89011	10.9891	9.44331	12.4025	6.25391	6.58775	8.37327	12.5891	6.32576	8.28596	7.41993	9.99294	6.44236	7.93614	Low
GSM972185	39	0	6.52515	6.32381	7.13903	8.14402	6.85998	10.6258	8.37178	5.51429	6.39757	10.6922	5.19944	7.92406	6.82669	9.65228	6.4352	8.01068	Low
GSM972186	47	1	10.0201	8.86457	8.81371	10.6595	8.99675	12.1093	8.67999	6.88417	8.41153	12.0242	7.00833	8.99559	8.84401	10.2191	7.64772	8.59247	High
GSM972187	49	0	9.75882	8.48698	8.83915	10.1936	8.69194	11.576	8.02972	7.22865	8.11996	11.5888	6.25297	8.70511	7.99731	10.0368	6.61318	7.9935	Low
GSM972188	22	0	6.75009	6.34412	7.37524	8.78297	7.35767	10.6471	6.88812	5.38584	6.41305	10.7267	5.27232	8.34139	7.01914	9.54483	6.4598	7.90503	Low
GSM972189	192	0	6.62248	6.80274	6.96231	9.26678	6.57564	10.2626	7.11486	5.2733	6.95474	10.3205	4.75536	7.44915	6.94148	9.27646	6.11539	7.53522	Low
GSM972190	108	0	7.82448	6.97541	7.57219	9.6782	6.83905	11.4003	7.30802	5.50256	6.69145	11.2251	5.46381	8.17769	6.71996	9.33134	6.31516	7.78173	Low
GSM972191	122	0	7.33875	7.27932	7.40473	9.51376	7.37374	11.3635	6.60355	5.91842	6.60834	11.1346	5.10324	8.35017	6.75309	9.72202	6.49812	8.25206	Low
GSM972192	158	0	8.3124	7.23939	7.7144	9.53573	7.36205	11.1602	7.35143	5.91658	7.5791	11.245	5.41928	8.11631	7.62703	9.96531	6.50937	8.09011	Low
GSM972193	73	0	6.97163	6.78857	7.04726	8.78628	7.05348	10.4633	6.91104	5.28489	6.53326	10.4944	5.36202	7.98908	6.84344	9.5739	6.26569	7.9668	Low
GSM972194	83	0	6.40818	5.67549	6.84265	8.01877	6.38117	10.2548	7.8074	5.12759	5.88273	10.2584	5.15563	7.7135	7.37527	9.5224	6.11699	8.13585	Low
GSM972195	120	0	4.74918	6.05198	6.29692	8.91561	6.59122	10.4046	6.8812	4.52499	5.55495	10.1986	4.90976	7.21107	6.65959	9.33023	5.99175	7.96523	Low
GSM972196	73	0	6.00089	6.41661	6.68003	9.41152	5.86957	10.6641	6.79296	5.0328	5.6672	10.72	5.06701	7.6129	7.20611	9.18871	5.81367	8.72822	High
GSM972197	50	0	7.10144	7.49457	7.01512	9.08194	6.82789	10.8184	7.18324	5.00439	6.2066	10.8544	4.91048	7.59019	6.79707	9.4559	6.15362	8.23125	Low
GSM972198	57	0	5.37207	6.53108	6.67189	8.21802	6.89339	9.79849	6.20027	4.85478	6.25362	10.3236	5.15717	7.96723	6.51281	9.30248	6.37397	8.50552	Low
GSM972199	66	0	6.39017	6.16574	6.78242	8.63865	6.71205	10.6504	6.81514	5.25238	6.18507	10.4934	5.32839	7.59061	7.54499	9.56265	6.40065	8.67753	High
GSM972200	54	0	7.37181	7.40288	8.09851	9.54891	7.54003	11.1357	7.22379	6.32936	6.78947	11.0464	5.12667	7.99435	7.44226	9.894	6.29222	8.68725	High
GSM972201	67	0	9.76018	8.87012	9.03834	10.2023	8.57098	12.2965	8.38371	7.36505	8.15094	12.2139	6.35107	8.68801	7.72237	10.2708	7.05767	8.93019	High
GSM972202	53	0	6.00388	7.20027	7.16483	9.1347	7.65042	10.8681	6.91661	5.35701	6.54627	11.1109	5.08791	7.79442	7.23287	9.82763	6.38944	8.58337	Low
GSM972203	54	0	7.75537	7.47697	7.82458	9.43926	8.14473	11.118	7.35455	5.86975	6.74072	11.0218	5.52066	8.28193	7.41984	9.85088	6.77114	8.11923	Low
GSM972204	44	0	8.79172	8.26047	8.74211	9.84825	8.16219	11.821	8.02864	6.51577	7.74121	11.7765	5.64757	8.71339	7.93076	10.4204	7.10986	8.93498	High
GSM972205	35	1	7.16453	7.05268	7.53262	9.14935	7.77227	10.8334	6.96409	5.91287	7.23066	10.8649	5.34153	8.44874	7.57516	9.77688	6.34082	7.8062	Low
GSM972206	42	0	8.68409	8.32364	8.59341	10.0098	8.18366	12.0361	7.6312	6.70007	7.80205	11.7155	5.66594	8.43838	7.83451	9.88498	7.14597	8.73799	High
GSM972207	82	0	8.72212	8.28354	8.53044	10.0499	8.02979	11.6737	7.56496	6.76788	7.52287	11.4062	5.37986	8.69812	7.28019	9.82731	6.392	7.88448	Low
GSM972208	25	1	9.62794	9.3574	9.2937	10.4652	8.45223	11.9879	7.74204	7.20491	8.12447	11.9832	6.6461	8.71769	7.52854	10.2452	6.74602	9.36924	High
GSM972209	13	1	7.87588	8.10995	7.34501	9.58657	6.89949	11.4021	6.77686	5.76882	6.93367	11.3721	5.97849	7.45676	7.00133	9.78187	6.47288	9.64613	High
GSM972210	46	1	8.7291	7.99645	8.05322	9.59995	8.19776	11.3428	7.52235	6.32381	7.02378	11.4619	6.2056	8.71535	7.34059	10.183	6.7179	8.61328	High
GSM972211	57	0	8.49773	7.56364	8.02808	9.29067	7.60479	11.4929	7.43679	6.44481	6.90726	11.4436	5.54853	8.50883	7.10612	10.2139	6.26978	8.56294	Low
GSM972212	18	1	4.72713	7.235	6.55137	8.44098	7.63607	9.44865	6.21358	4.80883	5.96463	9.93516	4.99466	7.92989	6.78781	9.49454	6.04642	8.21974	Low
GSM972214	2	1	5.18469	7.50271	6.60432	8.60491	6.8417	9.93457	6.34218	4.58711	5.57789	10.1356	5.05918	7.66298	6.56881	9.14268	6.07839	8.78015	High
GSM972215	47	0	8.14941	7.63748	7.67864	9.3867	7.92612	11.2724	7.16516	6.23927	7.08222	11.119	5.2919	8.23684	7.42659	9.72312	6.70159	8.06986	Low
GSM972216	94	0	6.46049	6.38305	6.66069	8.23781	7.26301	9.66303	7.44563	5.15708	6.07378	9.73354	5.02676	7.83058	7.00227	9.44165	6.33178	7.29563	Low
GSM972217	70	0	7.72511	7.59116	7.79765	9.56302	7.73473	11.2076	7.24618	6.0466	6.9428	11.2405	5.39367	7.98483	6.93653	9.81102	6.39314	8.22806	Low
GSM972218	7	1	4.81983	6.51111	6.15527	7.78487	6.77324	8.89417	6.07083	4.53271	6.11306	9.14592	4.79452	7.42145	6.83571	9.16843	6.0439	7.97945	Low
GSM972219	53	0	8.13718	7.73939	7.94768	9.12706	7.71077	11.4304	7.04744	5.93656	7.06242	11.5289	5.25001	8.5695	6.95586	9.86079	6.55786	8.38289	Low
GSM972221	65	0	5.14258	6.58891	6.38697	7.88557	6.32181	10.097	6.9659	4.79094	6.16884	9.89266	4.76294	7.23443	6.651	8.62015	5.7333	7.67962	Low
GSM972222	57	0	5.42939	7.11345	7.06426	8.3963	6.77367	10.7576	6.76076	4.75612	6.26751	10.8315	4.68571	7.68181	6.98662	9.39347	6.10847	8.78359	High
GSM972223	33	1	7.56415	8.09613	8.00361	9.67412	7.65531	11.6786	6.58522	5.54994	6.72195	11.9289	4.62456	7.9686	7.20002	9.82684	6.14279	8.79368	High
GSM972224	25	1	7.66228	7.87247	7.68663	9.66148	6.40733	11.2819	7.06874	6.27573	7.02543	11.1402	4.73871	7.57317	7.58126	9.73272	5.81394	9.11019	High
GSM972225	37	0	5.89257	6.83324	6.87664	8.48617	7.09785	10.442	6.13538	5.37485	6.58052	10.969	4.72127	7.2765	7.34081	9.3907	6.09288	8.92542	High
GSM972226	20	0	5.06854	6.13865	6.51864	8.16102	6.31658	10.7387	6.66877	4.59914	6.45072	10.4632	4.68255	7.89712	6.99138	9.35531	5.78056	7.87364	Low
GSM972227	20	1	4.43753	5.45278	5.63143	7.22392	6.07511	8.38204	6.10719	4.03865	6.02532	9.0795	4.60934	6.44557	6.82866	8.74935	5.84554	7.88129	Low
GSM972230	27	0	6.63043	6.6821	7.0219	8.43495	6.70821	11.1169	6.29672	5.46163	6.10567	10.9257	4.63934	7.67898	6.94558	9.29913	6.07224	8.63144	High
GSM972231	14	0	7.63647	8.41448	8.0336	9.96828	8.57404	10.9814	6.98042	5.89371	7.32528	11.7642	5.6066	8.88511	7.55848	10.2949	6.58599	8.59508	High
GSM972232	21	0	8.29676	7.55179	8.0271	9.96939	7.26272	11.9047	7.31361	5.93495	7.01622	11.7066	5.446	8.08771	7.54691	9.96764	6.30596	8.65602	High
GSM972233	15	0	3.98774	6.18204	6.14412	8.80126	6.12437	9.44436	6.35982	4.4032	6.10532	9.83069	4.65362	7.39269	7.04769	9.35824	6.02819	8.48115	Low
GSM972234	10	1	9.11365	8.77019	9.05241	10.2986	8.6391	12.3025	8.27255	6.87384	7.49427	12.0311	5.70545	8.70122	7.84136	10.4062	6.82901	8.72322	High
GSM972235	7	0	8.36547	7.99823	8.55035	9.50306	8.2531	12.1705	7.1516	6.5813	7.04643	11.9796	4.99906	8.93239	7.44753	10.1064	6.45533	8.49384	Low
GSM972236	12	0	7.23598	6.79789	7.05563	8.25505	7.02007	10.8598	6.47084	5.72312	6.4439	10.5908	4.9193	7.46133	6.93863	9.52925	5.66599	8.14067	Low
GSM972237	25	0	5.66875	6.32708	6.58994	7.70756	6.82751	10.4047	6.33492	5.08207	6.08946	10.5102	4.72313	7.60779	7.07302	9.53778	6.09982	8.72838	High
GSM972238	19	0	7.84466	7.95161	8.28668	9.78735	8.20025	11.8836	7.09997	6.05102	6.85309	11.7451	4.71327	8.0357	7.36289	9.78479	6.26641	8.13243	Low
GSM972239	14	0	7.14154	7.70968	7.625	9.20936	7.40019	10.2488	6.65171	5.892	7.09536	10.8208	5.06098	7.79549	7.30471	9.54466	5.79399	8.34778	Low
GSM972240	14	0	7.80436	8.68544	7.9044	10.2988	7.64729	11.9887	7.954	6.17668	7.68127	11.8685	5.23206	7.83344	7.63781	9.90384	6.29367	8.43621	Low
GSM972241	17	1	5.3606	6.63089	6.70006	8.36221	6.35543	10.5092	6.66433	5.14987	6.15005	10.5441	4.74244	7.53501	6.8652	8.86414	6.13526	8.56801	Low
GSM972242	17	0	8.57436	8.06208	8.26084	9.8194	8.20378	11.9688	7.33734	5.94992	7.30867	11.9301	5.32544	8.48452	7.21975	9.90008	6.43157	7.89144	Low
GSM972243	2	0	4.68003	7.30106	7.03725	8.21434	7.25668	9.84138	6.32163	5.00489	6.90827	10.4625	4.87602	8.19839	7.32812	9.67631	6.02904	8.83234	High
GSM972244	14	0	6.57404	6.46689	7.01924	8.34888	6.62012	10.4114	6.46161	5.11539	6.41797	10.9291	4.90914	7.78157	7.29782	9.20676	6.01398	8.53425	Low
GSM972247	6	0	4.74025	5.31858	5.91059	7.61571	6.2344	9.95172	6.70627	4.61876	6.0878	9.78343	4.77416	7.02349	6.92271	8.82513	5.82274	7.4976	Low
GSM972248	14	0	5.67207	5.73629	6.18043	7.67194	6.38787	10.0971	6.42213	5.00602	6.12759	10.18	4.72558	7.31662	6.84146	9.31653	5.84394	8.07473	Low
GSM972249	14	0	6.82605	6.93647	7.44048	8.56509	7.17371	10.946	6.52294	5.47005	6.70922	11.2156	4.90509	8.04103	7.15875	9.68677	6.04921	8.58673	Low
GSM972250	12	0	7.50365	6.94484	8.01031	8.95828	7.24443	11.5297	6.86176	5.67132	6.9911	11.4255	5.09974	8.43158	6.89207	9.61382	6.39101	8.24967	Low
GSM972251	7	1	8.91306	8.89877	9.10166	10.607	8.38867	12.4401	7.88889	6.89347	6.6508	12.0615	5.38652	8.25184	7.53432	10.2468	6.61196	9.2669	High
GSM972252	16	0	7.75907	8.02223	8.48726	9.72284	7.75253	11.9709	7.18753	6.32501	6.99157	11.7719	5.07864	8.78101	6.83464	9.93324	6.36309	8.53088	Low
GSM972253	16	0	5.98784	6.49571	6.60226	7.42189	6.58383	9.90619	6.30064	5.15888	5.98475	9.97945	4.84141	7.72011	6.38075	9.36788	6.06435	8.54075	Low
GSM972254	14	0	8.23451	7.76546	7.51579	9.78057	7.66785	11.6618	7.60979	5.94285	6.80574	11.6337	5.29818	8.84889	7.21963	10.1151	6.383	7.87784	Low
GSM972255	5	0	8.30311	8.2945	9.11851	10.0919	8.2016	12.4038	7.29039	6.7711	7.12213	12.1326	5.04164	9.1586	7.51775	10.406	6.69266	9.1075	High
GSM972256	19	0	6.60436	6.15107	6.54828	8.32055	6.48373	10.3873	6.88501	5.1337	6.14167	10.6436	4.72212	7.60709	7.0271	9.23633	6.08619	7.9749	Low
GSM972257	21	1	4.71973	5.3685	5.90014	7.61803	5.83382	9.45922	6.38197	4.53848	5.89193	9.71051	4.81817	7.18069	7.10234	9.06994	5.86948	8.35815	Low
GSM972259	29	0	5.97919	6.24493	6.32533	7.25807	6.75962	9.52576	6.76876	4.9655	6.03061	9.83205	4.68043	7.35457	7.16694	9.21103	6.00724	8.0701	Low
GSM972260	13	0	6.11174	6.28989	6.67311	8.43934	5.92457	10.4792	6.42208	4.92917	6.03947	10.7325	4.84412	8.14954	7.04437	9.19766	5.9647	8.6317	High
GSM972261	7	1	6.2419	7.64454	6.89423	8.69421	6.75857	10.8422	6.86701	5.18156	6.75152	10.9243	4.4945	8.0062	7.01098	9.23497	6.00375	8.13014	Low
GSM972262	5	0	10.0163	9.62809	9.55913	11.2481	9.27337	12.5455	8.22973	7.21883	7.80518	12.4539	6.44414	8.99833	7.9089	10.3339	6.85981	8.71454	High
GSM972263	76	0	6.63072	7.73449	7.27558	9.23209	7.46833	11.4207	6.55239	5.35954	6.37487	11.5385	4.74043	8.1519	7.38478	9.33767	6.39271	8.64786	High
GSM972264	73	0	4.81613	6.48817	6.47832	8.38998	5.69659	10.2554	5.95732	4.5867	5.75661	10.2561	4.69085	7.14386	6.60061	8.45952	5.58863	8.67845	High
GSM972265	60	0	6.11831	6.73102	6.73376	8.08542	6.75422	10.5629	6.82147	5.01932	6.46736	10.6722	4.90915	7.88754	7.14807	9.54942	5.88249	8.27814	Low
GSM972266	20	1	4.65052	6.19856	5.90132	7.22849	5.60827	9.82987	6.37042	4.76422	5.69966	9.44272	4.97554	6.97442	6.43152	8.43397	5.79583	8.56184	Low
GSM972267	67	1	5.34952	6.53775	6.73258	6.86731	6.18497	10.5694	6.65399	5.1013	6.412	10.8079	4.72764	8.03568	7.10075	9.36139	6.0929	9.42511	High
GSM972268	48	0	4.65867	5.78129	6.37644	7.47311	6.37834	9.28417	6.58973	4.54082	6.04768	9.88827	4.65729	7.50033	6.63004	9.07896	5.71352	7.93916	Low
GSM972269	79	0	4.32203	5.33493	5.38731	7.36035	6.17584	8.0873	6.24366	4.48915	5.70685	9.02142	4.75442	6.77811	7.48518	9.10965	6.23255	8.56985	Low
GSM972270	65	0	5.23256	7.25675	6.10305	8.69905	6.20716	10.5393	6.73894	5.05532	6.34405	10.3328	4.77576	7.47672	6.86639	8.53932	6.04161	8.07599	Low
GSM972271	14	1	5.60882	5.71398	5.89977	8.04731	5.51738	10.4515	6.37517	4.86562	6.16685	10.5511	4.66018	7.16687	6.85072	8.5966	5.98321	8.26641	Low
GSM972272	15	1	4.79053	5.10495	5.62658	7.07743	5.79363	9.10689	6.49508	4.75975	5.93842	9.65914	4.77081	6.91974	7.25441	8.89487	5.69514	8.26774	Low
GSM972273	16	1	4.48582	5.34044	5.48572	6.65649	5.69965	7.75057	6.19775	4.38217	5.77967	8.4172	4.69816	6.80421	7.14741	8.62192	6.05667	8.26163	Low
GSM972274	57	0	7.02797	7.38044	7.67013	9.82868	6.67558	11.6651	6.25242	5.40616	6.94982	11.5011	5.11342	7.78057	7.75197	9.37695	5.86493	8.89694	High
GSM972275	4	1	7.03321	10.5168	7.34366	10.3232	7.03206	11.6563	7.93457	5.64086	7.45294	11.4523	6.25226	8.00921	7.90747	9.14929	6.40208	9.69264	High
GSM972276	43	0	5.17586	5.9123	6.26465	7.98143	6.22318	10.0794	6.12463	4.75328	5.82244	10.1951	4.86852	8.55428	7.14707	8.78952	5.62511	7.72919	Low
GSM972277	51	0	4.88508	7.17523	6.37175	7.83423	6.14243	10.0542	7.89202	4.81822	6.1097	10.3885	4.59033	7.14696	6.38981	8.36981	5.68543	7.8505	Low
GSM972278	45	0	5.35292	6.8981	6.52682	8.63099	6.3823	10.3722	5.94119	4.95178	6.26713	10.5087	4.70554	7.7623	6.92174	9.01786	5.79809	8.47749	Low
GSM972279	52	0	8.41308	8.16786	8.65385	9.89862	7.60201	12.0012	7.0998	6.07618	7.1317	11.8747	5.40937	8.14859	7.44409	9.59376	6.25314	8.82755	High
GSM972280	46	1	7.32408	7.55287	7.24404	9.50238	7.06938	10.9545	6.9237	5.64851	6.70344	11.3177	4.72698	7.7625	7.41371	9.27969	6.40769	8.43072	Low
GSM972281	56	0	5.87123	6.76835	7.04685	8.96073	7.19504	10.541	6.33642	4.96191	6.52922	10.8409	4.84475	8.08885	6.84985	9.43321	5.93878	7.8409	Low
GSM972282	51	0	5.96318	6.76606	6.25322	8.46517	6.11661	10.6239	6.29019	5.16458	5.98825	10.0728	4.64923	7.34105	6.82352	8.566	5.9275	7.99808	Low
GSM972283	51	0	6.95895	7.33818	6.93822	9.61327	6.81016	11.7355	6.47832	5.13727	6.912	11.3137	5.72906	7.81814	7.41901	8.72602	5.95721	7.95482	Low
GSM972284	27	1	3.84098	6.05912	5.43719	6.32808	5.46857	8.5138	6.28381	4.14048	5.7248	8.81328	4.63138	6.63656	6.7422	8.87396	5.70125	8.95333	High
GSM972285	2	1	4.80348	6.52129	6.52437	8.21775	6.39206	9.98997	6.48463	5.2596	5.89048	10.0318	4.55642	7.86118	6.5666	9.13167	5.9496	8.38658	Low
GSM972286	37	0	6.6629	7.45265	7.92579	9.27478	7.39835	11.9034	6.51849	5.69248	6.85969	11.7573	4.65704	8.43939	6.97016	9.31176	6.2748	8.37728	Low
GSM972287	43	0	8.16975	8.18039	7.77625	10.5239	7.8105	12.1726	6.79544	5.90203	6.6509	12.0791	4.83382	8.51166	7.46633	9.51537	6.24354	7.96042	Low
GSM972288	35	1	5.90584	5.58934	6.38795	7.2076	5.70138	10.1946	6.03408	5.00057	6.00441	10.0823	4.84214	7.12685	6.87981	8.97295	6.05536	8.99887	High
GSM972289	17	1	6.86559	6.87135	6.95493	8.28085	6.75996	11.1636	6.59039	5.46371	6.22613	11.0036	4.80595	7.45596	7.09351	9.33541	5.88239	8.61744	High
GSM972290	39	0	7.36459	8.45455	7.91347	10.0133	8.16273	11.6391	7.09449	5.78316	7.03819	11.638	4.93839	8.45817	7.46384	9.87111	6.39358	8.19491	Low
GSM972291	32	0	7.7226	7.66708	7.87857	8.78757	7.61055	11.051	6.51883	5.77799	6.44455	11.275	4.99597	8.37764	6.75775	9.67486	6.33147	8.69025	High
GSM972292	25	0	6.80904	7.23229	6.78163	8.8293	6.4542	11.0451	6.82271	5.3322	6.11861	11.13	4.60406	7.41621	7.06162	9.0093	5.89374	8.48459	Low
GSM972293	50	0	7.1911	7.79378	7.80637	9.9491	7.87341	12.0485	7.15307	6.02364	6.67808	11.6867	4.83394	8.10107	7.21499	9.69359	6.5719	8.31853	Low
GSM972294	25	0	7.65825	6.82762	6.92003	9.33408	6.34809	11.6695	6.93904	5.28856	6.21634	11.5708	4.88687	7.64126	6.99683	8.73114	5.82324	7.77016	Low
GSM972295	61	0	4.86468	5.40451	5.6795	6.71976	5.62702	9.60628	7.15469	4.70107	5.9856	9.65401	4.58887	7.08352	6.88061	8.72993	5.93003	7.99276	Low
GSM972296	22	0	4.48414	5.44661	5.8164	7.37989	6.11305	8.77567	5.799	4.80912	5.51229	8.90079	4.63056	6.86457	6.43313	8.38866	5.74302	7.76143	Low
GSM972297	46	1	7.52675	7.68536	7.69852	9.89037	7.61022	11.6225	6.8887	5.66315	7.31693	11.7727	4.86937	8.24011	7.7934	9.46373	6.51577	8.09896	Low
GSM972298	9	0	5.91139	7.55433	6.62771	8.52736	6.66917	10.7596	6.44718	5.27443	6.29027	10.7415	4.60628	7.69645	6.6816	8.94659	6.21707	8.58246	Low
GSM972299	41	1	7.25287	7.6047	7.99314	9.55529	7.42244	11.7306	7.31703	5.89482	6.43594	11.5691	4.66815	8.84475	7.32567	9.91124	6.44888	8.51657	Low
GSM972300	41	0	4.52572	7.53228	6.25396	7.58518	6.9954	8.84656	6.00764	4.49305	6.41411	9.63214	4.85615	7.14451	6.66776	9.18509	5.62482	8.57142	Low
GSM972301	105	1	6.68802	7.68372	7.43556	9.3784	7.59419	10.2728	7.09082	5.63636	6.8917	10.3855	5.41382	8.31149	7.54578	9.53519	6.29244	8.02501	Low
GSM972302	27	1	5.90131	6.45142	6.38053	7.71352	6.37624	9.25387	6.77167	5.1874	5.75525	9.3076	5.08658	7.4749	6.55838	8.68855	5.89646	7.84683	Low
GSM972303	19	0	4.79132	6.3834	6.01671	7.64215	5.88129	9.48714	6.14772	4.582	6.44792	9.43158	4.89706	6.91841	6.5495	8.56636	5.58265	7.96643	Low
GSM972304	30	0	4.44043	5.25579	5.48501	7.01758	5.922	8.33754	5.71006	4.16075	5.29987	8.1719	4.80354	6.41145	6.42956	7.8622	5.57367	7.13406	Low
GSM972305	31	0	6.49813	6.99886	6.33556	9.26488	6.6256	9.96211	6.1314	5.00987	6.32508	10.1689	5.08908	7.88729	6.99893	9.16402	5.82644	7.6896	Low
GSM972306	56	0	5.46313	6.42202	6.08565	8.17917	6.05348	9.51922	6.5718	4.84985	5.70067	9.40056	4.81781	7.09641	6.18648	8.47687	5.77215	7.56438	Low
GSM972307	82	0	4.25708	6.05893	5.79633	7.40222	5.56603	8.96382	5.86052	4.29495	5.70888	8.91807	4.91185	6.96799	6.76491	8.28443	5.72571	8.35947	Low
GSM972308	92	0	6.72593	6.93491	6.40848	8.4826	6.79641	9.26564	6.31243	5.41439	6.44983	9.46945	4.93463	7.38421	6.61793	8.79887	5.87835	7.2987	Low
GSM972309	95	0	4.48699	5.2039	5.53051	6.82994	5.40489	8.06616	6.21341	4.26052	5.69757	8.45606	4.65657	6.67325	6.36675	8.13301	5.87714	7.64188	Low
GSM972310	25	0	7.15504	7.45767	7.45924	8.72561	7.23973	10.8241	6.6979	5.67695	6.60996	10.5478	5.07784	7.88856	6.84912	8.96618	6.1284	7.91846	Low
GSM972311	106	0	4.65332	7.36775	6.49427	6.8893	5.70032	8.10709	6.6037	5.1738	8.79891	8.66004	5.14025	6.89008	8.07706	8.8917	5.98389	8.99228	High
GSM972312	97	1	4.72664	5.50654	5.63991	7.61537	5.39325	9.23963	6.10305	4.61636	5.48866	8.55487	4.95578	6.77548	6.41718	8.44823	5.68943	7.8062	Low
GSM972313	91	1	5.44461	7.49775	6.02072	7.51447	6.13017	9.25652	6.13076	5.10218	6.48907	9.0806	5.18702	7.0177	6.36546	8.26947	5.94232	8.30325	Low
GSM972314	46	0	4.74286	6.90549	6.10623	8.86599	5.56813	8.93635	6.16279	4.70161	5.47557	9.15647	4.96783	6.46679	6.67595	8.37167	5.62125	8.77728	High
GSM972315	84	0	4.87674	5.91139	5.8256	7.52153	6.36526	8.6292	5.89041	4.2635	5.66064	8.72558	5.00897	6.89214	6.48102	8.39951	5.63473	7.33566	Low
GSM972316	83	0	5.5549	7.60572	6.90569	8.40993	6.81575	10.2315	8.03993	5.30246	6.15232	10.2428	5.43181	7.71282	6.98645	8.76059	5.78231	8.04532	Low
GSM972317	30	1	7.35797	7.54569	7.49135	9.13638	7.0354	10.458	7.2723	5.75613	6.79207	10.2512	5.19335	7.45785	6.83981	8.96004	5.95857	7.6257	Low
GSM972318	36	1	5.96061	6.95078	6.704	8.18534	6.72397	10.0204	6.51455	5.27187	6.61119	10.2096	4.992	7.2667	6.88531	8.93353	5.99818	8.28951	Low
GSM972319	78	1	4.40906	6.1954	6.44739	7.46115	6.21249	9.30729	6.1436	4.63554	5.99132	9.25075	4.84	7.29781	6.51683	8.71521	5.86786	8.26989	Low
GSM972320	58	1	5.41345	6.31512	6.61407	7.74099	6.50795	9.49426	6.02881	4.9546	6.07345	9.72288	5.02572	7.44381	6.72295	8.97368	6.09579	8.57914	Low
GSM972321	9	0	6.39468	7.00221	6.70353	8.20528	7.20337	9.75842	6.40715	5.54641	6.55087	9.93515	5.26198	7.95466	6.94249	9.1917	6.01691	7.88739	Low
GSM972322	86	1	6.46212	6.84752	6.53276	8.17954	7.36497	9.49487	6.31039	5.30106	6.35204	9.59562	4.94748	7.93627	7.08898	9.06029	6.02617	7.27842	Low
GSM972323	80	0	6.06417	6.53379	6.08426	7.83036	6.49493	9.56422	6.43457	4.96052	6.06529	9.75519	5.15861	7.08025	6.5376	8.54797	6.04744	7.86558	Low
GSM972324	82	0	5.82556	6.87239	6.58037	8.13058	6.88309	9.886	6.5592	5.06041	6.123	9.99904	5.48281	7.43257	6.57812	8.90864	5.94814	8.17501	Low
GSM972325	71	0	5.96063	7.52755	6.74374	8.91659	6.94727	9.93206	6.74515	5.66409	6.25359	10.3168	4.98902	7.98799	6.88659	8.76223	6.15331	8.15554	Low
GSM972326	85	0	4.47466	5.66792	5.48052	6.94847	6.55844	7.76471	5.89715	4.25255	5.17042	8.42456	4.87426	6.84952	6.69466	8.36547	5.81827	7.59222	Low
GSM972327	83	0	5.81975	7.93902	7.63257	9.20497	7.59614	10.2866	6.80662	5.75255	7.11586	10.4919	5.3957	8.06703	7.29126	9.62901	6.53689	8.95857	High
GSM972328	82	0	7.57597	7.30434	7.14555	8.72948	7.09894	10.3284	7.1855	5.73872	7.06237	10.4948	5.27522	8.06843	7.06957	9.19612	6.20964	7.61	Low
GSM972329	78	0	7.49523	7.90825	7.41736	9.17655	7.33869	10.5311	6.95131	5.81389	7.08533	10.4901	5.20942	7.73813	7.02696	9.22261	6.13085	7.8659	Low
GSM972330	86	0	7.93061	8.2006	7.76181	9.605	7.55117	10.867	7.30578	5.88375	7.04825	10.9623	5.40384	7.97518	7.19594	9.17026	6.31275	7.97413	Low
GSM972331	75	1	5.58872	6.93844	6.72771	8.44579	7.06414	10.399	6.81742	5.36245	6.40117	10.3312	5.16491	7.99967	7.05497	9.27871	5.96914	8.06762	Low
GSM972332	87	0	8.06832	8.68745	7.97221	9.30814	7.29529	11.1383	7.84731	6.1393	7.13729	11.1992	5.03	8.67863	6.75438	9.08902	6.32477	7.83435	Low
GSM972333	80	0	6.2311	7.24862	6.26065	7.82501	6.9917	9.15057	6.89071	5.39179	6.29347	9.30271	5.13257	7.52987	6.22683	8.91685	6.00358	7.42615	Low
GSM972334	77	0	8.11053	8.5357	8.18389	10.0731	8.06094	11.2161	7.68697	6.31334	7.48727	11.0883	5.36395	8.16226	7.69824	9.36547	5.91037	7.41962	Low
GSM972335	46	1	5.35037	6.63345	6.6818	7.89768	6.53502	9.30552	6.03413	5.32479	6.26604	9.46107	4.98923	7.56433	6.85737	8.84731	5.71608	8.28248	Low
GSM972336	50	0	6.72748	7.00428	6.80416	8.50248	7.16547	10.3827	6.54566	5.50857	6.88084	10.4083	5.0359	7.91127	6.62942	9.04159	5.96509	7.32279	Low
GSM972337	41	1	6.45589	7.52581	6.51463	9.10553	6.87446	10.0725	6.49289	4.88304	6.60064	10.0498	5.40047	7.50621	7.48375	8.93324	6.07666	7.97024	Low
GSM972338	74	0	5.23685	6.43457	6.011	7.84491	6.51745	9.25448	6.25401	4.82286	6.38767	9.46842	5.0546	7.18416	6.57638	8.55664	5.98483	7.63008	Low
GSM972339	76	0	6.62645	7.33706	7.35876	8.27539	7.24621	10.5558	6.69524	5.63286	6.70085	10.5672	5.31409	8.06781	6.86562	9.21944	6.14454	8.37253	Low
GSM972340	84	0	4.91549	6.67724	6.3527	8.06189	6.08959	9.61337	6.54443	4.97972	5.74837	9.47515	4.99398	7.403	6.9886	8.91057	5.73102	8.59551	High
GSM972341	69	0	6.52954	6.89841	6.35201	8.58393	6.65053	9.55299	6.47633	5.35987	6.2517	9.62587	5.09275	7.12545	6.83898	8.75746	5.69547	7.55998	Low
GSM972342	28	0	7.58514	7.47838	7.21397	8.78014	7.46007	10.6237	6.69727	6.03089	7.14469	10.3655	5.23605	7.99117	6.96908	9.23877	6.11479	7.50506	Low
GSM972343	52	1	5.03374	6.72678	6.3391	8.12923	6.01772	9.39334	6.46095	4.52994	6.14589	9.61293	4.99571	7.49756	6.89584	8.93522	5.60913	8.25931	Low
GSM972344	75	0	5.52218	6.87364	6.66305	8.32085	6.35797	9.74983	7.63644	5.24014	5.89147	9.67326	4.95623	7.35707	6.52423	8.67347	5.84296	7.72773	Low
GSM972345	42	1	8.53211	8.49054	7.86712	9.62263	7.80058	10.7432	7.58861	6.63788	7.71011	10.9014	6.06229	8.16148	7.83758	9.82147	6.49144	8.63147	High
GSM972346	72	1	5.25012	7.41811	6.55608	8.44191	5.69236	10.2494	7.05008	4.92701	5.68434	10.5334	4.9345	7.62985	7	8.53934	6.09913	9.37027	High
GSM972347	7	0	6.50859	7.21944	6.74188	8.4124	6.98741	10.1046	6.22912	5.65574	6.43633	10.1542	4.96	7.3406	6.54012	8.73629	5.8405	7.88993	Low
GSM972348	62	0	5.2123	6.105	6.45545	7.56061	6.2428	9.2303	6.00481	4.75704	6.11157	9.30082	4.95101	7.81416	6.55137	8.59546	5.87821	7.77589	Low
GSM972349	5	1	9.70491	9.08469	9.27038	10.3307	8.84868	12.2094	8.20803	7.46264	8.3072	11.8185	6.02083	9.0271	8.19578	9.90937	7.30405	8.47115	Low
GSM972350	9	1	4.18689	6.31266	6.13482	7.38118	6.01352	8.45975	5.78383	4.36547	5.49957	8.7788	4.84133	6.8343	6.54121	8.20373	5.59489	8.32852	Low
GSM972351	24	0	7.28757	7.73448	7.22857	8.73916	7.54309	10.2561	6.94422	6.02443	6.6746	10.3142	5.24966	8.17953	7.06823	9.32634	6.17614	7.93444	Low
GSM972352	139	0	8.70647	9.3372	9.21309	10.9181	8.88098	11.9407	7.87779	7.11797	7.87554	11.7378	5.69786	9.15344	8.314	10.0328	6.87819	8.51172	Low
GSM972353	133	0	7.50039	8.37026	7.95928	9.42837	7.14022	10.9413	7.43362	5.969	7.28258	11.0819	5.46299	7.86985	7.3748	9.38077	6.10166	8.76953	High
GSM972354	95	1	6.97338	7.64392	6.93815	9.01323	6.12227	10.1309	7.34306	5.53653	6.82499	10.245	5.17047	7.43874	7.20944	9.27608	5.80331	8.49929	Low
GSM972355	34	1	8.8731	8.5454	8.72057	10.4324	8.35777	12.005	7.46818	6.6698	7.52591	11.6338	5.76572	8.53693	7.70459	9.90432	7.0151	8.60477	High
GSM972356	53	1	6.40048	7.24266	6.82112	8.65241	6.84005	10.2343	6.65526	5.33489	6.39946	10.1371	4.82422	7.81342	6.97902	9.0341	6.02309	7.8635	Low
GSM972357	42	1	5.19319	7.21013	6.56489	8.01896	6.90739	8.65833	6.22613	4.47141	6.90906	9.65847	5.33887	7.49954	7.78614	8.40969	6.75178	8.64329	High
GSM972358	81	0	7.33466	8.0364	7.55068	9.19249	7.57123	10.6394	7.13332	5.83491	7.54274	10.6399	5.37114	8.1671	7.37013	9.56464	6.07293	7.8156	Low
GSM972359	30	1	8.12332	9.0998	9.33581	9.30146	8.53424	10.418	7.68534	5.31374	8.75701	10.6712	5.89887	9.76179	8.66519	9.45625	7.55567	8.1004	Low
GSM972360	141	0	7.69001	7.83567	8.28074	9.9172	8.03954	11.4781	7.24969	6.26547	7.14883	11.1493	5.10335	8.12247	7.3752	9.83974	6.71545	8.26528	Low
GSM972361	19	1	8.45214	10.0663	8.94297	10.3735	8.02218	11.3949	8.45876	6.36769	7.8851	11.3623	6.39754	8.72742	7.54665	10.0523	6.45475	9.08391	High
GSM972362	98	0	7.84128	7.59522	7.6656	8.79612	7.56171	10.594	7.01528	5.75308	6.9406	10.5478	4.99738	8.44274	7.01397	9.4293	5.92241	7.30345	Low
GSM972363	140	0	7.82905	7.82423	7.67793	9.65547	7.54517	10.6664	6.4832	5.6757	6.61796	10.5717	5.38768	7.9259	6.81809	9.16087	5.95728	7.69447	Low
GSM972364	103	0	7.10973	8.02341	7.1192	8.42606	7.28101	10.7059	7.04839	5.82934	6.67116	10.3201	5.04404	7.92449	7.28812	9.41177	5.98086	8.22112	Low
GSM972365	47	0	7.67552	9.42147	8.48593	10.9289	8.54781	12.1886	7.98562	6.04987	8.53981	11.868	6.27548	8.23117	8.00396	9.7638	6.79763	8.32253	Low
GSM972366	24	1	9.05097	8.31402	8.57797	10.3304	8.34017	11.9577	7.38703	6.31925	7.50103	11.5468	5.51571	8.59483	7.60159	9.66446	6.81887	7.78747	Low
GSM972367	95	0	9.52582	9.04188	8.97767	10.9913	9.40805	12.5158	8.08345	7.18232	8.22379	12.137	6.31546	9.07206	7.91558	10.1039	7.29901	7.9105	Low
GSM972368	92	0	6.1079	5.97731	6.54317	8.17595	6.39033	9.7797	6.8318	4.99085	5.96836	9.73751	4.76616	7.4608	6.50576	8.47865	5.50907	6.78579	Low
GSM972369	102	1	7.17781	9.0086	9.36223	11.3593	9.65997	12.516	8.32791	5.95736	8.18751	12.029	5.36803	9.27124	8.54387	10.1865	7.37189	7.57379	Low
GSM972370	71	1	8.15911	7.04918	7.61632	9.00586	7.6435	10.9565	8.16939	6.03188	6.90641	10.7884	5.18057	8.45214	6.37227	9.59602	5.91327	6.3824	Low
GSM972371	81	0	7.93411	7.57448	7.22615	9.03464	7.32425	10.4592	7.50377	5.46271	6.52444	10.4698	5.39555	8.60236	7.3263	9.38139	6.1168	7.34044	Low
GSM972372	50	1	7.69128	7.443	8.00767	9.45927	7.49404	10.8157	7.43243	6.05441	7.58455	10.6979	5.26844	8.53425	7.35337	9.55507	6.11657	7.31202	Low
GSM972373	79	0	7.36592	7.26566	7.30307	8.52096	7.26128	10.3937	7.34876	5.44198	6.68034	10.2887	5.10138	7.69234	6.97044	9.32341	6.09615	7.59267	Low
GSM972374	90	0	7.54975	7.163	7.09933	9.45662	7.39748	10.6469	7.01297	5.7223	6.90961	10.4593	5.09252	8.26083	7.25519	9.33761	6.32646	7.1066	Low
GSM972375	117	0	9.32652	8.36239	8.34863	10.1978	8.00784	11.0909	8.1576	6.44821	7.74247	11.1284	5.82624	8.95481	7.76782	9.94262	6.68055	7.59496	Low
GSM972376	87	0	8.42535	8.59019	8.61889	10.4501	8.39731	11.6065	8.23829	6.18896	7.53676	11.346	5.57129	8.85215	7.63007	9.76746	6.6205	7.41456	Low
GSM972377	82	0	9.22835	8.50269	8.39786	10.3524	8.44603	11.2998	8.26413	6.68135	7.44423	11.1398	5.53911	9.26731	7.90547	10.0465	6.48921	7.17527	Low
GSM972378	86	0	8.72184	7.77248	7.21062	9.9686	7.1717	11.7243	7.41211	6.06947	7.46978	11.5481	5.4139	8.32217	7.49341	9.5286	6.23304	7.52503	Low
GSM972379	95	0	4.49663	6.29789	6.09917	7.96148	6.70922	9.17778	7.02421	4.60071	6.09794	9.11178	4.8147	7.85406	7.31268	8.91569	6.00494	7.22837	Low
GSM972380	15	1	9.10716	8.70249	9.01961	10.5879	8.16746	11.5692	8.29783	6.31937	7.60564	11.444	5.48564	8.44246	8.02763	9.7692	6.97543	8.18117	Low
GSM972381	48	1	8.44353	8.07871	7.91107	9.82717	8.05363	11.3165	7.86283	6.43932	6.68014	10.9307	5.68503	8.57359	7.54793	9.62781	6.45729	7.76956	Low
GSM972382	38	1	7.03286	7.97934	7.31569	9.11382	7.48281	10.281	7.65567	5.58799	6.63614	10.5941	4.90573	8.10273	7.14874	9.54013	6.13119	7.79671	Low
GSM972383	92	0	5.902	6.97116	6.72634	8.56311	7.54742	9.7166	6.71999	5.01812	6.49349	9.84649	4.94396	7.69079	7.1991	9.15039	6.03071	7.26295	Low
GSM972384	106	1	8.26199	8.39012	7.96263	9.76057	7.76557	10.9309	7.19147	5.98629	6.98428	10.8184	5.01504	8.2635	7.13969	9.47142	6.15958	7.61763	Low
GSM972385	63	0	9.15187	8.5774	8.19111	10.2197	8.35621	11.1926	7.85798	6.28086	7.48071	11.1077	5.76251	8.37618	7.83374	9.90988	6.35605	7.56291	Low
GSM972386	90	0	6.16467	6.9898	7.40748	8.5713	6.9912	10.4414	6.49651	5.84114	6.54541	10.2465	4.92665	7.78716	6.88753	9.4712	5.96791	8.5212	Low
GSM972387	123	0	6.23009	6.51333	6.72451	8.59618	6.93037	9.84449	7.09351	5.13717	6.35525	9.86935	4.59634	7.51837	6.12216	8.93879	5.86104	6.62066	Low
GSM972388	83	1	6.86052	6.94318	7.17419	8.7266	6.60479	10.4018	6.54717	5.61137	6.42847	10.251	4.96153	7.8425	7.16527	9.22096	6.11903	8.40102	Low
GSM972389	93	0	4.43552	5.98216	6.33903	7.8691	7.66731	9.50109	5.69729	4.59065	6.02167	9.2083	4.76387	7.32398	6.40375	8.99746	5.69716	6.79937	Low
GSM972390	8	1	5.4228	6.30983	6.63369	7.64334	6.30716	10.2259	6.98144	5.02269	5.64064	10.3586	5.20485	7.48078	7.32211	9.49867	6.87591	10.0128	High
GSM972391	52	1	7.11428	6.79133	7.42025	9.48516	7.27053	11.3225	6.92316	5.73752	6.16244	11.0274	5.45679	8.09675	7.63045	9.68912	6.50474	8.70048	High
GSM972392	44	1	6.47892	6.29296	6.94292	8.06482	6.42327	10.2139	6.80208	5.4385	6.25026	10.1559	5.17348	7.87212	7.02621	9.44863	6.53688	8.82191	High
GSM972393	47	1	7.58017	6.51056	7.49118	8.5025	6.83542	10.7586	7.44789	5.6652	6.57887	10.5477	5.31105	8.0785	7.30852	9.74925	6.27716	8.22492	Low
GSM972394	11	1	8.46984	7.72125	8.03634	9.68344	7.75227	11.6088	7.33808	5.76164	6.30302	11.3567	5.44229	7.88998	7.75249	9.86508	6.74254	8.91105	High
GSM972395	147	0	6.73131	7.54316	7.04685	9.07327	7.80355	10.5121	6.31842	5.29541	7.30163	10.6001	5.15821	8.43203	6.88134	9.91592	6.1477	7.50495	Low
GSM972396	107	0	4.70143	6.04541	5.95975	7.15714	8.50275	8.8284	6.15529	4.48412	5.53046	9.13128	4.74465	7.1582	6.60446	8.63976	5.89245	6.26299	Low
GSM972397	105	0	4.82712	6.18039	6.00043	8.0397	6.76831	9.04035	6.16525	4.41927	5.92449	9.43957	5.00326	7.32892	6.67802	9.17507	5.88515	7.78161	Low
GSM972398	64	1	4.70331	6.86925	6.47746	8.78493	7.07583	9.48315	6.09269	4.52796	5.75602	9.57974	4.94913	7.51959	6.76492	9.29307	5.82287	8.00641	Low
GSM972399	90	0	6.87775	6.60645	7.36091	8.28719	7.60489	10.8303	7.24787	5.64118	6.86877	10.66	5.21021	8.06079	7.05027	9.60797	6.71994	7.91471	Low
GSM972400	11	1	6.2842	7.96279	7.65999	8.88315	7.62607	10.6834	6.63497	5.21758	6.60376	11.0547	5.06551	8.59947	7.11573	9.90094	6.22593	8.86153	High
GSM972402	31	1	9.69251	8.71635	9.09194	10.3663	8.19144	12.022	7.91212	6.63215	8.10608	11.8934	6.52989	8.59972	7.95694	9.65916	7.18927	8.82868	High
GSM972403	56	0	8.03481	7.68864	7.93989	9.05302	7.04738	10.7782	6.92828	6.06522	6.73035	10.6292	5.10341	7.70916	7.21427	9.30229	6.31726	8.67521	High
GSM972404	48	0	8.093	8.00455	7.81987	9.2037	7.71857	10.5065	7.24231	6.22068	7.67605	10.6847	5.51346	8.16783	7.2709	9.62584	6.38993	7.95483	Low
GSM972405	79	1	8.23382	8.12505	8.33614	9.9423	7.63506	11.7171	6.70045	6.28371	6.72128	11.8968	5.04977	8.64175	7.57622	9.60681	6.61525	9.11446	High
GSM972406	106	0	8.15882	8.22434	7.79179	10.2598	7.39658	11.321	8.15979	5.82729	7.45528	11.5371	5.55181	8.0962	7.77169	9.50391	6.19285	7.82015	Low
GSM972407	132	0	9.21714	8.40605	8.8995	9.74199	8.06427	11.3401	7.93976	7.02028	7.67537	11.153	5.7554	8.6152	7.37541	9.91569	6.60806	8.2996	Low
GSM972408	32	1	6.52315	7.60114	7.37414	9.60684	6.38712	10.863	6.84638	5.71324	6.96385	11.1116	4.68169	8.21632	7.44626	9.49044	6.20427	8.91544	High
GSM972409	104	0	9.89042	9.60359	9.9488	11.1883	9.56942	11.9598	8.94803	7.52412	8.80994	12.0281	7.19171	8.88331	8.54352	10.019	7.25351	8.53481	Low
GSM972410	91	0	9.91237	9.33516	9.67284	10.9838	9.08807	12.0677	8.37174	6.88388	8.58332	11.5476	5.56863	9.48181	7.80945	10.0246	7.55796	7.37943	Low
GSM972411	125	0	6.92052	6.51296	7.34509	8.41786	7.28679	11.0964	6.57484	5.88096	6.136	10.863	5.02988	8.04474	6.83495	9.49773	5.79164	8.07436	Low
GSM972412	8	1	8.13895	8.15536	7.81771	9.21637	7.50241	11.6859	6.79167	5.84663	7.43095	11.8067	5.23897	8.27528	6.40019	9.87798	6.0269	8.2753	Low
GSM972413	20	1	10.3275	9.96776	10.3265	11.1874	9.97876	12.9459	9.13126	7.91276	8.72327	12.5952	7.44565	9.58257	8.22412	11.1767	7.75144	9.529	High
GSM972414	53	0	7.0307	7.6938	7.74541	8.91558	7.58099	11.4863	6.35207	5.85845	6.8578	10.9508	4.98423	8.36911	6.55218	9.88479	6.12977	8.34268	Low
GSM972415	42	1	5.50908	6.26597	6.69311	8.10516	6.5499	10.2699	6.28029	5.05773	5.94727	10.3057	4.74295	7.79601	6.69855	9.45924	6.27131	8.72195	High
GSM972416	8	1	8.9662	8.79628	8.8191	10.42	8.38248	12.0785	7.87331	6.64122	7.61848	12.1522	6.46541	8.95519	8.12654	9.81203	7.13736	9.15364	High
GSM972417	146	0	8.351	7.72686	7.76633	9.83012	7.54108	11.1622	7.77747	5.78552	6.98779	11.0677	5.45207	8.19517	8.0047	9.71498	6.89302	8.25348	Low
GSM972418	70	0	8.18007	7.40206	7.68931	9.69432	7.24798	11.4394	7.99288	5.98628	7.0323	11.2208	5.70011	8.09199	7.49852	9.86682	6.55719	8.25836	Low
GSM972419	32	1	8.70274	8.55883	8.43411	10.5247	8.17007	12.0162	7.26386	6.52523	8.09143	12.0949	6.06424	8.66279	7.49161	10.1703	6.78033	8.71553	High
GSM972420	6	1	8.00389	8.22421	7.99504	9.57285	6.98955	11.2807	8.52613	6.08919	6.82717	11.0456	5.47879	8.14783	7.81306	9.66539	6.87857	9.06022	High
GSM972421	28	0	9.04277	8.42884	8.12944	9.95913	8.28779	11.8397	7.02216	6.52935	7.78828	11.8304	5.63145	8.06893	7.17246	10.0307	6.90569	8.56267	Low
GSM972422	37	1	9.88979	9.10477	9.32059	11.2276	9.24215	12.0147	8.482	6.90651	8.45259	12.2481	6.97742	8.94733	8.09448	10.3209	7.34274	8.45183	Low
GSM972423	40	0	7.82817	7.00889	7.60382	9.22557	7.63546	11.3967	7.54916	5.69519	6.96083	11.1159	5.46162	7.80643	7.8275	10.1516	6.58869	8.36639	Low
GSM972424	104	0	7.2958	6.8068	7.19774	9.5504	6.78698	11.5952	6.85824	5.53029	6.64833	11.3815	5.41182	8.01383	6.72476	9.3409	6.46817	8.20748	Low
GSM972425	59	0	9.93936	7.9929	8.22842	10.3098	8.53465	12.3089	8.22291	7.05368	8.25776	12.1151	6.16114	8.38535	8.10688	9.90079	6.97919	7.66697	Low
GSM972426	81	0	7.7371	6.97467	7.29598	8.94957	7.80397	11.0099	7.45447	5.41332	6.45272	11.2209	5.51056	7.94461	7.74543	9.99348	6.78019	8.49196	Low
GSM972427	53	0	7.83868	7.75885	8.33413	10.534	7.70725	12.3009	7.4968	5.91195	7.11521	12.0691	5.51375	8.09858	7.49298	9.69291	6.97525	8.74342	High
GSM972428	55	0	8.87923	8.05449	8.0823	10.0908	8.62817	12.2364	7.5206	5.82709	7.46419	12.3303	6.01136	8.4969	7.97664	9.87256	7.01072	8.19051	Low
GSM972429	62	0	6.31617	5.86286	6.74188	8.3858	7.19464	9.89552	6.85807	5.46991	6.02554	10.1536	5.08394	8.00668	6.76182	9.52209	6.2752	7.62485	Low
GSM972430	53	0	7.84289	8.97455	7.80196	10.4334	8.22326	11.3173	7.22084	5.7541	6.81805	11.7041	5.18833	8.85651	7.52565	9.99399	6.26989	8.1939	Low
GSM972431	54	0	8.49455	8.46825	8.37679	10.091	8.56423	11.4867	7.39929	6.31777	7.30336	11.6886	5.70151	9.00266	7.92626	10.0284	6.75768	8.37956	Low
GSM972432	55	0	8.07443	7.88877	8.24124	10.2269	8.58013	12.1542	7.47343	6.51555	7.47063	11.874	5.43991	8.86737	7.25889	10.132	6.93464	7.86845	Low
GSM972433	16	1	8.8989	9.50749	9.15569	10.8437	9.15292	12.402	7.80407	6.68681	8.38618	12.3845	6.79665	9.03641	7.82908	10.5771	7.06119	9.13575	High
GSM972434	42	1	5.11822	6.6823	6.6685	8.0198	6.57824	9.66224	6.31537	4.68813	6.00163	9.9426	5.10342	7.68327	6.94339	9.29524	6.18137	8.92024	High
GSM972435	40	0	7.81574	7.759	8.12883	9.14257	7.96638	11.3974	7.25583	5.93843	7.39391	11.4324	4.97173	8.0751	6.83524	9.85945	6.62704	8.12213	Low
GSM972436	18	1	8.22728	7.03291	7.99666	9.66534	7.72732	11.5044	6.32553	6.02571	7.02076	11.695	5.48743	8.05331	7.14599	9.68242	6.21697	8.32051	Low
GSM972437	7	1	9.81827	9.25932	9.31431	10.2728	8.57453	11.7252	8.01379	7.21066	8.28941	11.9347	6.62926	9.14074	7.82459	10.3909	6.73274	9.05929	High
GSM972438	30	1	9.97112	10.0306	10.0697	11.0469	9.27493	12.8182	8.24674	8.09493	8.76297	12.6072	6.29439	9.43196	8.36759	10.9374	7.32179	9.77395	High
GSM972439	2	1	8.68439	7.68297	8.20506	9.37743	7.87192	11.3035	7.13437	6.28865	7.11228	11.3347	6.33808	9.09813	6.92626	9.9321	6.44938	8.34165	Low
GSM972440	52	0	9.75051	8.84493	8.64032	10.5482	8.51719	12.2015	7.15978	7.14125	7.7549	12.428	5.9387	8.47308	7.35791	10.1886	6.71908	8.94296	High
GSM972441	68	0	8.92343	8.31568	8.40838	10.0062	8.69086	11.9861	7.46316	6.11776	7.78512	12.0306	5.94998	8.77242	7.57664	10.3273	7.28896	8.50262	Low
GSM972442	6	1	6.43295	7.30037	7.56568	8.95905	7.44515	10.1233	6.67898	5.17688	7.12099	10.6264	5.37764	8.01338	6.74162	9.57571	5.989	7.97658	Low
GSM972443	48	0	4.60414	5.79496	6.23233	7.94228	6.14798	10.7712	5.7619	4.19501	5.98525	10.7386	4.75605	7.19242	7.04993	8.52696	5.74946	8.36204	Low
GSM972444	14	1	8.77576	8.77565	8.75098	10.957	8.15489	12.3004	7.8932	6.15756	8.15008	12.1936	5.56221	8.99688	8.37812	9.86248	6.87562	8.11826	Low
GSM972445	35	0	6.71492	7.68158	6.88359	9.13576	6.3703	10.8743	6.74578	5.36316	6.74896	10.7447	4.89557	7.48975	6.73226	9.17443	5.90715	8.38322	Low
GSM972447	31	0	6.19938	7.25938	7.00487	8.89603	7.27999	10.6244	6.86657	5.27638	6.29782	11.0356	4.65697	8.13046	7.09007	9.26928	6.04576	7.98415	Low
GSM972449	41	1	7.25835	7.47149	7.3731	8.98383	7.41566	11.2003	6.88702	6.13286	6.79556	10.8689	5.15485	8.02151	7.01836	9.21579	6.26515	8.02513	Low
GSM972450	47	1	4.74507	6.46776	6.00684	7.35362	6.69921	8.71682	6.00252	4.77316	5.82888	8.80549	4.80497	7.10915	6.70231	8.96944	5.9349	8.11975	Low
GSM972451	97	0	5.12742	6.65356	5.85201	7.30964	6.79995	8.86988	5.88558	4.60758	5.7542	8.99424	4.76354	7.0962	6.64338	8.76557	5.81492	7.81251	Low
GSM972452	99	0	7.19987	7.87178	7.92089	9.6076	7.78831	10.8058	7.21826	5.59097	7.81627	11.0349	5.09176	7.85857	7.28957	8.96866	5.74174	6.89594	Low
GSM972453	100	0	4.57597	6.5782	5.89787	7.83322	6.18057	8.91115	6.17379	4.87581	6.20879	9.0753	4.96268	7.22047	6.35115	8.56907	5.60665	7.73781	Low
GSM972454	75	0	6.33021	7.22978	6.47123	8.27626	6.89278	9.1721	6.60932	5.1858	6.59478	9.21504	5.01435	7.43734	7.03376	8.78239	5.90476	7.33373	Low
GSM972455	74	0	8.52064	8.71897	8.68958	10.4315	8.22228	11.7104	7.9419	6.243	7.59037	11.8993	6.00575	9.1011	8.31459	9.49334	7.14936	8.62072	High
GSM972457	68	0	4.57054	6.7162	5.64613	7.18233	6.30483	8.66646	5.87079	4.32152	6.1326	8.74627	5.10453	7.03791	6.30748	8.44822	5.88248	7.86267	Low
GSM972458	17	1	6.18988	7.01966	7.2079	9.29183	7.10409	10.6831	6.52069	5.29023	6.71338	10.9596	4.89508	7.70307	7.17459	9.01596	5.94881	7.93773	Low
GSM972459	12	0	6.23751	6.72327	6.20153	7.89595	6.39576	9.04786	7.10227	5.3803	6.2586	9.18468	4.89878	7.2208	6.64161	8.77524	5.96902	7.49282	Low
GSM972460	96	0	6.96145	7.48746	7.18615	8.921	7.36882	10.6545	7.04513	5.57892	7.27765	10.6189	5.26371	8.20784	7.24863	9.31335	6.37196	7.69509	Low
GSM972461	96	0	6.58228	6.77166	6.6955	8.26305	6.56447	10.1459	6.3036	5.26555	6.18827	9.96	4.88589	7.17246	6.60475	8.77504	6.0154	8.01754	Low
GSM972462	88	0	6.47526	6.56357	6.41994	8.2509	6.31269	9.76038	7.71547	5.23007	6.43108	9.70754	4.88663	7.4804	6.71807	8.67705	5.77975	6.83594	Low
GSM972463	2	1	5.08474	6.22009	5.94466	7.31048	6.38177	8.42111	6.07879	4.25532	5.92363	8.76196	4.91333	6.83451	6.50737	8.69394	5.87581	7.75447	Low
GSM972464	86	0	7.404	7.68712	7.35761	8.7501	7.64897	10.8279	6.82264	5.87646	6.84678	10.7817	5.46235	8.4284	7.35187	9.47803	6.56961	8.38087	Low
GSM972465	84	1	7.31753	8.04175	7.35618	8.53341	6.84851	10.6313	6.07562	5.87354	6.24257	10.578	5.2508	7.36055	7.00156	8.69382	5.82322	9.13981	High
GSM972466	75	0	5.92469	6.64185	5.90008	7.91806	5.63436	9.69818	5.99323	4.79478	5.77146	10.191	4.83994	7.05461	6.66395	8.34292	5.85441	8.73101	High
GSM972467	72	0	9.32	9.24869	8.85684	10.5144	8.47202	11.369	8.27718	6.59582	7.65538	11.381	6.63628	9.48179	8.77963	9.98242	7.13462	8.83474	High
GSM972468	24	1	6.92417	6.89306	6.74619	8.33363	7.04217	9.39234	6.52327	5.49703	6.39265	9.64455	5.11408	7.38537	6.87488	9.09152	6.01972	7.76264	Low
GSM972469	86	0	6.20825	7.10967	6.8203	8.4422	7.26014	10.1439	6.43343	5.70477	6.42018	10.1008	4.95403	8.00106	7.20505	9.16969	6.15199	8.05766	Low
GSM972470	85	0	8.07036	8.01834	8.06806	9.89072	8.05748	11.5663	6.81172	6.42618	7.3273	11.4222	6.08792	8.48071	7.82555	9.36362	6.27886	8.34116	Low
GSM972472	80	0	6.76772	7.40576	7.40132	8.60841	7.94354	10.7172	6.52959	5.36313	6.75859	10.8073	5.19162	7.50606	6.93231	8.92091	5.85737	7.54402	Low
GSM972473	117	0	6.12805	7.26161	6.65889	8.35545	7.02164	9.92219	6.35589	5.39938	6.28477	10.1971	5.20061	7.53081	6.86549	8.82675	5.98241	8.27697	Low
GSM972474	119	0	7.17569	7.65643	7.59174	9.34861	7.43814	10.7821	7.71068	6.24076	6.99659	10.7564	5.15275	8.29214	6.71787	9.29427	6.2779	7.52575	Low
GSM972475	87	0	4.7659	6.22643	5.67416	7.39622	7.35229	8.24396	5.88002	4.38612	5.66139	8.86464	5.0433	7.02707	6.6481	8.48753	5.69111	7.0303	Low
GSM972476	64	0	9.27222	9.21206	9.05301	10.4462	8.58182	11.8931	7.61224	6.86886	8.12413	11.6516	6.12594	8.66402	7.62291	10.2485	6.98138	8.86025	High
GSM972477	81	0	4.66583	6.24898	5.55355	7.30012	5.67388	8.486	6.09398	4.52072	5.84561	8.64974	4.98955	6.7137	6.3271	8.17348	5.67599	7.8962	Low
GSM972478	69	0	6.37535	6.83039	6.54875	8.5607	6.65674	10.2162	6.35068	5.15098	6.26739	9.998	5.02698	7.68	6.99255	8.79483	5.92818	7.68545	Low
GSM972479	3	0	9.80667	10.2467	9.99327	11.0669	9.75062	12.5331	9.43091	8.21959	9.11044	12.0691	7.41609	8.90118	8.17914	9.98968	7.30471	8.61608	High
GSM972480	69	0	4.62818	6.65891	5.52762	7.26093	5.94468	8.10235	5.82729	4.43147	5.65981	8.4151	4.86212	7.03004	6.32228	8.41736	5.76241	8.04159	Low
GSM972481	65	1	7.53946	8.32397	8.69717	9.90672	8.20223	11.5899	7.85623	6.46531	7.90774	11.4013	5.24292	8.95529	7.61997	9.53826	6.80767	7.84609	Low
GSM972482	42	0	7.60179	8.31906	8.0021	9.37643	7.71257	11.2475	7.09943	6.17235	6.79529	10.9339	5.59178	8.70751	7.13093	9.59463	6.2566	8.45723	Low
GSM972483	28	1	8.03354	7.8608	7.30394	8.352	7.57556	10.498	7.50732	6.09098	6.38057	10.2802	5.93121	7.98098	6.84093	9.44249	6.20006	8.2217	Low
GSM972484	76	0	7.98878	8.1411	8.0147	9.79585	7.83055	10.9143	7.42066	6.50578	7.38744	10.807	5.70682	8.2049	7.24352	9.27851	5.92127	7.53849	Low
GSM972485	75	0	7.03023	6.57156	7.062	8.91779	6.23612	10.3406	6.79519	5.07397	6.69155	10.3103	4.92564	7.94559	7.27911	9.24697	6.02525	7.83866	Low
GSM972486	33	0	7.42492	7.82704	7.63127	9.38697	7.35151	10.396	7.22613	6.23518	6.48868	10.5976	5.15805	8.41326	7.01483	9.34217	5.9983	7.99266	Low
GSM972487	67	0	4.63418	6.42638	6.20958	7.84766	6.48899	8.9453	6.02938	4.7998	5.9685	9.51531	4.81404	7.34469	6.23151	8.55648	6.04935	8.08537	Low
GSM972488	49	0	4.69888	6.97451	6.21592	7.75006	6.82686	9.14964	6.63659	4.3438	5.96329	9.10194	5.10603	7.39931	6.39318	8.96283	5.82252	7.64918	Low
GSM972489	74	0	6.31385	7.34073	7.02149	8.67538	7.52693	10.1524	6.53938	5.4713	6.13173	10.3554	5.10182	7.78484	6.58945	9.16889	6.05853	8.00121	Low
GSM972490	74	0	6.32229	6.60246	6.7131	8.17114	6.45747	9.66197	6.45383	5.47505	6.23072	9.83954	5.13919	7.76905	6.89612	8.80812	5.81362	8.02632	Low
GSM972491	70	0	7.10938	7.46974	7.0715	8.78732	7.0914	10.38	6.9571	5.91871	6.77143	10.3186	5.16242	7.65203	6.99986	9.00419	5.91646	7.77478	Low
GSM972492	68	0	5.63155	7.24265	6.32476	8.18888	6.20876	9.42693	7.81901	5.27427	6.16845	9.29858	5.45557	7.20127	6.76845	9.00906	5.96081	8.22065	Low
GSM972493	59	0	7.32957	7.47278	7.24824	8.94626	7.56762	10.3861	7.34192	5.71325	6.95953	10.4781	5.38885	8.05329	7.77945	9.46002	6.31639	7.86611	Low
GSM972494	57	0	6.66364	7.36347	6.97916	9.12822	7.15123	10.5832	6.9551	5.29015	6.80444	10.2984	5.0274	7.86699	7.44629	8.99269	5.92024	7.28522	Low
GSM972495	27	1	6.67569	6.79366	6.86308	8.37547	6.9876	9.66414	7.09653	5.26145	7.089	9.93955	5.22937	7.5381	6.86578	9.22163	6.13899	7.43405	Low
GSM972496	142	0	4.86011	6.51049	5.68053	7.86881	6.33969	8.46033	6.16655	4.58061	5.87798	8.69391	5.17418	7.35207	6.22854	8.66018	5.8442	7.49174	Low
GSM972498	59	1	6.10564	7.28112	7.12372	8.51155	7.18061	10.4486	7.01087	5.43739	7.08393	10.7071	5.41691	7.84535	7.43542	9.15145	6.20444	8.38134	Low
GSM972499	72	0	6.2663	7.91578	6.52768	8.81824	6.77784	10.6209	6.93632	5.68924	6.49287	10.4993	5.16534	7.52277	6.76888	8.63824	5.77923	8.01504	Low
GSM972501	106	1	6.07473	6.59589	6.53804	8.33268	6.28424	10.1119	8.40658	4.92539	6.81476	9.57003	5.34243	7.30381	7.8511	9.21168	6.23453	7.58766	Low
GSM972502	131	0	4.68356	5.33352	5.68994	6.73581	5.54394	8.91881	6.14564	4.68485	5.59822	8.56892	4.62781	6.61149	6.70971	8.39169	5.97695	8.16026	Low
GSM972503	146	0	6.66514	7.7201	7.82277	8.92816	7.44389	10.5877	7.66135	5.42141	7.6261	10.5308	5.54371	8.45868	7.72839	9.50472	6.86487	8.25805	Low
GSM972504	30	1	7.52029	7.42753	7.57943	9.16928	7.02167	11.8217	7.92525	5.835	6.97077	11.2807	5.26676	7.76362	8.04939	9.4279	7.00634	8.88741	High
GSM972505	144	0	6.30797	5.95066	6.1576	8.42371	5.89453	10.2123	8.50153	4.93099	5.77587	9.7483	4.96727	7.3029	7.71171	9.20431	7.75857	8.62961	High
GSM972506	141	0	6.69487	6.88481	6.8194	8.81801	6.94865	10.9333	6.98833	5.13561	6.90283	10.5462	5.6163	7.7851	7.1995	9.12592	6.47597	7.87559	Low
GSM972507	42	0	5.88469	6.59234	6.83335	8.51119	6.46346	10.6135	6.10795	5.24021	6.41046	10.2052	4.87571	7.66059	6.43444	8.65827	5.82062	7.72426	Low
GSM972508	134	0	5.72018	6.72081	6.5445	8.13389	6.77417	9.9963	6.04545	5.04864	6.26777	9.84136	4.77229	7.47486	6.62302	8.91957	5.87697	7.82421	Low
GSM972509	14	0	5.16046	6.84425	6.69342	8.06769	6.71715	10.1355	6.23784	5.03173	5.95451	10.0406	5.05089	7.84313	6.43217	9.02203	5.96806	8.42484	Low
GSM972510	86	0	4.51704	5.75317	5.72512	6.66577	5.9546	7.84493	5.39959	4.08099	5.71677	8.42658	4.80122	6.69146	5.85073	8.28442	5.48143	7.6737	Low
GSM972511	47	1	6.99395	7.38312	7.66325	8.86301	7.36106	11.1477	6.28424	5.63885	6.35947	11.0069	4.83811	8.08796	6.67106	9.63463	6.03157	8.52584	Low
GSM972512	23	1	5.80457	6.35647	6.25667	7.82239	6.19374	9.55921	6.53674	5.08694	5.65267	9.4732	4.69905	7.32829	6.84865	8.89743	5.73409	8.03749	Low
GSM972513	48	1	7.2813	7.1038	7.34913	8.64678	7.03089	11.2575	6.52052	5.63725	6.26301	11.1064	5.07388	7.98535	6.98741	9.49239	5.86046	8.5313	Low
GSM972514	32	1	5.41197	7.17382	6.8404	8.1985	7.03804	10.2344	7.76125	4.7807	6.49067	10.3634	4.72409	8.01938	6.45795	9.49499	5.91167	7.43875	Low
GSM972515	118	0	4.67482	6.76952	6.17487	7.75927	6.26776	9.40208	6.13226	5.1949	5.90237	9.59303	4.71864	7.69992	5.71792	8.95753	5.8331	8.299	Low
GSM972516	66	0	5.45646	6.2175	5.87875	7.66701	5.70917	10.0196	5.51823	4.84651	5.56301	9.37057	4.69085	7.17481	6.70777	8.09122	5.82221	8.10953	Low
GSM972517	37	1	6.78326	8.1742	8.00074	9.5113	7.83484	11.8518	7.23127	5.96268	6.82719	11.7348	4.98607	8.46615	6.8164	9.27791	6.08826	8.06388	Low
GSM972518	35	1	8.39457	7.32977	8.32196	9.26729	7.32412	10.9811	7.71775	6.41992	6.84072	10.8893	5.55393	8.40777	7.40734	9.67805	6.58807	8.51986	Low
GSM972519	14	1	7.8382	6.90291	7.48412	9.47317	7.55806	11.6858	6.98168	6.15393	6.7237	11.283	5.23717	8.52633	7.35518	9.9026	6.3835	7.92775	Low
GSM972520	62	1	6.10046	7.46597	6.72078	9.29638	7.76559	10.2154	6.15486	5.3502	6.51787	10.7742	5.20399	8.22122	6.85128	9.49985	6.25581	8.02653	Low
GSM972521	76	1	9.1629	8.44787	8.31949	10.1	8.09918	11.8842	7.71546	6.48421	7.69014	11.9354	5.56748	8.57114	7.82802	10.1111	6.94326	8.57047	Low
GSM972522	99	0	7.81923	7.75488	7.76925	9.70935	8.27288	10.9823	7.42443	5.64109	7.13466	11.0554	5.41253	8.47681	7.45248	10.0068	6.89946	7.79109	Low
GSM1681353	131	0	4.91891	7.29925	7.34097	8.35183	7.26842	9.25248	6.35476	4.65664	7.34579	9.83489	5.32669	7.61356	7.1599	8.79313	6.6714	8.43809	Low
GSM1681354	142	0	6.93737	7.8739	7.50245	8.6538	7.32553	9.4818	6.82844	4.9976	7.21561	9.76176	5.32361	8.4293	7.42827	8.87045	6.84941	7.8324	Low
GSM1681355	141	0	4.80357	6.63634	6.27831	8.05474	6.59221	8.3787	6.14563	4.32005	6.39328	9.15924	5.07391	7.21589	6.74972	8.05692	5.99049	7.43223	Low
GSM1681356	134	0	7.0813	9.51471	7.71021	9.04177	8.45254	10.1839	7.57602	5.25501	8.37373	10.1322	5.75147	8.81949	8.43767	9.4586	7.36914	8.05682	Low
GSM1681357	123	0	5.74006	7.51652	6.77421	8.12835	6.86269	8.988	6.09248	4.37294	7.11207	9.75659	5.12292	7.45589	6.86186	8.41873	6.25872	7.90701	Low
GSM1681359	36	1	7.11793	8.25527	7.78389	8.8652	7.83435	9.45995	6.86044	5.11981	7.53142	9.98376	5.54393	8.12259	8.1849	9.05872	6.69035	8.169	Low
GSM1681360	30	1	5.86486	7.77863	8.12129	8.83329	7.14847	9.36345	6.20872	5.03012	7.26044	10.206	5.01295	8.1562	6.88063	8.69823	6.4239	8.47366	Low
GSM1681361	86	0	4.41249	6.94181	6.36349	7.75794	6.90506	8.74922	5.95163	4.8311	6.39932	9.33092	4.97133	7.43227	6.76509	8.25476	5.92744	7.88666	Low
GSM1681362	86	0	5.2682	7.47568	6.84954	8.62196	7.15025	9.05671	6.44694	4.57352	7.03733	9.71324	5.38195	7.78005	6.77596	8.46878	6.28449	7.56451	Low
GSM1681363	85	0	5.08454	7.37642	6.99462	8.04358	7.11753	8.78962	6.44842	4.66342	6.88041	9.63529	5.10705	7.61725	6.83175	8.40032	6.139	7.83401	Low
GSM1681364	85	0	4.84663	7.16477	6.48058	7.55512	6.87946	8.622	6.13191	4.43796	6.70486	9.37825	5.15754	7.33391	6.8353	8.47562	6.3359	8.26725	Low
GSM1681365	86	0	4.69588	6.66501	5.84098	7.40462	6.54235	8.08862	5.75544	4.53564	6.38609	8.76264	5.06593	7.16822	6.70916	8.05688	6.24998	7.80238	Low
GSM1681367	76	0	4.9983	7.10847	6.501	7.6084	6.93665	8.80103	6.8704	4.63828	7.15787	9.64501	4.82917	7.29991	7.13474	8.44497	6.18861	7.60688	Low
GSM1681368	81	0	5.57445	7.53005	7.53513	8.15062	7.23296	9.50937	6.43813	5.06192	6.98693	9.92264	5.18508	7.94715	6.96035	8.22305	6.47062	8.07298	Low
GSM1681369	65	1	4.96701	7.09123	6.63922	8.04185	6.83048	9.29571	6.18043	4.56042	6.64656	9.58969	5.3242	7.5045	6.76731	8.41378	6.12777	7.9709	Low
GSM1681370	74	0	5.07146	6.74966	6.48764	7.93826	6.59095	8.42176	6.02029	4.63763	6.57735	9.04995	5.06058	7.44783	6.56507	8.31718	6.39364	7.84048	Low
GSM1681371	68	0	4.37448	7.21549	6.49241	8.22076	6.80455	8.88726	6.46658	4.76928	6.96595	9.52163	5.33047	7.3942	6.89424	8.35	6.1679	8.01633	Low

## Sheet: TCGA COAD
	futime	fustatus	FNDC1	FRMD6	FBN1	RAB31	GLT8D2	COL1A2	GLIS2	COL8A1	GPC6	COL3A1	PRICKLE1	FSTL1	HLX	IGFBP7	EFS	signature	signature_by2
TCGA-AA-A01V-01A	1.03333	0	0.374138	0.554881	1.8985	2.36333	0.696322	5.72619	1.78965	0.355163	0.600971	6.70186	0.167549	3.9566	1.54554	6.77209	1.17234	5.95884	Low
TCGA-AA-3514-01A	1.03333	0	4.64039	1.56234	3.89537	3.14236	2.12595	9.05293	3.23162	3.15829	1.14346	9.11671	0.955435	5.22276	3.23936	9.81118	2.5768	9.11649	High
TCGA-AA-3496-01A	1.03333	0	4.83369	2.30426	4.90101	5.31758	3.40053	9.32247	3.49717	4.30186	2.77035	10.1649	0.763873	6.58398	2.4318	8.98482	2.50373	6.58119	Low
TCGA-AA-3494-01A	1.03333	0	2.20415	1.69347	2.94569	4.09781	2.38202	7.29022	2.48479	2.45907	1.61086	8.34024	0.387649	5.49499	1.77096	8.98373	1.28942	6.25676	Low
TCGA-AA-3518-01A	1.03333	0	2.5029	2.43842	2.8119	4.02528	1.97936	7.50663	1.89702	1.93133	1.59156	8.32046	0.170176	5.13541	1.99153	8.64801	1.31443	6.77778	Low
TCGA-AA-A01Q-01A	1.03333	0	0.874141	0.652573	1.86779	2.7867	0.671507	5.5188	1.69667	1.42386	0.847481	6.27604	0.19267	4.00188	1.19792	6.9471	0.518619	5.37333	Low
TCGA-AA-A01S-01A	1.03333	0	1.23514	0.292278	1.56596	1.45708	0.68755	6.24667	1.65788	0.699856	0.408091	6.67784	0.0247652	3.10978	1.38898	6.63553	0.693283	5.73675	Low
TCGA-AA-3821-01A	1.03333	0	4.26746	2.60837	4.58206	5.52225	3.22373	9.14663	2.85927	3.70982	2.82653	9.9698	0.843493	5.9947	2.02332	8.93917	1.82769	6.4384	Low
TCGA-AZ-4323-01A	1.43333	1	4.78387	3.3383	4.79652	5.63704	4.245	9.19474	4.82903	4.81038	4.00983	9.87305	1.55389	6.97938	2.96054	9.03158	3.74389	6.31552	Low
TCGA-F4-6704-01A	1.56667	0	6.80565	3.8001	6.31349	6.63335	4.43272	10.6566	5.1032	6.50522	3.87255	11.3088	1.88509	7.80151	3.29101	10.5236	3.4079	8.11333	High
TCGA-5M-AAT4-01A	1.63333	1	1.95021	1.24761	2.8202	3.20755	1.68582	7.39649	2.4607	2.33548	1.24649	7.82615	0.35213	5.14754	1.85958	7.58351	1.5131	6.11838	Low
TCGA-AZ-6608-01A	1.96667	1	0.479009	0.43264	0.946995	1.599	0.906614	4.76175	1.66089	0.498877	0.302969	5.37941	0.0890187	3.30665	1.08123	6.42247	0.415239	4.47483	Low
TCGA-AA-3666-01A	2.03333	1	2.4497	1.4626	2.93395	3.96558	2.02983	7.10802	1.82902	2.48212	1.38435	8.19477	0.397045	5.32576	2.19953	9.36538	1.53107	7.4188	High
TCGA-AA-3952-01A	2.03333	1	3.10317	1.94075	3.69083	4.69462	2.89408	8.27942	3.07816	3.62358	2.21704	9.28695	0.640487	5.93851	2.65363	9.57953	1.59487	6.95056	Low
TCGA-CK-6748-01A	2.03333	0	5.84981	3.55257	6.04309	5.9896	3.77029	10.6313	4.59779	5.55287	3.19339	11.151	1.39909	7.15275	2.82777	9.60968	3.1341	8.12616	High
TCGA-AA-A02H-01A	2.03333	1	2.76682	1.42789	3.52197	4.08516	1.98019	8.31826	2.80713	3.17936	1.67896	8.79822	0.318407	5.50918	2.11451	8.33677	1.55636	6.56415	Low
TCGA-AA-3966-01A	2.03333	0	5.03808	2.5898	4.01256	6.01092	3.37279	8.87977	3.55811	4.53847	3.52916	9.82326	0.483469	6.62916	3.06646	9.62036	2.18473	5.80236	Low
TCGA-AA-3930-01A	2.03333	1	2.87152	2.03848	3.33993	5.111	2.40387	7.67699	2.13983	3.09875	1.82275	8.62085	0.401181	5.6546	2.45206	8.99004	1.40566	6.68385	Low
TCGA-AA-A02E-01A	3	1	2.11305	0.986289	2.66348	3.26136	2.03474	7.53993	2.09334	2.23448	1.12091	8.23156	0.362306	4.93569	2.34492	8.2991	1.5525	6.73474	Low
TCGA-AZ-6607-01A	3.23333	1	5.02124	6.67686	7.28321	7.47536	5.67143	12.3394	5.94058	6.6185	5.52222	13.1869	2.82087	8.22631	2.77216	9.84635	4.1261	9.09779	High
TCGA-AA-A00N-01A	4.06667	1	4.59795	2.53901	4.745	5.76357	3.66072	10.0397	3.10057	4.56764	2.4489	10.9689	0.836429	6.76514	3.3421	9.31563	2.36884	7.53958	High
TCGA-D5-6537-01A	4.86667	1	1.17593	1.42796	2.07155	3.78052	1.80218	7.5054	3.52312	2.02177	0.793189	8.2069	0.115595	4.66	1.24795	7.10924	0.955957	4.79709	Low
TCGA-4N-A93T-01A	4.86667	0	0.945163	0.675181	1.35377	1.5618	1.19706	5.29855	1.55076	0.822777	0.417358	6.14806	0.135406	3.59536	1.42802	6.90275	0.6162	5.41276	Low
TCGA-AA-A02J-01A	5.1	1	1.6698	0.625679	1.97129	2.61474	1.03912	6.65235	1.72966	1.27883	1.04756	7.41095	0.178692	4.1453	1.6111	6.89249	0.597682	5.30649	Low
TCGA-CM-5862-01A	5.1	1	3.24886	2.15707	3.52178	4.68801	2.9194	7.70382	2.47237	3.21951	2.43116	8.81092	0.679627	5.93413	1.94728	9.74254	1.04227	6.25561	Low
TCGA-AA-3696-01A	5.1	1	2.89511	2.09791	4.33518	4.38609	1.23218	9.2172	3.15385	4.09904	2.49565	10.236	0.176437	6.52715	1.98659	7.86054	2.09495	7.79483	High
TCGA-AA-3488-01A	5.1	1	0.559883	0.781602	1.7988	2.57171	1.29213	6.00344	1.97786	0.898077	0.607278	6.93186	0.213698	4.35782	1.67852	9.2336	0.809802	6.93277	Low
TCGA-AZ-4616-01A	5.2	1	2.74522	1.72996	2.85097	4.40235	2.28148	7.88099	3.11393	3.39098	1.6382	8.38133	0.326392	5.21389	2.12696	8.594	1.66983	6.20099	Low
TCGA-AZ-6605-01A	5.3	1	5.59442	3.99653	5.90276	6.9283	4.98903	10.892	5.0254	5.48381	3.97046	11.5189	1.43596	7.59998	3.42156	10.1097	3.0414	6.8437	Low
TCGA-AZ-4614-01A	5.73333	1	1.25645	0.679472	1.68779	2.93451	1.09906	6.32855	1.26441	0.801551	0.533246	6.6704	0.0503611	3.95291	1.29154	7.68257	0.605237	5.47784	Low
TCGA-AD-6899-01A	5.86667	1	5.7119	3.32139	5.7398	5.73113	3.96857	10.101	4.54086	5.34939	3.48365	10.9723	2.00253	6.86965	2.71299	9.40524	3.03349	7.79841	High
TCGA-DM-A285-01A	5.96667	1	4.39738	2.04424	4.7295	5.09601	3.17149	9.52394	3.92696	4.82074	2.009	9.83149	0.70539	6.08514	2.50587	8.71162	2.58256	7.0064	Low
TCGA-AA-3681-01A	6.06667	0	1.97456	1.59287	3.19235	4.06075	2.22767	7.68815	2.26282	2.4395	2.0274	8.40565	0.646223	5.50239	2.01152	8.4043	1.62613	6.40858	Low
TCGA-AA-3662-01A	6.13333	0	3.18761	1.8104	3.85093	4.57295	3.03538	8.246	3.12436	3.08664	2.33052	9.40391	0.474799	5.77868	1.96055	8.85105	1.91145	6.10603	Low
TCGA-F4-6570-01A	6.26667	1	5.56031	2.87927	5.21627	5.99537	3.24593	10.5616	3.71201	5.11171	3.17772	11.1509	1.30482	6.4659	2.90682	9.29795	2.6323	7.85285	High
TCGA-AZ-6599-01A	6.86667	1	0.20066	0.559032	0.822863	1.31669	4.99294	3.49334	1.43302	0.473282	0.40877	4.61161	0.202564	3.12681	1.19581	6.1395	0.645448	1.21644	Low
TCGA-AA-3663-01A	7.06667	0	1.42148	1.47607	2.73606	3.44974	1.85342	6.59046	1.70161	1.78485	1.32598	7.72551	0.305108	5.06494	1.53887	9.14948	1.11108	7.02445	Low
TCGA-AA-3511-01A	7.06667	0	4.88578	2.28335	5.23158	5.08281	3.35113	9.47551	3.88078	5.05296	2.81278	10.1599	1.02731	6.65301	2.40744	8.76241	2.37606	6.78406	Low
TCGA-AA-3489-01A	7.13333	1	7.60905	3.69977	6.34607	6.55851	4.6705	10.631	5.04723	5.66452	4.13726	11.7427	3.17065	7.59811	3.30055	9.91959	3.45879	7.84375	High
TCGA-DM-A1DA-01A	7.6	1	1.41328	0.706747	2.33594	2.77672	1.10654	7.08269	1.58389	1.646	0.633051	7.51115	0.175981	4.20549	1.50416	6.8574	0.720233	5.89206	Low
TCGA-D5-6898-01A	7.63333	0	4.9296	3.07538	4.80619	5.48658	3.23387	8.67106	4.20088	4.62176	2.92089	9.74596	1.44187	6.54682	2.64861	9.45138	2.09712	7.0824	Low
TCGA-DM-A280-01A	7.86667	1	3.41656	1.53361	2.84179	3.93349	1.96745	8.61961	1.92357	2.78475	1.38323	9.42276	0.406274	5.4979	1.75398	7.29463	1.14255	5.8133	Low
TCGA-AA-3989-01A	8.06667	1	2.68058	1.73663	3.71394	4.41563	2.92485	8.5162	2.8499	3.21564	1.95879	9.51395	0.431788	5.99883	2.35412	9.70601	2.14172	7.44361	High
TCGA-AA-3980-01A	8.06667	0	2.03994	1.61275	2.80678	4.2531	2.67886	7.20116	1.79995	2.30037	2.21327	8.06832	0.364513	5.56725	2.02846	8.74342	1.09065	5.40973	Low
TCGA-CM-4750-01A	8.13333	0	2.94262	1.24391	3.1995	3.91067	2.12795	8.37902	2.30352	2.71598	1.68793	8.8686	0.487191	5.29548	2.14231	8.6267	1.58026	6.65496	Low
TCGA-G4-6295-01A	8.46667	0	2.62248	1.62664	3.31576	4.12941	2.00187	7.30192	2.99374	2.57272	2.21811	8.24453	0.411886	5.4402	2.00592	7.96443	1.39228	5.51065	Low
TCGA-A6-6141-01A	8.5	0	3.97532	1.66638	3.17449	3.76708	3.24502	7.76842	3.34272	3.3439	1.88555	8.45117	0.898113	5.44537	2.07854	8.13193	1.65716	5.04725	Low
TCGA-QG-A5Z1-01A	8.53333	1	5.11137	2.46116	4.47901	4.88082	2.87361	8.67898	4.20583	4.61693	2.03101	9.20333	0.832574	6.67501	2.22762	9.22024	2.43161	6.7295	Low
TCGA-F4-6459-01A	8.73333	1	6.58557	3.47241	5.97972	5.873	3.39521	10.0274	4.47447	5.93132	3.16014	10.7228	2.46345	7.40576	2.85179	9.70166	2.82039	8.55423	High
TCGA-D5-6926-01A	9.16667	0	6.36347	3.82324	5.91631	6.77022	4.83671	11.1844	4.74833	5.7555	3.52299	12.1849	1.52078	7.2116	3.35626	9.46983	3.22046	7.41757	High
TCGA-AA-3519-01A	9.2	0	2.00986	1.31395	2.53316	3.29447	1.90836	6.98806	1.48524	2.12703	1.51862	8.14625	0.334313	5.10038	1.7601	8.61917	1.37303	6.87024	Low
TCGA-D5-6927-01A	9.56667	0	5.08254	2.70863	5.3355	5.55179	3.49395	10.1581	3.87303	4.81568	3.29641	11.1488	0.850075	6.60664	2.70165	8.56081	2.43931	6.78004	Low
TCGA-5M-AAT6-01A	9.66667	1	6.2629	3.17553	4.99058	5.84539	3.65133	10.281	3.99651	5.25563	4.02628	11.3491	2.07239	6.70063	2.69238	8.91375	3.17543	7.37223	High
TCGA-A6-A5ZU-01A	9.76667	0	5.3967	2.72057	4.96748	5.77346	2.97116	9.54921	3.84978	4.13168	2.70054	10.1836	1.55835	6.01271	1.97822	8.62496	2.09744	6.59187	Low
TCGA-NH-A6GA-01A	10.0667	1	3.19817	1.9638	3.55448	4.17018	2.90746	7.84366	3.92722	3.83234	1.9272	9.36721	1.03416	5.41526	2.375	8.56352	2.1862	7.08957	Low
TCGA-AA-3811-01A	10.2	1	3.20158	1.64394	3.55539	4.34404	2.11797	8.12222	2.65612	2.94161	2.16632	8.82182	0.347006	5.25764	2.12431	8.86473	1.84268	6.79566	Low
TCGA-AA-3848-01A	10.2	1	2.16837	1.11948	2.9967	2.29865	1.13851	7.40442	2.21518	1.9127	0.735967	7.81784	0.319908	3.94391	2.22353	8.57596	1.87168	8.63266	High
TCGA-CM-6679-01A	10.2	0	5.90085	3.36879	5.48037	6.13455	4.39649	10.387	4.77299	5.43574	3.59497	11.0319	1.72363	7.09743	2.93872	9.69394	3.22839	7.12543	Low
TCGA-CA-6718-01A	10.2	1	4.55272	2.67124	5.17314	5.44672	3.1025	9.52463	3.34903	4.16192	2.60087	10.2451	1.75865	6.11294	2.40906	8.82521	1.77038	7.41691	High
TCGA-D5-6922-01A	10.2667	0	6.37983	3.2498	5.96791	5.91385	3.90359	10.0343	4.49408	5.60842	3.65359	10.7649	1.84665	7.12511	2.91088	9.55272	3.02161	7.54113	High
TCGA-D5-7000-01A	10.4	0	4.8265	2.81972	5.11083	5.36601	3.19278	9.56388	3.29977	4.58902	2.61605	10.4887	0.925034	6.38502	2.30973	8.24405	2.27707	7.04129	Low
TCGA-AD-6964-01A	11.0333	1	6.4696	3.01515	5.94726	6.07326	4.01754	10.4196	4.43965	5.48739	3.53503	11.3146	2.10493	7.028	3.46881	9.37925	2.72751	7.58115	High
TCGA-NH-A50U-01A	11.1333	1	3.40212	1.7891	3.77458	3.90775	1.82828	8.43188	2.38712	3.26742	1.3703	8.84132	0.631822	5.41621	2.22105	8.50033	1.90927	7.85712	High
TCGA-AA-A01D-01A	11.1333	1	4.716	2.44416	4.61447	5.71818	3.92092	9.88027	3.50517	4.07202	2.91287	10.9298	1.11595	6.49327	3.16262	8.81236	2.68009	6.62374	Low
TCGA-CM-6172-01A	11.1667	0	3.9923	2.6272	4.52437	4.85296	3.50826	8.71478	3.35923	4.02087	3.1523	9.78465	1.20767	6.17385	1.97277	8.69099	2.07531	6.31214	Low
TCGA-CM-6678-01A	11.1667	0	3.73717	1.92289	3.32136	3.77626	2.45871	7.67922	3.35017	3.29283	1.85894	8.36681	0.570734	5.94324	2.03763	8.43589	1.63226	5.73995	Low
TCGA-AA-3680-01A	11.1667	1	1.9596	1.60614	3.02625	3.64743	2.52437	6.80195	2.18962	1.95323	2.32375	8.03981	0.653403	5.07759	2.04941	8.48284	1.31423	5.94079	Low
TCGA-CM-6676-01A	11.2333	0	4.12131	2.47644	4.19951	4.6866	3.30986	8.66139	4.08791	4.18342	2.54386	9.32853	0.934261	6.15719	1.80857	9.11935	2.3739	6.32799	Low
TCGA-CM-6677-01A	11.2333	0	3.94888	2.46172	4.61902	5.50039	3.45321	9.31744	3.56367	4.63539	2.74668	10.0216	1.02704	6.50552	2.3536	9.19563	2.17985	6.7783	Low
TCGA-F4-6461-01A	11.2667	1	4.86802	3.6352	4.99775	5.12837	2.96196	9.22407	3.85706	4.8268	2.51218	9.91085	1.27579	6.40533	2.68697	9.28616	2.3704	8.36561	High
TCGA-D5-6932-01A	11.5333	0	4.03319	2.55278	4.40605	5.09692	2.70223	9.35393	3.35535	3.97857	2.39072	10.0626	0.578603	5.99248	2.41519	8.80395	2.23975	7.30687	High
TCGA-D5-6928-01A	11.8	0	5.57689	3.53992	5.88641	6.2576	4.20803	10.2296	4.53362	4.74607	3.20033	10.973	1.52904	6.52009	3.36654	9.17258	2.89215	7.40376	High
TCGA-AZ-6606-01A	11.9	1	1.00233	0.919192	2.23895	3.03254	1.71182	6.64382	1.65334	1.20636	0.725495	7.68415	0.31236	4.80394	1.87334	7.65367	0.783308	5.94985	Low
TCGA-T9-A92H-01A	12.0667	0	1.81209	0.988338	2.83481	2.93244	1.69121	7.62225	1.93937	2.13507	1.05741	8.08521	0.244878	4.7548	1.34584	7.32968	1.16165	6.03555	Low
TCGA-CM-6162-01A	12.1667	0	6.79632	4.63092	7.0634	7.29099	5.01325	11.2452	5.06223	6.68236	4.78962	11.9627	1.47956	8.05289	3.30899	9.76658	3.54086	7.37099	High
TCGA-AA-A01G-01A	12.1667	0	1.64729	1.36993	2.62913	3.53295	2.23988	7.57627	2.34713	1.62648	1.37886	8.31092	0.153409	4.68778	1.6927	7.33002	1.12157	5.16951	Low
TCGA-D5-6931-01A	12.1667	0	4.27549	2.82045	5.21753	5.10185	3.01339	9.53891	3.35797	4.22364	2.69402	10.1667	0.918952	6.46128	2.07636	8.41732	2.25799	7.08756	Low
TCGA-CM-6680-01A	12.2	0	4.87184	2.68519	4.85583	5.27841	3.22282	9.28346	4.24038	4.49184	2.61333	9.69848	0.976354	6.55597	2.89209	9.42731	2.45398	6.99307	Low
TCGA-AZ-6600-01A	12.2667	1	5.62895	2.78544	5.43225	5.70869	3.52349	10.179	3.95929	5.40337	2.991	10.4476	1.06483	6.73117	2.30715	9.32956	2.59989	7.05882	Low
TCGA-AD-5900-01A	12.3333	0	4.20056	2.44517	4.29898	5.90422	3.31385	8.73135	3.9652	3.46869	3.09402	9.74709	0.553277	5.76535	2.25766	8.14391	2.01335	4.83278	Low
TCGA-CA-6716-01A	12.3667	0	3.9456	2.4045	4.47582	4.62486	2.73566	9.10171	3.85731	4.19483	2.74962	10.3393	1.22549	6.12155	2.26238	8.93118	2.58948	7.88191	High
TCGA-CA-5255-01A	12.5333	0	0.990688	1.12237	1.65211	2.50087	1.22623	6.47277	1.90285	1.62071	0.780131	7.40662	0.273732	4.04552	0.890514	6.72338	0.844985	5.63794	Low
TCGA-D5-6920-01A	12.5667	0	2.33143	1.83828	3.74561	4.45991	2.50351	8.21538	2.58213	3.20288	1.68893	8.99832	0.852838	5.82041	2.00893	8.12497	1.78345	6.81405	Low
TCGA-CA-5796-01A	12.5667	0	0.592928	1.29177	2.78564	3.30366	2.27332	6.14444	1.83247	1.06335	1.2908	7.17786	0.56962	4.93701	1.42671	8.07856	0.69155	5.47241	Low
TCGA-D5-6923-01A	12.6	0	5.34968	3.74226	6.31625	6.68801	4.56645	11.2133	4.80004	5.49277	3.73201	12.0049	1.3285	7.52005	3.22002	9.66044	3.65652	7.92779	High
TCGA-CA-5256-01A	12.6333	0	1.38006	1.86436	2.85001	3.99005	2.56279	6.91803	1.5714	1.70415	2.33632	8.82027	0.617077	5.51655	1.36643	9.66001	1.13317	6.88615	Low
TCGA-D5-6539-01A	12.6667	0	1.82023	2.05692	4.13724	3.81893	2.29456	7.60038	2.66915	1.70525	1.87185	8.47262	0.875421	5.87642	2.08575	8.14901	1.83957	6.83571	Low
TCGA-CA-6715-01A	12.7667	0	2.31412	1.33177	3.59276	3.45054	2.11566	8.49419	2.62428	2.76462	1.77631	9.15091	0.315423	5.31375	1.73653	7.84624	1.58954	6.51248	Low
TCGA-CA-5797-01A	12.7667	0	4.77767	2.54104	4.62675	5.05187	3.18092	8.98581	3.74393	4.51773	2.95111	9.90111	1.10989	6.50388	2.0602	9.14386	1.99797	6.51027	Low
TCGA-DM-A1D8-01A	12.7667	1	2.61372	0.789965	2.12975	2.76712	1.78119	6.80364	2.59199	2.58253	1.1401	7.54877	0.580131	4.34798	1.66806	7.61141	1.17259	5.6444	Low
TCGA-4T-AA8H-01A	12.8333	0	1.09563	1.07686	1.8448	1.91098	0.954437	5.35616	1.16542	0.777214	0.547409	6.19299	0.0855566	3.46366	0.792779	5.48043	0.572059	4.82294	Low
TCGA-CA-5254-01A	12.8667	0	5.54835	2.39951	4.92329	5.12081	3.52231	9.32981	3.51186	5.08819	2.56928	9.83751	1.46181	6.42282	2.12128	8.80767	2.13395	6.54719	Low
TCGA-CA-6717-01A	12.9333	0	5.62692	3.661	5.36543	6.07155	3.66362	9.34837	4.40834	5.71178	3.39268	10.0111	1.99353	6.80575	3.07366	9.57345	2.84529	7.88748	High
TCGA-NH-A6GC-01A	12.9667	0	4.6538	2.07733	4.4388	4.91517	3.37201	9.63504	3.40163	4.67519	2.22571	9.97556	0.953535	5.77097	2.14812	8.5757	2.45611	6.78954	Low
TCGA-CM-6674-01A	13.1333	0	4.384	2.26392	4.39577	5.84149	3.53864	9.72057	3.49951	3.74282	2.69721	10.1597	0.604543	6.32524	2.88452	8.80403	2.034	5.59843	Low
TCGA-AA-3939-01A	13.1667	0	2.39529	2.3916	3.42477	4.48718	2.87445	7.82568	1.8891	2.71166	2.45756	8.81537	0.351217	5.77539	1.50082	10.1039	1.58493	7.08534	Low
TCGA-CM-6168-01A	13.1667	0	6.11988	4.23618	6.49273	7.0264	4.6636	10.6148	4.80587	5.57962	4.19209	11.1595	1.66926	7.64868	3.42983	9.67715	3.21563	7.11888	Low
TCGA-AA-3542-01A	13.1667	0	1.29425	0.378319	1.89912	2.40125	1.56233	5.89959	3.11776	1.30382	0.590147	6.84944	0.232901	3.69515	1.4503	9.85633	1.13322	6.85787	Low
TCGA-CM-6169-01A	13.2	0	6.22172	3.48368	5.94771	6.54238	4.26072	9.4594	4.77092	5.70511	4.08775	10.3104	1.82976	7.42729	2.96274	9.91849	2.45629	6.43774	Low
TCGA-AA-3552-01A	13.2	1	2.14378	1.65068	2.69842	3.90621	2.59069	7.66477	3.81862	1.86507	1.37333	8.60031	0.724983	5.28858	2.6787	9.3285	2.59276	7.05782	Low
TCGA-AA-3516-01A	13.2	1	2.23328	1.97152	2.76303	4.30796	1.95466	8.04413	1.90425	2.13553	1.59817	9.09743	0.275118	5.12014	1.72989	7.72047	1.00924	6.09013	Low
TCGA-CM-4752-01A	13.2	0	3.76191	2.15264	4.12934	4.93135	3.05028	8.42617	2.46047	3.37879	2.37029	9.19188	0.447053	6.17927	2.21815	9.4609	1.61951	6.44596	Low
TCGA-AA-3973-01A	13.2333	0	4.4062	2.04995	3.41067	4.78276	2.49485	7.85082	2.9799	3.47351	1.62617	8.55378	0.86953	5.63455	2.05726	9.15348	2.03293	6.71688	Low
TCGA-CM-6675-01A	13.2333	0	3.91002	2.89671	4.7341	5.12995	2.6884	9.37543	4.373	3.92136	1.68824	9.87149	0.602347	6.13736	1.87349	8.55966	2.35822	7.12558	Low
TCGA-F4-6809-01A	13.4333	1	4.81918	2.55304	4.55012	4.68944	3.41703	8.34054	4.00952	4.68272	2.06777	8.84231	2.07611	6.41448	3.16771	9.89345	3.05959	8.40502	High
TCGA-DM-A1D7-01A	13.5	1	1.67536	0.968111	2.32668	3.20529	1.85878	7.10842	2.36238	2.06928	1.35313	7.75892	0.510354	5.16706	1.81539	8.18225	1.21866	5.82487	Low
TCGA-D5-6930-01A	13.5333	0	4.77513	2.73305	4.71013	5.52984	3.36801	9.52392	4.20831	4.51609	2.607	10.3542	0.929043	6.07312	3.14134	8.79108	2.27551	6.88024	Low
TCGA-D5-6929-01A	13.6	0	4.93506	2.66333	4.96721	5.74515	4.14089	10.2346	4.16027	5.00401	3.10559	11.1485	1.82353	6.78024	3.19826	9.15001	2.70814	7.18855	Low
TCGA-G4-6323-01A	13.9667	0	1.25592	0.996678	2.02151	2.28221	1.59397	5.11374	1.87548	0.681481	0.967227	6.00934	0.382375	3.80166	1.1967	7.08024	0.803894	4.87318	Low
TCGA-AA-A004-01A	14.1333	0	2.27622	1.0489	2.33274	2.83745	1.49061	7.56595	3.37019	1.23454	0.902746	7.703	0.1207	4.3069	3.68626	9.79098	1.90444	7.81671	High
TCGA-AA-3561-01A	14.1333	0	1.09058	1.29969	2.93563	3.29602	1.52533	6.17273	1.46463	1.59679	1.11037	7.63196	0.262116	5.37649	1.358	9.11445	1.2429	7.49152	High
TCGA-A6-2682-01A	14.1333	1	3.84161	2.19201	4.24052	5.12944	3.01498	8.83983	2.99111	3.38478	2.48692	10.1673	0.60916	6.26027	2.70779	10.1998	2.83499	8.21095	High
TCGA-AA-3544-01A	14.2	0	3.7413	1.49587	3.00815	4.75141	3.25109	7.62103	3.23335	2.86895	1.78351	8.6444	0.36241	5.64776	2.74157	9.9835	1.72344	5.80295	Low
TCGA-AA-A02K-01A	14.2	1	1.87573	1.16878	2.10694	2.74025	1.12602	6.7073	3.44016	2.10073	0.923772	7.25169	0.206005	4.25628	1.82413	7.16703	0.832959	5.37227	Low
TCGA-AA-3667-01A	14.2	0	2.3674	1.01761	2.71243	2.39508	1.36344	7.28278	2.30266	1.92709	0.58225	7.84128	0.250454	3.82699	2.03771	8.87202	1.7868	8.33001	High
TCGA-CM-6163-01A	14.2333	0	4.42267	2.72249	4.74034	5.2069	3.52107	8.47536	3.76033	4.99628	3.12888	9.39924	1.07001	6.54941	2.1077	8.84042	1.71674	5.90374	Low
TCGA-CM-6171-01A	14.2333	0	2.047	2.48686	3.77496	4.32109	2.48178	7.90786	2.84881	2.35567	1.97221	8.71351	0.323621	5.58287	1.66583	8.13926	1.34333	6.04668	Low
TCGA-DM-A288-01A	14.2333	1	1.9857	1.16114	2.40727	3.40731	1.43581	7.17113	1.76805	2.17458	0.990892	7.75356	0.177681	4.30103	1.37041	7.20806	0.98113	5.87678	Low
TCGA-CA-6719-01A	14.5	0	6.19351	3.57638	5.64357	5.91402	3.19533	9.67202	4.36518	5.89519	3.20044	10.3845	1.44224	7.03964	2.76569	9.54279	2.96092	8.1927	High
TCGA-D5-6924-01A	14.5	0	5.62857	3.46911	6.36532	6.37841	4.33135	11.0749	4.2092	5.5619	3.58161	11.8511	1.80338	7.26866	3.10387	9.14289	3.40763	8.13517	High
TCGA-AU-3779-01A	14.7	0	2.95319	2.63722	3.86365	5.0615	3.33353	8.69627	3.58693	3.86876	2.53166	9.46655	1.0683	6.68406	2.41441	9.30725	2.21703	6.70452	Low
TCGA-A6-4105-01A	14.7333	1	3.39752	3.07911	4.46388	5.17207	3.47542	9.4868	3.47291	4.61011	2.97916	9.964	0.984246	6.5492	2.37851	9.30608	2.33043	7.287	High
TCGA-AA-3844-01A	15.1333	0	2.27687	1.19737	2.59332	3.77582	2.40554	7.06422	1.95054	2.31895	1.58452	8.07249	0.222207	4.9843	1.38907	9.03312	1.08723	5.87441	Low
TCGA-CM-6167-01A	15.2	0	7.78047	4.30224	6.7183	6.88364	4.96469	10.8846	4.97748	6.37303	4.54467	11.7741	3.00438	8.36644	4.30408	11.0608	4.07682	9.11639	High
TCGA-AA-A00W-01A	15.2	0	0.605188	0.325286	1.46529	2.26611	1.06493	4.92307	1.34029	0.827986	0.452265	5.84028	0.233265	3.99922	1.14382	6.90868	0.756775	5.06154	Low
TCGA-CM-6170-01A	15.2333	0	4.8326	2.66913	4.81476	5.25488	3.6251	9.33446	3.85221	4.50877	2.74716	10.3077	0.657565	6.55566	2.33608	8.88743	2.35475	6.35634	Low
TCGA-CM-5863-01A	15.2333	0	4.44479	2.66789	4.4324	5.29857	3.87422	9.38651	3.66888	4.66606	2.7095	10.0095	0.476732	6.04076	2.57157	8.742	2.33085	6.12142	Low
TCGA-CM-5864-01A	15.2333	0	2.19935	1.1402	2.96176	3.69204	2.30849	6.62394	1.64191	1.62768	2.04827	7.67341	0.421617	5.35971	1.50928	8.68196	1.04768	5.33909	Low
TCGA-CM-6161-01A	15.2333	0	3.16294	2.03188	4.3443	4.58126	3.21949	8.28409	2.77619	3.82276	2.69439	9.54727	1.27222	6.22369	1.76662	8.27849	1.66241	6.26222	Low
TCGA-AA-A017-01A	15.2333	0	4.48537	1.59771	3.64435	4.40592	2.5485	8.55319	3.37974	3.90896	2.073	9.3489	0.591582	5.5344	2.26973	8.28483	1.9557	6.12079	Low
TCGA-AA-A01C-01A	15.2333	0	3.92594	1.88559	4.2915	4.85579	2.7096	9.51777	3.46548	3.54115	1.55588	9.82402	0.578404	6.12641	2.99931	9.10646	2.12425	7.30483	High
TCGA-AA-3679-01A	15.2333	0	2.20303	1.47564	3.03935	4.11291	2.93935	7.68272	2.49578	2.60847	1.82256	8.53857	0.511204	5.65137	1.97494	9.26105	1.73974	6.24709	Low
TCGA-CM-5861-01A	15.2333	0	1.85631	1.89904	2.78969	3.63131	1.41413	7.46645	3.66131	2.42959	1.54617	8.00281	0.720523	4.91069	1.74265	7.75889	0.937372	5.96638	Low
TCGA-D5-6535-01A	15.3333	0	3.4441	2.32305	3.93315	4.31107	2.96733	9.14958	2.69749	3.04807	2.5114	9.82396	0.604943	5.79062	2.32393	8.01949	1.99275	6.32801	Low
TCGA-AD-6888-01A	15.7333	1	0.673225	0.436788	1.18666	2.27599	0.867744	5.31943	1.5556	1.065	0.419266	6.01454	0.161493	3.3656	0.848965	5.99719	0.680717	4.6274	Low
TCGA-D5-6541-01A	15.8	0	5.56242	3.33974	5.31511	5.97137	3.75002	9.96097	3.51635	5.00758	3.27885	10.6418	2.37497	6.51135	2.15441	9.05053	2.32752	7.42115	High
TCGA-CK-4952-01A	15.8333	0	1.6971	1.53223	2.87087	3.98227	2.23929	7.46149	2.75864	2.02838	1.05867	8.28266	0.13781	5.05549	1.32997	7.61992	1.16322	5.27442	Low
TCGA-3L-AA1B-01A	15.8333	0	4.04499	2.34837	4.02989	4.05333	3.44187	7.86251	3.65662	3.88715	3.10126	8.62492	1.22201	5.71174	2.77345	8.70731	2.55529	6.35673	Low
TCGA-NH-A6GB-01A	15.8667	0	1.25289	1.05955	2.86246	3.75839	2.7805	8.64153	2.27073	1.83105	1.13101	9.0723	0.363579	4.84793	1.6866	6.95823	1.37964	5.15432	Low
TCGA-AA-3833-01A	16.1667	0	4.05008	2.8856	3.999	5.39835	2.81652	9.23379	4.09101	3.62699	2.51255	9.97205	0.647123	5.93261	2.54232	9.27789	2.10291	6.82316	Low
TCGA-CM-6165-01A	16.2667	0	5.38642	2.9592	5.31106	5.5465	3.66341	8.90812	4.18524	5.12642	3.19785	9.74115	1.83127	6.7347	2.03901	9.51408	1.99253	6.63228	Low
TCGA-AA-3971-01A	16.3	0	2.55545	1.66877	2.81775	4.26413	2.58532	6.79605	2.28851	2.5182	2.13575	7.84303	0.508949	5.29397	2.04216	8.63091	1.47162	5.58565	Low
TCGA-D5-6540-01A	16.3667	0	3.95424	2.18173	4.16054	4.83946	2.58746	9.6806	3.20572	3.36366	1.65015	10.4671	0.414032	5.8702	2.34418	7.74614	2.06412	6.71039	Low
TCGA-A6-A565-01A	16.4667	1	4.98882	2.67676	4.56173	5.21593	2.7887	8.70996	2.90273	3.9551	2.45503	9.59017	0.921233	6.3383	2.4368	8.84981	2.63495	7.35967	High
TCGA-AY-4070-01A	16.5333	1	3.23959	1.73395	3.48704	4.59302	2.39643	8.01523	4.46679	3.40948	3.52365	8.77094	1.14302	5.73048	2.4473	9.05245	2.27981	5.82908	Low
TCGA-AD-A5EK-01A	16.6667	0	2.95912	1.38033	3.93893	3.86131	2.4848	8.37363	2.9286	3.46142	1.9592	9.09486	0.849064	5.59006	1.97185	8.13736	1.96812	6.76314	Low
TCGA-A6-2683-01A	16.8	1	1.81277	0.290532	1.87531	1.21954	0.556744	6.68817	1.83575	0.814884	0.357799	6.79951	0.389125	2.8436	1.84718	7.36367	0.899375	6.97518	Low
TCGA-NH-A8F8-01A	17.0333	1	4.2401	2.4796	4.2706	4.8982	2.60997	8.94181	3.27358	4.1228	1.88008	9.27958	0.953105	5.73006	2.43635	8.49177	2.15739	7.28478	High
TCGA-AA-3846-01A	17.2667	0	2.72248	1.88529	3.27463	4.34813	2.67466	7.46008	2.21637	2.73825	2.03892	8.28901	0.207875	5.28491	1.6809	8.9904	1.0397	5.77193	Low
TCGA-AA-A00U-01A	17.2667	0	1.97214	0.951504	2.7288	3.46451	1.77564	7.71005	2.17504	2.41169	1.44156	8.52183	0.303001	5.38544	2.06476	8.15055	1.62905	6.57111	Low
TCGA-CK-6751-01A	17.2667	0	4.43233	2.34777	4.43176	5.52076	3.10561	9.76794	3.59195	4.24303	2.18419	10.2672	0.71258	6.35207	2.57344	8.77228	2.47414	6.82825	Low
TCGA-CM-5868-01A	17.2667	0	4.4984	2.72784	4.26606	5.19021	3.40465	9.16133	3.57895	4.0409	2.35227	9.72779	1.0396	6.0683	2.48545	9.38286	2.1663	6.89654	Low
TCGA-AA-3866-01A	17.2667	0	4.70708	2.73561	4.31332	6.18962	3.75438	9.47085	3.466	4.0596	3.31248	10.2663	0.674252	6.74474	2.81913	9.45026	2.17475	5.69866	Low
TCGA-D5-6538-01A	17.3667	0	2.94691	1.74145	3.30239	3.22661	1.43631	7.02912	2.41554	2.77479	1.07783	8.1081	0.432783	4.9983	1.40243	7.57715	1.24334	6.8408	Low
TCGA-AY-A54L-01A	17.5	0	0.817011	0.662724	1.39643	2.25326	1.09452	4.72681	1.4764	1.22927	0.458886	6.05677	0.141601	3.58904	0.71119	6.34206	0.449766	4.80089	Low
TCGA-CK-4947-01B	17.8	0	4.18052	2.64141	4.86567	5.18392	3.42701	9.07699	3.1853	4.70195	3.5501	10.058	0.966718	6.58967	1.91524	8.67285	1.97399	6.21413	Low
TCGA-D5-6531-01A	18	0	4.72343	2.05612	4.43556	5.25544	2.31333	8.73397	3.74976	4.30299	2.65667	9.3304	0.994027	5.65339	2.06152	8.52352	1.2958	6.00116	Low
TCGA-AY-6386-01A	18.0667	0	2.27764	1.56322	2.91472	4.07549	1.55617	7.72505	2.41266	2.36555	0.836061	8.67022	0.333299	5.07195	1.7194	7.63801	1.23326	6.55849	Low
TCGA-AY-A69D-01A	18.1	0	2.46582	1.67691	4.06122	3.64217	2.29855	8.47645	2.28447	3.13022	1.64491	9.35631	0.606286	5.62968	1.78633	7.77625	1.88316	7.34611	High
TCGA-D5-6536-01A	18.1	0	3.84131	2.35714	3.68437	4.97035	5.14116	9.15455	3.20967	3.89653	2.13228	10.5408	0.443166	6.12972	2.40886	7.88718	2.10981	4.58279	Low
TCGA-NH-A8F7-01A	18.1	0	2.16505	0.717698	2.08518	2.76687	1.02676	6.33757	2.32647	2.04801	0.939719	7.17571	0.518857	3.74318	1.15197	6.57295	1.03446	5.48767	Low
TCGA-NH-A8F7-06A	18.1	0	2.077	0.332316	1.74987	2.18714	0.715115	6.04805	2.04346	1.12147	0.928484	6.17568	0.303434	3.66076	1.14575	6.83998	0.470415	4.52927	Low
TCGA-AA-3554-01A	18.2	0	4.78743	2.47002	4.35759	5.71141	3.30513	9.59594	3.80087	3.50465	3.05992	10.7467	1.00654	6.13153	2.87127	9.14726	2.13231	6.37181	Low
TCGA-AA-3831-01A	18.2333	0	2.4135	1.74708	3.17508	3.67141	2.64139	7.90041	2.45259	2.57881	2.31454	8.98827	0.490348	5.57524	1.95331	9.07907	1.93239	6.82517	Low
TCGA-AA-A00K-01A	18.3	0	2.54399	1.22645	3.25742	3.93749	1.97697	8.0244	2.54701	2.61361	1.44835	8.65527	0.591803	5.49117	2.4417	8.24761	1.37544	6.51364	Low
TCGA-AA-3875-01A	18.3	0	3.00188	1.97992	3.48266	4.62335	3.12757	8.58683	2.50155	2.53052	2.60541	9.41761	0.663387	5.46527	2.19864	8.67113	1.97313	6.04617	Low
TCGA-AA-A00J-01A	18.3	0	3.9258	2.58189	3.96792	5.14486	2.95667	8.52892	2.61647	3.62178	3.09662	9.55765	0.464732	5.84706	2.1154	8.3373	1.65	5.77401	Low
TCGA-NH-A50T-01A	18.4333	0	1.98441	1.07048	2.77795	3.12934	1.62414	7.89143	1.68579	2.06266	0.606203	8.29967	0.251982	4.66333	1.36265	6.93243	1.21524	6.19477	Low
TCGA-D5-6532-01A	18.5	0	3.13258	1.58548	3.37186	3.70642	2.09839	8.0671	2.50931	2.99561	1.95202	8.87388	0.50505	5.18556	1.56545	7.66505	1.39256	6.00587	Low
TCGA-DM-A1D6-01A	19	1	1.05192	1.34673	2.1746	3.153	1.56672	6.63446	1.78446	1.72571	0.945216	6.93072	0.193452	4.53768	1.27924	6.83337	0.719069	5.00684	Low
TCGA-AY-A8YK-01A	19.1	0	2.38437	1.08432	2.91277	3.34322	1.90393	7.32876	2.4544	2.29114	1.42215	8.27334	0.37621	5.05893	1.62101	7.7067	1.48304	5.93424	Low
TCGA-AA-A00D-01A	19.2667	0	3.90611	2.00037	4.10538	5.27686	3.26215	8.13855	2.81986	3.31222	2.94494	9.21119	0.775772	5.83166	2.80764	8.56613	1.70556	5.55432	Low
TCGA-AA-3688-01A	19.2667	0	2.47564	1.47177	3.05997	4.11493	2.66058	7.82008	2.63102	2.80324	2.04021	8.7181	0.65633	5.47436	1.82904	8.75549	1.69243	6.11572	Low
TCGA-AA-3715-01A	19.3	1	4.72322	3.94755	4.91575	5.18273	2.87249	10.074	4.63352	4.27369	3.08092	10.7997	1.55709	5.61143	3.34138	9.95509	2.83574	9.5731	High
TCGA-AA-3713-01A	19.3	0	2.954	2.41464	4.03824	4.45235	2.42923	7.98419	2.61809	3.2889	2.29837	8.72986	0.522229	5.53756	1.65457	7.80202	1.60745	6.21943	Low
TCGA-AA-3526-01A	19.3333	0	2.58515	2.33539	3.70705	5.07326	3.23186	8.67626	2.31195	2.8179	2.06404	9.57336	0.426995	5.8773	1.88567	9.56142	1.92888	6.95828	Low
TCGA-AA-3530-01A	19.3333	0	2.13795	1.56658	2.98246	3.72019	2.26607	6.69424	2.20444	1.89211	2.23808	7.5797	0.701934	5.33502	1.83374	8.44402	1.39542	5.63257	Low
TCGA-AA-3986-01A	19.3333	0	2.64319	1.89512	3.30155	4.12952	2.57062	7.70701	2.31404	1.84834	2.29462	8.89295	1.12045	5.4408	2.25708	8.53676	1.74659	6.5303	Low
TCGA-AY-A71X-01A	19.6	0	0.565089	0.759365	0.958071	1.40549	1.37761	4.5644	1.24516	0.152047	0.33542	5.31488	0.150664	2.85979	1.1581	6.0765	0.453312	4.38832	Low
TCGA-NH-A50V-01A	19.6	0	4.40774	2.45831	4.44088	5.06722	3.07584	9.02197	3.98778	4.92509	2.16967	9.46317	0.68013	6.38242	2.24476	8.90472	2.26893	6.66519	Low
TCGA-D5-5539-01A	19.8667	0	4.93618	2.51614	4.94574	5.58433	3.8155	9.42656	3.78128	4.33191	2.88715	10.0281	0.965461	6.48075	2.46495	8.98891	2.16984	5.88446	Low
TCGA-A6-6781-01B	19.9333	0	6.43837	4.94457	6.76672	8.41287	5.43449	10.4373	3.40042	7.40326	6.23041	11.6695	3.51184	8.07875	2.38314	8.90608	3.06575	6.7807	Low
TCGA-A6-6781-01A	19.9333	0	5.9238	4.50725	7.01033	7.22367	5.00856	11.7383	4.56646	6.46148	4.53148	12.7816	2.39995	7.75935	3.17468	9.41368	3.41559	8.49011	High
TCGA-AA-3560-01A	20.2667	0	2.49824	1.40986	3.17841	3.42584	2.60281	6.76099	1.29195	2.09224	1.38781	8.04953	0.68851	5.63276	0.817634	8.99578	1.37277	6.46653	Low
TCGA-AA-3562-01A	20.2667	0	2.61971	1.87348	3.74193	5.06737	3.26938	8.79553	2.96004	2.83692	2.24507	9.56167	0.661562	6.00831	2.28381	9.59052	1.99628	6.53322	Low
TCGA-CM-4744-01A	20.3	0	0.551415	0.733393	1.37608	2.89464	1.43477	5.88878	1.43562	0.689289	0.941364	6.45232	0.153546	3.79191	1.03091	7.74739	0.404533	4.8636	Low
TCGA-A6-6780-01B	20.4	0	3.32152	2.56833	4.24129	5.77893	2.59641	6.7604	1.494	3.5526	3.56458	8.27207	1.36347	5.61624	0.890801	6.54469	0.536948	4.13131	Low
TCGA-A6-6780-01A	20.4	0	1.49724	2.29311	3.77942	5.06949	1.74505	6.95051	2.01963	1.62499	2.17181	8.37203	0.227142	5.14034	1.42015	7.51635	0.602405	5.56549	Low
TCGA-D5-6529-01A	20.4667	0	5.5656	3.15383	5.73614	6.1988	3.97202	10.5574	4.64293	5.41493	3.39122	11.2845	1.06731	7.11402	2.86108	8.89253	2.80992	6.67679	Low
TCGA-A6-6782-01A	20.5667	0	5.26702	2.42356	4.89256	4.96878	2.9249	9.45188	3.97851	4.37389	2.56173	9.94866	1.72135	6.10592	2.29483	9.40867	2.57085	7.76254	High
TCGA-D5-6530-01A	20.7	0	2.40507	1.71921	3.36684	4.4692	2.39481	8.27347	2.38213	2.60585	1.93972	8.9489	0.428249	4.97423	1.8704	6.89865	1.35351	5.28382	Low
TCGA-A6-6650-01A	20.9	0	1.67089	1.41086	4.09558	3.16097	1.64824	7.24323	1.9682	2.39791	1.66361	8.06686	0.598857	5.03794	1.34297	7.80995	1.28927	7.21283	Low
TCGA-A6-6650-01B	20.9	0	2.45172	2.16435	4.78365	4.23665	2.4717	6.9465	1.84248	3.55834	2.95862	8.11525	1.21445	6.06131	0.939701	7.42685	1.05622	5.8712	Low
TCGA-AA-3955-01A	21.2667	0	1.87821	1.93491	2.71882	3.83615	2.238	6.39966	1.64218	2.13603	2.0211	7.97295	0.511218	5.51204	1.27506	9.28808	1.33803	6.71349	Low
TCGA-AA-3549-01A	21.3	0	3.23568	1.67346	3.16148	4.82967	2.31004	8.34138	2.36052	3.57833	1.6677	9.40956	0.374601	5.89913	2.07755	8.17622	1.61284	6.33686	Low
TCGA-CK-5916-01A	21.4333	1	4.70007	3.13767	5.22112	5.55629	2.76892	9.1506	4.30752	4.9439	2.91903	9.62693	1.26419	6.12345	1.93813	8.49936	1.72802	6.61775	Low
TCGA-AD-6548-01A	21.6667	0	4.42959	2.60219	4.91789	5.74578	3.35411	9.87124	3.41174	3.50028	2.62057	10.4003	0.611342	6.1189	2.42834	8.06804	2.3859	5.99611	Low
TCGA-AY-6197-01A	21.7333	0	2.66259	1.75921	3.18216	3.95434	1.87927	7.53747	3.02864	3.26458	1.33649	8.65509	0.24094	5.48304	1.70451	7.42893	1.26522	5.95918	Low
TCGA-A6-6651-01A	22.0667	0	6.26387	4.24311	5.92723	6.38587	4.45656	10.2618	4.95545	5.65512	4.00897	11.0124	2.34047	7.39164	3.61888	10.0357	3.57244	8.24779	High
TCGA-QL-A97D-01A	22.2	0	1.29511	1.21285	2.42644	2.97164	1.63586	5.98322	1.74076	1.30973	1.14487	6.92713	0.151663	4.63814	1.34438	7.41652	0.779391	5.28426	Low
TCGA-CM-6166-01A	22.3	0	4.28072	2.06616	4.10259	4.45532	2.76168	8.23251	3.7488	4.31994	2.31366	8.93969	0.873467	6.42451	2.19351	9.16524	2.19387	6.63386	Low
TCGA-AA-3968-01A	22.3	0	4.11517	2.61195	4.37419	5.50684	3.29114	8.9515	3.3074	4.32421	3.10347	9.6539	1.03491	6.62577	2.58029	9.46103	2.27412	6.73486	Low
TCGA-AA-A00Z-01A	22.3	0	2.97132	1.27808	3.4789	3.90143	2.3271	8.03956	2.75657	2.58489	1.66006	8.83066	0.594303	5.50319	2.2223	7.97373	1.8846	6.20212	Low
TCGA-CK-5914-01A	22.3	0	3.48399	2.22666	4.08295	5.1343	3.14993	9.08417	2.7169	3.67039	2.43232	9.93125	0.429681	5.84591	1.82909	8.22321	1.92129	6.04598	Low
TCGA-CM-5344-01A	22.3333	0	4.75619	3.16833	5.0514	5.39072	3.58759	9.98271	3.88043	4.97016	2.46352	10.4653	1.22971	6.53751	2.60944	9.4779	2.60775	7.98731	High
TCGA-AA-A02R-01A	22.3333	1	3.53996	2.40997	4.32961	5.01887	1.7971	8.42748	4.19186	3.90393	2.90349	9.04506	0.655656	5.64399	2.60484	8.30174	1.75156	6.60037	Low
TCGA-A6-5665-01A	22.3667	0	1.45165	1.40945	2.1439	3.29981	1.56534	6.47974	2.67856	1.50561	1.31407	7.11676	0.223963	4.46936	1.00474	7.38412	1.18652	4.93945	Low
TCGA-A6-5665-01B	22.3667	0	4.07898	2.80842	5.24479	4.99817	1.62082	8.28229	2.42693	3.94522	1.68245	9.30184	0.729687	5.80465	1.59462	5.81768	1.46788	6.67764	Low
TCGA-G4-6321-01A	22.4	0	0.42636	1.17083	2.04496	2.32973	1.04949	5.07132	0.859951	0.487808	0.887658	5.97677	0.198311	3.22447	0.648725	5.92765	0.613046	5.1518	Low
TCGA-A6-5664-01A	22.4	0	5.54834	3.07744	5.72013	5.23217	3.87303	10.5259	4.12089	4.64734	3.48645	11.3057	1.4628	6.93113	2.63586	8.99614	2.87727	7.2968	High
TCGA-AZ-4682-01B	22.6667	1	1.75358	1.3363	2.77502	3.11385	2.29395	6.80641	1.74524	2.25301	1.74627	8.08042	0.294849	5.57559	1.30326	8.92181	1.35199	6.44664	Low
TCGA-AD-6901-01A	22.7333	1	5.06228	3.26555	5.73241	6.02426	4.26108	10.568	4.95273	4.78456	3.03336	11.3681	2.71482	6.74666	3.44525	9.21285	3.28224	8.28219	High
TCGA-A6-6138-01A	22.8333	0	4.53564	2.83671	4.60267	5.4192	2.82536	8.85565	3.54852	4.12167	3.01015	9.62888	1.15822	6.17632	2.95734	9.15355	1.97864	7.11721	Low
TCGA-CM-5348-01A	23.3	0	6.54182	3.61572	5.5449	6.32306	4.34711	9.93817	6.21682	5.97541	3.74696	10.9955	2.32307	7.13362	3.20028	9.78977	2.9582	6.88543	Low
TCGA-AA-3556-01A	23.3333	0	2.79676	2.63139	3.18689	4.58491	2.76248	7.63828	2.35935	2.88326	2.11447	8.64624	0.626893	5.71129	1.7506	8.88893	1.16081	6.14507	Low
TCGA-CM-4743-01A	23.3667	0	1.3691	1.07193	2.73687	4.05833	1.88716	7.69803	2.25857	1.32855	1.25448	8.09892	0.0699279	5.17542	2.08768	9.08634	1.156	6.15986	Low
TCGA-A6-5662-01A	23.9333	0	4.10767	2.48657	4.10171	5.16014	2.84417	8.54241	4.09898	3.96284	2.02881	9.41913	1.13361	6.14316	1.8806	9.48387	1.54429	6.58967	Low
TCGA-A6-6654-01A	24.2	0	6.32683	4.06966	6.31787	7.16719	4.49015	11.2528	5.25631	5.61709	4.30425	11.7725	1.79656	7.53102	3.89097	9.97236	3.50163	7.63418	High
TCGA-AA-3553-01A	24.3333	0	3.86598	2.4779	4.04192	4.8857	3.10283	8.39565	2.77422	3.8708	2.6812	9.28126	0.760759	6.5243	2.19442	9.63893	1.6067	6.58567	Low
TCGA-AA-3979-01A	24.3333	0	1.64657	1.27681	2.0719	3.26834	1.66497	6.93098	1.72625	1.67506	0.96565	7.49927	0.352166	4.40637	1.28929	8.16613	0.621169	5.87797	Low
TCGA-AA-3950-01A	24.3333	0	4.02171	3.26176	4.38621	6.37267	3.58597	9.16545	2.37609	4.26252	3.33446	10.4763	0.651834	6.9971	2.36882	9.27796	1.55849	6.27426	Low
TCGA-AA-3941-01A	24.3333	0	1.52727	0.926033	2.09927	3.44865	2.13848	5.94121	3.21615	2.53935	1.20806	7.00887	0.269115	4.53185	1.11243	8.56765	1.09303	5.15454	Low
TCGA-AA-3520-01A	24.3667	0	3.759	2.64908	4.5713	5.48509	3.58038	9.49369	2.7891	4.26709	3.05991	10.4141	1.10792	6.91549	2.70929	9.93267	2.43161	7.71566	High
TCGA-AA-3867-01A	24.3667	0	4.82948	2.94861	4.81642	5.99351	4.14064	9.96838	4.24871	5.02327	3.3859	10.5353	1.09459	6.4876	2.60819	9.84457	2.81278	6.78124	Low
TCGA-A6-6140-01A	24.4667	0	1.82757	1.38626	2.88509	3.52044	1.91102	7.47608	3.24443	1.29825	1.41608	8.10977	0.572334	5.11201	1.51344	7.64323	1.15365	5.05866	Low
TCGA-A6-6649-01A	24.5	0	4.53823	3.45752	4.62694	5.30684	3.1196	8.51614	3.96455	4.44192	2.52014	9.37846	1.45607	6.12353	2.84383	9.17164	2.66594	7.97609	High
TCGA-A6-2677-01A	24.6667	1	1.82352	1.884	2.64391	3.28601	1.6817	6.35458	1.51329	2.27457	1.44401	7.56218	0.413121	5.21293	1.18655	7.99391	0.851771	6.36054	Low
TCGA-A6-2677-01B	24.6667	1	4.4676	3.71551	5.46259	5.39296	3.22653	7.59352	2.20383	5.57932	3.54242	8.88072	2.15398	6.78268	1.49258	8.40669	1.54929	7.38449	High
TCGA-A6-6653-01A	24.7333	0	2.64871	1.95518	4.01905	4.79941	2.44699	9.0854	3.67789	3.61395	1.94228	9.7315	0.553563	5.75205	2.37391	8.3283	2.08498	6.99076	Low
TCGA-DM-A0XD-01A	24.7667	1	2.34692	1.5509	2.70296	4.21416	2.1924	8.37762	2.42928	2.38263	1.70503	8.60162	0.246815	5.04555	1.75128	7.34138	1.35861	5.04067	Low
TCGA-AD-6890-01A	24.8667	0	3.80551	1.39957	3.80296	4.48444	2.54372	9.06137	3.27372	3.64471	1.7404	9.58695	0.529679	5.71357	2.4647	8.42319	2.21169	6.65778	Low
TCGA-A6-6652-01A	25.0333	0	2.31496	1.55061	2.80664	3.37286	2.08051	7.53874	4.2266	2.80894	1.41385	8.20675	0.284718	4.79062	1.90082	7.90577	1.27112	5.47752	Low
TCGA-A6-A566-01A	25.2667	1	6.49594	4.81647	6.65977	8.06443	5.30405	11.7768	5.06625	5.87588	4.26927	12.4707	2.18244	8.3652	3.9487	10.6448	3.91467	8.25059	High
TCGA-AA-3977-01A	25.3667	0	2.42823	2.75583	3.45877	5.44435	3.06732	8.15319	1.86224	3.01327	2.74222	8.90326	0.429972	5.82295	2.32369	8.9012	2.09592	6.55563	Low
TCGA-AA-3819-01A	25.3667	0	2.9443	1.6794	3.27189	3.72115	2.1031	7.78316	2.40513	2.52853	2.1051	9.17297	0.524967	5.42136	1.84575	8.68935	2.07177	7.23778	Low
TCGA-CM-4747-01A	25.3667	0	4.08455	0.657507	2.92328	2.95997	1.60278	8.29819	3.09988	2.42772	1.16813	8.80662	0.301724	4.66304	3.10801	9.05135	1.78153	7.36499	High
TCGA-AD-6895-01A	25.4333	0	4.54198	2.75348	4.74004	5.29632	2.85683	9.71462	4.56591	3.87456	2.52184	10.1977	0.653342	6.17275	2.54494	8.67873	2.33964	6.54812	Low
TCGA-A6-6142-01A	25.4333	0	6.45287	3.60628	5.55549	6.22858	4.09164	10.548	5.49993	5.37503	3.59458	11.2926	2.06633	7.05264	3.53358	9.70061	2.9669	7.34811	High
TCGA-A6-6648-01A	25.5333	0	1.82536	1.87442	3.66774	4.00056	2.00424	7.20807	1.92206	1.40065	1.76235	7.9114	0.658289	5.74621	1.35806	7.58604	1.18859	5.54851	Low
TCGA-D5-6533-01A	25.8333	0	2.57113	2.05526	3.64717	4.3533	2.31508	8.31929	4.0722	2.40386	2.10724	9.69401	0.748334	6.05995	2.53847	8.63087	1.96228	6.69673	Low
TCGA-AA-3976-01A	26.3667	0	2.75117	1.84964	3.89279	4.33235	2.76134	7.77474	2.63745	3.26834	2.67573	8.89138	0.936861	6.05315	1.72097	10.2015	2.09948	7.56294	High
TCGA-AA-3538-01A	26.3667	0	4.20231	2.7474	4.47789	5.53927	3.40416	9.29329	3.99863	3.97937	2.85699	9.99697	0.999088	6.48659	2.50376	9.2993	1.89109	6.19943	Low
TCGA-AA-A01X-01A	26.3667	0	3.15636	1.12178	2.92023	3.07547	1.80592	7.49264	3.93715	2.04516	0.951542	8.56775	0.642066	4.58241	2.16301	7.96445	1.69879	6.37988	Low
TCGA-AA-3949-01A	26.3667	0	3.8804	3.02559	3.58574	5.36769	2.8502	8.24948	2.73323	3.31503	2.93508	9.6827	0.46249	6.11718	2.15382	9.31766	1.22685	6.16665	Low
TCGA-G4-6322-01A	26.4	0	1.85907	1.48622	3.07793	3.56039	1.93247	7.26858	2.79973	2.82881	1.43289	8.13457	0.510358	5.77362	2.39117	8.54523	1.6031	6.94592	Low
TCGA-CM-4748-01A	26.4	0	3.9757	2.21605	4.14796	4.8133	3.73859	8.82865	3.26096	3.96322	3.13849	9.52194	1.99151	5.84463	3.59231	9.21762	3.18757	7.75553	High
TCGA-G4-6588-01A	26.5333	0	3.52192	2.5023	4.33185	5.18698	2.30588	9.0666	3.83463	3.66052	1.95916	9.59456	0.261035	5.69351	2.14162	7.80763	1.56383	6.09671	Low
TCGA-G4-6320-01A	26.8	0	1.12995	1.52606	1.89984	2.75768	1.64671	6.5306	2.25347	1.74681	0.941376	7.19939	0.489591	4.12381	1.61446	7.55	1.04593	6.16863	Low
TCGA-DM-A28A-01A	26.8333	1	4.15058	2.55808	4.76731	5.25761	3.09929	10.1163	3.54738	4.38847	2.71554	10.3519	0.715565	6.20728	2.20321	8.62734	2.42608	6.88667	Low
TCGA-AD-6965-01A	26.8333	0	4.3921	2.02324	4.34524	4.96673	2.83891	8.91649	3.8169	4.35618	2.04542	9.56703	0.862773	6.04345	2.28979	8.61051	2.1577	6.60956	Low
TCGA-CK-6747-01A	27.3333	0	2.93685	2.0158	4.05077	4.02898	2.51528	8.39377	2.87577	3.24583	2.2767	9.26993	0.822781	5.9495	2.08744	8.67859	1.92558	7.16594	Low
TCGA-AA-3710-01A	27.3667	0	3.64165	2.27282	3.85759	5.46	3.16433	8.20848	3.26704	2.7617	2.66324	9.41538	0.474236	5.81277	2.53351	9.0704	1.56453	5.51548	Low
TCGA-AA-3869-01A	27.4	1	3.06773	2.27947	3.55799	5.00222	2.72829	7.8719	2.14795	3.1527	1.79497	9.21598	0.225938	6.20418	2.45779	8.91026	1.55324	6.72481	Low
TCGA-AA-3994-01A	27.4	0	3.45031	2.14716	3.33162	4.54236	2.71688	7.81104	2.68943	2.9508	1.89202	8.73449	0.814792	5.46778	2.21402	9.34464	1.51046	6.72442	Low
TCGA-AA-3982-01A	27.4	0	2.95271	2.40281	3.16816	5.0824	3.32865	7.3677	3.12068	3.34664	2.9688	8.50213	1.00703	5.84863	2.23533	9.20729	1.68106	5.51617	Low
TCGA-AA-A00O-01A	27.4	0	3.89039	2.13032	4.01964	4.823	3.11346	8.36894	3.49704	4.06734	2.16858	9.34339	1.3363	6.26102	2.80343	9.62736	2.0139	7.3428	High
TCGA-CM-4751-01A	27.4	0	4.33255	2.9192	4.08074	5.13891	2.92613	8.83388	3.39605	4.24203	1.88841	9.30659	0.49572	5.81972	2.40476	8.70114	2.33752	7.05027	Low
TCGA-A6-6137-01A	27.4667	0	2.99328	1.88506	3.45884	3.80182	2.30173	7.32226	2.6118	2.31854	1.85371	8.31923	0.675627	6.20842	2.33957	8.11477	1.42421	5.82451	Low
TCGA-AU-6004-01A	27.4667	0	4.23043	2.58969	4.62962	5.54841	3.02186	9.58425	3.41593	4.21523	2.70507	10.3808	0.536644	6.20331	2.5108	8.04693	2.13755	6.33307	Low
TCGA-AD-6963-01A	27.8	0	2.3697	1.20424	2.87268	3.90839	1.94491	7.40025	2.93562	2.51205	1.52373	8.43512	0.35695	4.70685	2.00392	7.39289	1.2309	5.53721	Low
TCGA-G4-6294-01A	28.6	1	1.48102	2.09729	2.72524	3.41802	2.57446	6.83534	2.74023	1.91405	2.48503	7.55336	0.730194	5.06919	1.71136	8.25085	1.50659	5.46617	Low
TCGA-AA-3532-01A	29.4	0	3.89767	2.88265	4.1727	5.59805	3.44804	9.31243	3.05509	3.77836	2.96219	10.0588	0.595271	6.44882	2.44913	9.44166	2.12588	6.52574	Low
TCGA-AA-3534-01A	29.4	0	3.47041	2.12506	3.92708	4.62034	2.48536	7.95454	2.4286	3.51665	2.44209	9.0033	1.74678	6.11023	1.97642	8.86035	1.71176	7.28108	Low
TCGA-CM-6164-01A	29.4333	0	3.47736	2.17504	3.56958	4.33416	3.01235	7.99168	3.23682	3.58019	2.41498	8.74101	1.0832	5.70181	2.27429	8.93508	2.02377	6.49363	Low
TCGA-CM-5341-01A	29.4667	0	3.83474	3.06086	3.54625	5.58327	4.13402	7.22608	2.90156	3.48513	3.05736	8.57083	0.839519	6.45079	1.86783	10.6733	1.02121	5.1875	Low
TCGA-A6-5667-01A	29.5667	0	4.51228	2.39409	4.33151	4.90478	2.82649	8.65314	3.5246	4.27774	2.53875	9.36667	0.995157	6.02162	2.1441	8.66967	1.96405	6.50659	Low
TCGA-A6-5660-01A	29.6	0	4.59111	2.75484	4.53499	5.42193	3.62244	9.06556	3.47924	4.54992	2.27288	9.47357	0.80995	6.44853	1.86209	9.40392	2.05566	6.34015	Low
TCGA-QG-A5YW-01A	29.8667	0	2.13095	1.50547	3.32331	3.71193	2.29288	7.90805	2.40534	2.57513	1.53668	8.54692	0.5937	5.36048	1.77608	8.05366	1.51081	6.38988	Low
TCGA-AZ-6603-01A	29.9667	1	4.61984	2.47187	4.73713	5.0615	3.34654	9.37987	3.62205	4.382	2.93308	10.117	1.22373	6.49272	2.8399	9.25835	2.65728	7.34498	High
TCGA-AA-3555-01A	30.3667	0	4.49787	2.96811	4.66254	5.89107	3.1554	9.39739	3.28488	4.08352	2.76696	10.4411	0.596971	6.63809	2.39953	9.09871	1.89036	6.63154	Low
TCGA-AA-3870-01A	30.4	0	4.53981	2.67615	4.46898	5.50011	3.33413	9.61082	4.1089	3.68806	2.60997	10.1772	0.739099	6.11594	2.78798	9.95604	1.72032	6.59496	Low
TCGA-AA-A00E-01A	30.4333	0	3.56056	1.40458	3.28537	4.78966	2.48718	8.23487	4.30331	2.61704	2.19003	9.08424	0.407738	5.21958	1.96246	7.81607	1.73448	4.39203	Low
TCGA-AA-3862-01A	30.4667	0	2.31294	1.72898	2.56814	4.23935	2.1061	6.75564	1.83806	2.47499	2.07322	7.90458	0.269757	5.19562	1.70002	8.94216	1.32675	6.16514	Low
TCGA-AA-3861-01A	30.4667	0	0.47944	1.51435	1.58468	2.76039	1.71531	4.68308	1.04747	0.525296	0.712709	5.8651	0.189724	4.16339	1.28219	8.09969	0.913631	5.87745	Low
TCGA-CM-5349-01A	30.5	0	3.63407	2.52651	4.04005	5.36316	3.09331	9.05742	3.79424	3.47245	2.69733	9.70756	0.829277	6.1483	2.61544	9.16418	2.49961	6.61253	Low
TCGA-A6-5659-01A	30.8667	0	3.24911	2.59623	4.71775	4.24504	2.71593	7.6402	2.2644	4.10942	2.21653	8.73687	1.11731	5.94504	1.51314	8.66889	1.41848	7.5678	High
TCGA-A6-5659-01B	30.8667	0	2.53006	1.70339	2.83828	3.6737	1.66769	5.2037	1.20836	3.12363	2.09537	6.36576	0.910937	4.6442	0.250234	5.78907	0.43811	4.03432	Low
TCGA-AA-A01K-01A	31.4333	0	4.41719	2.66191	4.59317	5.64168	3.2207	9.50918	3.58358	4.2788	2.87862	10.0075	0.66905	6.57324	2.85285	9.22993	2.26083	6.63303	Low
TCGA-AA-A01I-01A	31.4333	0	1.43244	1.03885	2.48657	2.97604	1.85671	6.41408	0.963022	2.31117	1.3181	7.46403	0.385165	4.44364	0.594908	7.21546	0.85499	5.76278	Low
TCGA-AA-3877-01A	31.4333	0	4.91426	3.1817	4.45769	5.46705	3.25572	9.04277	2.90226	4.15572	2.87942	10.2091	0.555232	6.38251	2.44697	9.59448	2.18607	7.30509	High
TCGA-AA-3858-01A	31.5	0	3.46663	1.93692	3.65474	4.49483	3.15831	8.88461	3.14093	3.74778	2.26699	9.54951	0.952124	5.8314	2.28081	9.47208	2.09268	7.02619	Low
TCGA-AA-3860-01A	31.5	0	3.47299	2.50497	4.28771	5.40505	3.61574	9.33929	3.05573	3.55988	2.51187	9.85404	0.538355	6.41123	2.6236	9.46476	2.41366	6.71282	Low
TCGA-QG-A5Z2-01A	31.7333	0	1.58305	1.19252	2.02802	2.84767	1.5833	6.05439	2.15438	1.02945	0.949616	6.92923	0.422451	4.01955	1.46498	6.80615	0.889263	4.96495	Low
TCGA-A6-5657-01A	32.0667	0	5.53079	3.13132	5.61525	6.0061	3.91605	10.4073	4.33737	4.99662	3.44685	10.9584	1.43533	7.18805	3.24588	10.0402	3.24446	7.84901	High
TCGA-F4-6460-01A	32.4	1	4.93296	3.08567	4.55381	4.9503	3.35523	8.87121	4.25964	4.16003	2.64715	9.75521	1.7539	6.79966	2.99499	9.3433	2.91375	7.58581	High
TCGA-CM-5860-01A	32.4667	0	5.64635	3.66011	5.39533	7.44244	5.08142	10.5485	4.49902	4.65904	4.01688	11.4296	1.14023	7.86922	2.7267	10.7235	3.39989	6.15117	Low
TCGA-AA-A01F-01A	32.4667	0	0.878641	0.45293	1.29968	1.90459	1.18989	5.4148	1.20977	0.581513	0.530416	6.34887	0.145216	3.38793	1.14142	6.25877	0.49256	4.73677	Low
TCGA-AA-3855-01A	32.5	0	2.37834	1.06914	2.75191	3.66658	2.44155	6.90017	1.94952	2.15207	1.59012	7.92836	0.632177	5.12302	1.69657	9.11893	1.6661	6.43366	Low
TCGA-A6-4107-01A	32.9	0	3.45688	2.14601	3.75621	4.63204	3.46242	8.2739	2.98419	3.42035	2.16242	9.17393	0.66767	6.16251	2.65756	10.3723	2.33849	7.39384	High
TCGA-A6-5666-01A	33.1667	0	2.60915	1.06708	2.70469	3.76917	1.89115	6.81475	1.34047	2.34861	1.18302	7.91036	0.375012	4.85567	1.3832	7.81215	0.741574	5.72039	Low
TCGA-A6-3809-01B	33.2	0	1.96039	2.11391	3.62342	5.51178	2.29924	7.20765	1.22699	3.18716	3.75175	8.28467	0	5.06528	1.37936	5.49892	0.927369	3.40608	Low
TCGA-A6-3809-01A	33.2	0	1.7027	2.98497	4.66226	5.46964	2.77509	8.16508	1.28654	2.97737	3.13823	9.80121	0.452805	5.83909	1.29409	8.34573	0.995396	6.9142	Low
TCGA-A6-5656-01B	33.3667	0	5.82703	4.46456	6.45442	6.756	4.99019	8.58782	2.18403	6.2207	5.83411	9.95095	2.57403	7.33765	1.81265	9.67786	1.60745	6.36983	Low
TCGA-A6-5656-01A	33.3667	0	2.27409	1.62846	3.44594	3.66697	1.90539	6.88575	2.83324	2.58176	1.872	7.85794	0.262288	4.55734	1.03004	6.85634	1.01415	5.01958	Low
TCGA-AZ-4615-01A	33.4	0	4.2948	2.93716	4.44258	5.83169	3.36606	8.96547	2.83185	3.9739	2.98293	9.72603	0.924264	6.31336	2.03627	8.96743	1.74903	6.09071	Low
TCGA-QG-A5YX-01A	33.4333	0	0.705074	0.895423	1.78233	2.42813	1.49354	6.11719	1.64824	0.711666	0.769722	6.97506	0.202032	3.82773	1.20399	6.76681	0.769169	5.17733	Low
TCGA-AA-3947-01A	33.4667	0	2.07036	3.23331	4.36216	6.02328	2.84024	7.52101	0.614056	3.07095	2.64838	8.73003	0.335817	6.39177	1.17424	9.21859	0.867142	6.73196	Low
TCGA-AY-5543-01A	33.4667	0	1.06207	0.888123	1.99307	3.07433	1.6653	6.25665	1.46399	1.52324	0.94632	7.01488	0.171508	5.26645	1.4936	7.67421	0.867835	5.22733	Low
TCGA-AA-A01T-01A	33.5	0	0.766002	0.319253	1.6915	1.97179	0.776518	6.49394	3.30329	0.777805	0.226116	6.65743	0.0288793	3.6591	1.72361	7.63378	0.91839	5.70361	Low
TCGA-AA-3815-01A	33.5	0	2.94595	1.3275	2.96656	4.66201	2.14676	7.89483	2.52001	2.20985	2.00129	8.76477	0.274418	5.13031	2.12057	8.77912	1.51306	5.86453	Low
TCGA-AA-3851-01A	33.5333	0	2.76144	1.74226	3.12284	4.62778	3.11309	7.63662	2.75505	2.78754	1.88376	8.28534	0.373978	5.86815	1.9134	9.65848	1.43051	5.56366	Low
TCGA-A6-3808-01A	33.8	0	4.3215	3.46405	4.75307	6.27941	4.021	9.23055	4.07205	4.51278	3.52736	10.1479	1.4344	6.92769	3.26627	10.5808	3.09831	7.7886	High
TCGA-A6-5661-01B	34	0	2.56208	1.5475	3.49512	4.52401	1.39278	7.22533	0.738778	2.75107	1.31113	7.57671	0.133782	4.82921	0.835352	4.95381	0.912695	4.45999	Low
TCGA-A6-5661-01A	34	0	2.40477	2.11512	3.83182	4.60929	2.57145	8.51049	2.12805	3.21738	1.68818	9.06426	0.384686	5.53485	1.43801	7.89688	1.668	6.51696	Low
TCGA-F4-6808-01A	34.1333	0	1.74094	1.20586	2.07863	3.22147	1.93404	7.49346	2.16194	2.17278	0.848301	7.75578	0.35213	4.44658	1.38802	7.63059	1.15603	5.71748	Low
TCGA-AA-3548-01A	34.4667	0	3.29977	1.30882	2.87288	3.63367	2.62322	8.22166	2.72049	2.98279	1.24984	8.65366	0.462791	5.52806	2.31758	9.45111	1.94006	6.89406	Low
TCGA-AA-3956-01A	34.5	0	3.92306	1.87761	3.55363	4.50251	2.98621	8.01429	2.58176	3.56356	2.20589	8.88551	0.760684	5.76933	2.24651	8.99118	1.32841	6.01024	Low
TCGA-AA-A00F-01A	34.5	0	3.68483	1.89922	4.4448	5.1749	2.86536	8.82386	3.47721	3.65809	2.73339	9.4368	0.72714	5.882	2.32243	8.38397	2.07709	5.96261	Low
TCGA-AA-3531-01A	34.5	0	2.3766	1.0171	2.78938	2.69389	1.50339	7.58259	2.1437	1.444	1.0874	8.26898	0.181475	4.29525	2.0304	8.31949	1.26593	6.98863	Low
TCGA-AA-3975-01A	34.5333	0	3.29737	1.40425	3.41029	3.82015	2.64144	7.80501	2.96112	2.84849	2.04734	8.62082	0.642767	5.28709	2.16498	9.36222	1.97872	6.73023	Low
TCGA-F4-6805-01A	34.9	0	5.8691	3.86713	6.04486	6.76615	4.43852	10.8772	4.53787	5.44195	3.66126	11.412	1.94897	7.31262	2.98974	9.35255	3.20188	7.41101	High
TCGA-A6-3807-01A	35.1333	0	3.49046	2.49654	4.17767	5.54696	3.31457	8.97121	3.03948	3.8403	2.63064	9.66322	0.827301	6.24421	2.14233	9.62372	2.64965	7.17618	Low
TCGA-AA-A010-01A	35.4667	0	1.98419	1.14933	2.6792	4.01743	1.57871	7.65894	1.72677	1.34725	1.6177	8.33757	0.839058	4.92166	1.98992	7.83175	1.20115	6.1163	Low
TCGA-AA-A01R-01A	35.5	0	2.51518	1.50925	3.1759	3.6993	1.60764	8.30108	2.40442	1.64878	0.953015	8.6065	0.0537584	4.10969	2.43078	7.35725	1.59896	6.7505	Low
TCGA-AA-3502-01A	35.5	0	0.308183	1.59017	2.41151	3.07916	1.96135	4.74231	1.29922	0.53714	1.04258	6.11977	0.311002	4.13516	1.1259	7.90182	1.11088	5.94837	Low
TCGA-AA-3812-01A	35.5333	0	4.24804	1.77487	3.96881	3.98372	1.89499	9.20953	3.03484	2.79476	1.60649	9.71394	0.523027	4.99972	3.15993	9.97019	2.619	9.29737	High
TCGA-A6-2680-01A	35.6	0	3.53511	1.41337	4.01124	3.76366	2.19573	8.52149	2.73749	2.92364	1.45834	8.94001	0.486978	5.4676	2.3683	9.21306	2.14026	7.77091	High
TCGA-F4-6856-01A	35.8	0	3.84876	2.55745	3.98725	4.34977	2.27287	8.66121	3.20377	3.34336	1.99907	9.39949	0.75341	5.4838	2.22544	8.21106	1.50422	6.90305	Low
TCGA-F4-6569-01A	36.2333	0	8.12355	4.5545	7.16497	7.55718	5.20735	11.892	5.63406	6.52184	5.03844	12.736	2.99035	8.21718	3.54355	10.4429	3.54554	7.82463	High
TCGA-F4-6463-01A	36.2333	0	4.70017	3.22795	5.00585	5.65469	4.08527	9.34096	4.00182	5.02396	3.87191	10.2856	1.67968	7.0437	2.99556	9.68857	2.73928	7.1155	Low
TCGA-G4-6586-01A	36.3	0	1.05226	0.697131	1.53409	3.16734	1.18219	6.0744	1.73224	0.822853	0.773946	6.84807	0.16417	3.42462	1.47989	6.41914	0.608502	4.65607	Low
TCGA-G4-6314-01A	36.4333	0	5.68553	3.34656	5.4987	6.08751	3.88525	10.8163	4.96655	4.9885	3.53591	11.427	1.76348	7.34087	3.39114	9.87527	3.92452	8.21056	High
TCGA-DM-A28F-01A	36.4667	1	1.52161	1.41297	2.57428	3.36632	2.10655	7.95551	2.11075	2.19546	1.05311	8.10543	0.382542	4.9522	1.88144	7.95471	1.45118	6.37814	Low
TCGA-AA-3692-01A	36.5	1	2.50051	1.8172	3.22332	4.43031	2.99014	7.5347	2.26157	2.71705	1.98628	8.28999	0.48665	5.7935	2.16269	9.72384	1.5561	6.3887	Low
TCGA-G4-6317-02A	36.5	0	3.91613	1.55536	2.91176	3.5693	1.57893	7.69537	2.60678	2.60574	0.932721	8.15019	0.33916	4.53343	1.3721	8.48388	1.31938	6.59095	Low
TCGA-G4-6317-01A	36.5	0	1.85414	0.75615	2.08683	2.70071	1.40276	6.78222	3.65686	2.12636	0.903831	7.1803	0.154748	4.22377	0.785682	7.46351	0.707426	4.52886	Low
TCGA-AA-3854-01A	36.5333	0	1.61802	1.05605	2.45666	3.45768	2.12618	7.10362	1.79219	1.77835	1.60679	8.16592	0.357072	5.03686	1.35179	8.28684	1.20668	5.78684	Low
TCGA-AA-3524-01A	36.5333	0	3.17144	1.64664	3.20616	4.90403	2.36927	8.16739	2.01785	3.23429	2.24677	8.99641	0.416621	5.63949	1.45373	8.90759	1.19318	5.90188	Low
TCGA-AA-3970-01A	36.5333	0	2.01058	2.18888	2.83383	3.96665	2.63186	6.75878	1.98671	2.1452	2.06522	7.84506	0.70178	5.49927	1.98053	9.47211	1.38751	6.65283	Low
TCGA-A6-3810-01A	37.0333	0	4.25612	3.23719	5.12816	5.8615	3.75978	9.56644	2.66741	4.85171	3.49708	10.4843	1.28151	6.28357	2.02124	9.34369	2.0219	7.41096	High
TCGA-A6-3810-01B	37.0333	0	5.36798	4.01684	6.183	6.42625	4.05698	8.7682	1.57564	5.7174	4.78328	9.92428	1.60332	7.11059	1.93906	8.8335	1.13511	6.38483	Low
TCGA-AA-3841-01A	37.4667	0	3.16649	1.75882	3.79202	3.35373	1.7552	8.68092	3.63219	2.87434	1.89313	9.2342	0.55249	4.75778	2.78633	9.12024	2.32226	8.53353	High
TCGA-AA-3842-01A	37.5333	0	4.25786	3.00063	4.38626	6.08287	3.76461	9.61782	2.91693	4.15196	3.0186	10.2375	0.610051	6.66725	2.25869	9.64488	2.20281	6.39798	Low
TCGA-A6-2686-01A	37.5333	1	3.81142	2.58544	3.84465	5.35978	2.79037	7.56462	3.53349	3.65999	2.53879	8.74671	0.69792	6.20607	2.44158	9.70595	1.99306	6.62344	Low
TCGA-CM-4746-01A	37.5333	0	1.34001	0.451262	1.70879	2.37866	2.22102	6.03912	0.849105	1.12526	0.486417	6.91947	0.173011	3.37406	1.47983	8.09417	0.721218	5.92366	Low
TCGA-AA-A01Z-01A	37.5333	0	2.55227	1.00702	2.98711	3.01121	0.867337	7.57794	2.34944	2.01144	1.06833	7.98751	0.24882	4.45789	1.65819	7.24747	1.61375	6.74176	Low
TCGA-AA-3495-01A	37.5667	0	1.98014	1.46902	3.01516	3.93022	2.61717	6.9065	1.47534	2.24589	1.66187	8.04669	0.43026	5.74812	1.40061	8.37291	1.12667	5.61007	Low
TCGA-A6-2684-01C	37.5667	0	5.63773	4.24836	6.2591	7.06622	4.17776	9.29216	2.62492	6.97758	5.33078	10.2772	2.51105	7.46345	1.86031	8.89577	1.71456	6.66887	Low
TCGA-A6-2684-01A	37.5667	0	4.02324	3.09743	5.47726	5.02083	2.96681	8.88067	2.62177	4.4219	2.61908	9.81484	1.15434	6.25725	2.38939	9.3624	2.00052	8.6864	High
TCGA-AA-3685-01A	37.5667	0	2.24654	2.03176	3.14021	4.58487	2.60023	7.07288	2.35444	2.8759	2.27147	8.19545	0.462065	5.63145	1.60954	10.422	1.5956	7.08858	Low
TCGA-AA-3522-01A	37.5667	0	2.0232	1.57103	2.61692	3.85509	1.99678	6.73922	1.5197	2.27915	1.54253	7.45054	0.531385	5.19357	1.39336	8.53522	0.983944	6.01236	Low
TCGA-A6-2685-01A	37.7667	0	5.70242	3.11409	5.20925	5.86023	3.89994	9.81973	3.80416	3.93394	2.5903	10.6591	1.61636	6.90581	3.51482	10.3651	3.14212	8.31281	High
TCGA-AA-A00L-01A	38.5667	0	2.19896	0.996536	2.43728	3.24228	1.50519	6.94323	1.85953	2.02236	1.34215	7.97055	0.245523	4.70938	1.94176	7.85093	0.995504	6.14643	Low
TCGA-AA-A00A-01A	38.5667	0	2.98914	1.89662	3.85924	5.09915	2.6602	9.15101	2.72015	3.05338	2.48581	9.73053	0.209966	5.86068	2.46745	8.2673	1.82574	5.98019	Low
TCGA-AA-A01P-01A	38.6	1	4.22951	2.38426	5.0065	6.11972	3.42633	9.95158	3.17007	3.88481	3.13767	10.6991	1.02025	6.55448	3.1754	9.01482	2.02823	6.63218	Low
TCGA-DM-A0XF-01A	38.7333	1	3.16597	1.97919	3.61907	4.4741	3.07863	8.79916	3.45477	3.67421	2.0823	9.06106	0.558047	5.85703	1.73964	8.37456	1.98376	5.61272	Low
TCGA-RU-A8FL-01A	39.2333	0	0.271529	0.186727	0.624264	1.41835	0.723243	3.67753	2.19315	0.162774	0.196981	4.58087	0	2.79137	0.729686	6.19426	0.449327	3.79891	Low
TCGA-AA-3837-01A	39.5333	0	3.88697	1.99843	4.02588	4.67242	2.94618	9.01005	3.28781	3.82927	2.56714	9.72621	1.05506	5.77478	2.2014	9.18843	1.84073	6.81049	Low
TCGA-AA-3517-01A	39.5333	0	3.46673	1.53889	3.99023	4.12525	2.20654	8.17257	2.58954	2.89056	1.24253	8.82328	0.566428	5.77987	2.3727	8.82332	1.91523	7.36502	High
TCGA-AA-A024-01A	39.6	1	1.08053	0.733534	1.54954	2.28558	1.0902	6.26512	1.29472	1.08644	0.722234	7.14191	0	4.01579	1.6496	6.92699	0.669136	5.67471	Low
TCGA-G4-6311-01A	39.9667	0	4.77499	3.00159	5.27132	6.01422	3.76153	10.7656	4.08531	4.25596	3.11685	11.0868	0.609842	6.64622	2.44854	8.65259	2.81807	6.27512	Low
TCGA-5M-AATE-01A	40	0	2.83785	1.21827	3.20156	3.20495	1.88461	7.52168	2.80584	2.94417	1.34613	8.2952	0.383656	5.34032	1.32678	7.63387	1.64974	6.03624	Low
TCGA-AA-A02Y-01A	40.5333	0	0.136894	0.175531	0.532181	1.2968	0.815387	3.45463	0.978524	0.114865	0.302819	4.32623	0.0508984	2.25201	0.657031	5.57697	0.345931	3.87028	Low
TCGA-AA-A02F-01A	40.5333	0	3.0717	1.48164	4.0903	3.66749	2.41893	8.16013	3.41893	3.51247	1.57178	8.96092	0.327292	5.96996	2.34652	8.48021	1.18451	6.37399	Low
TCGA-AA-A03J-01A	41.5333	0	3.38842	1.3395	3.46941	3.71318	2.03684	8.44195	2.82486	2.5082	1.32847	8.78221	0.221865	4.93872	2.48688	8.27536	2.11425	6.91558	Low
TCGA-AA-A02W-01A	41.5667	0	2.64532	2.01793	3.02897	3.94401	2.287	7.43584	2.58989	3.06333	2.01886	8.24198	0.780774	5.32687	2.03679	8.37629	1.6319	6.53986	Low
TCGA-F4-6806-01A	42	0	3.96905	2.20087	4.12911	4.75822	2.82963	8.62732	3.46872	3.95359	1.85545	9.18839	0.629417	6.02146	1.89012	8.66768	2.17871	6.53569	Low
TCGA-AA-A00Q-01A	42.6	0	3.23049	1.5792	3.22616	3.82222	2.19751	7.49724	2.91621	3.34739	1.84336	8.29937	0.662549	5.40718	2.05113	8.39831	1.30223	6.13392	Low
TCGA-A6-2678-01A	42.8667	0	3.25505	2.48232	3.94813	5.24945	3.02052	8.54164	2.47223	3.71909	2.84454	9.53087	0.931121	6.39685	2.05061	8.96104	1.47336	6.32037	Low
TCGA-QG-A5YV-01A	43.3667	0	1.70498	1.31769	2.99554	3.14572	1.91421	7.13578	2.15914	2.51958	1.18576	7.694	0.442606	5.14425	1.36019	7.81237	1.40071	6.32572	Low
TCGA-A6-2676-01A	43.5	1	2.09503	1.84562	3.54796	4.92854	1.5943	7.95794	1.95884	2.81925	1.8243	8.7289	0.183769	5.03368	2.179	8.90669	1.5114	7.73242	High
TCGA-F4-6807-01A	43.6333	0	6.11453	3.69425	6.23731	6.2329	4.42278	10.0713	4.83806	5.69623	3.71248	10.972	2.37899	7.50129	2.8283	9.81271	3.20577	7.78851	High
TCGA-D5-6534-01A	43.8667	0	6.72784	4.44381	6.68503	7.47405	5.01026	11.1623	6.06734	6.62198	4.35955	11.7487	2.95343	7.79518	4.04982	10.3303	3.62486	8.20527	High
TCGA-A6-2675-01A	44.0333	0	5.76321	3.43557	5.42908	6.60554	4.03326	10.3156	4.68698	5.01745	3.66767	10.9302	1.59132	6.97946	2.71169	9.14087	2.66768	6.24209	Low
TCGA-A6-2674-01B	44.3667	0	5.09416	5.5439	6.42411	7.67517	4.78374	9.9665	2.52189	5.91092	5.85659	11.7606	1.93502	8.22602	2.52445	8.74353	2.6815	7.16705	Low
TCGA-A6-2674-01A	44.3667	0	5.38186	4.76554	6.71436	6.47612	4.11785	10.7475	2.84352	4.76932	4.45528	12.4061	1.75509	7.7414	2.71048	8.93133	2.5626	8.43145	High
TCGA-A6-2671-01A	44.3667	1	4.46519	2.36354	5.19463	4.51206	2.6546	9.50441	3.47123	3.52445	2.2897	10.2259	1.1189	6.05529	2.5622	9.26213	2.29942	8.27067	High
TCGA-DM-A1DB-01A	44.9333	1	1.38763	1.50843	1.85899	2.80855	1.09632	5.86415	2.594	0.767135	0.604774	6.04602	0.266017	3.82507	1.54902	7.23635	0.604316	5.02033	Low
TCGA-G4-6306-01A	45.3	0	0.729138	0.418044	0.96323	2.44538	1.33607	4.99766	1.66333	0.969551	0.685205	5.93403	0.243367	3.14868	0.987516	6.20454	0.724046	4.17435	Low
TCGA-A6-2679-01A	45.5333	0	2.35841	0.411646	2.17146	2.27517	0.963867	6.97277	2.31197	1.8785	0.93609	6.94169	0	4.18084	2.20963	9.33331	1.16907	7.07039	Low
TCGA-D5-5537-01A	46.0333	1	4.6357	2.42427	4.96389	5.60586	3.10405	9.49747	4.29315	4.6378	2.06916	10.0337	0.944127	6.70336	2.43413	8.92431	2.34516	6.79178	Low
TCGA-A6-2681-01A	46.2333	0	4.97387	2.3134	4.58941	4.60961	2.97848	9.70897	3.50261	3.75039	2.43834	10.2853	0.802059	6.14667	3.30278	9.8512	2.57425	8.09825	High
TCGA-A6-2672-01B	47.3	0	3.68109	2.20378	4.52997	5.08577	2.51109	7.87908	1.80006	3.44883	2.05641	8.89924	0.730961	5.52439	1.18414	6.29826	1.54794	5.40271	Low
TCGA-A6-2672-01A	47.3	0	4.12328	2.52151	4.2686	5.45809	3.03792	9.05782	3.03869	3.91446	2.29329	9.9025	0.769157	5.72607	2.20617	9.38142	2.3907	7.53418	High
TCGA-AA-3678-01A	47.6667	0	2.2653	1.50213	3.28636	3.8293	2.22643	7.58717	2.58624	1.93754	1.9133	8.8732	0.477651	5.86373	1.83926	8.84226	1.66531	6.46082	Low
TCGA-AA-3675-01A	47.7	0	3.25367	1.83459	3.42023	4.57326	3.05297	8.40892	2.52765	3.40482	2.16163	9.33084	0.689168	5.84297	1.63652	8.77711	1.89909	6.17521	Low
TCGA-F4-6855-01A	48.0667	0	6.92979	3.85977	6.4846	7.05505	5.1214	11.4367	5.34993	6.61505	3.79248	11.9646	2.86485	7.46261	3.1914	9.96946	3.52919	7.98408	High
TCGA-F4-6703-01A	48.5333	0	7.64943	5.01378	7.16892	7.64535	4.9016	11.8849	5.03769	6.53218	4.78376	13.0478	2.81704	8.26787	3.5385	9.90911	4.19833	9.0184	High
TCGA-CK-5912-01A	49.7667	1	3.23874	1.8671	3.77304	4.34447	2.56898	7.5334	3.01444	3.70239	2.20683	8.38386	0.962558	5.72078	2.09351	8.80263	1.28006	6.2957	Low
TCGA-AZ-6598-01A	50.1	1	2.24476	1.84511	3.17833	4.12572	1.76878	8.41129	2.35987	2.24151	1.90075	9.26325	0.225067	5.15296	1.87041	7.20847	0.931173	5.76765	Low
TCGA-AA-3673-01A	50.7333	0	4.22697	2.27342	4.08948	4.62412	3.20585	8.70789	3.38213	3.88467	2.6232	9.50379	0.767961	6.11655	2.04598	8.94926	2.13833	6.24735	Low
TCGA-AA-3972-01A	51.7	0	2.4153	1.60279	3.14408	4.30862	2.82965	8.01297	2.03568	3.12152	2.17695	9.0414	0.372407	5.44185	1.56244	8.72457	1.49098	6.14969	Low
TCGA-CK-5913-01A	52.0333	0	5.14637	2.94546	5.07033	5.76076	3.16767	9.77544	3.29022	4.47647	2.53025	10.1792	0.692075	6.3772	1.94352	8.57795	1.82365	6.2963	Low
TCGA-AA-A029-01A	52.7	0	1.11412	0.738054	1.89789	2.52691	1.22101	6.70993	1.93152	1.15972	1.00702	7.74493	0.192325	3.70983	1.24342	7.08195	0.742043	5.76144	Low
TCGA-AA-3864-01A	53.7333	0	3.19378	2.36356	3.75825	5.40502	3.04498	8.635	2.34077	3.4115	2.68019	9.47367	0.635327	5.90321	1.98966	8.96275	1.73096	6.2787	Low
TCGA-G4-6304-01A	54.3667	0	0.99264	0.610247	1.32375	2.94982	1.05444	6.42622	1.46028	1.2882	0.608286	6.98915	0.508966	3.27141	1.22462	6.32721	0.312465	5.01485	Low
TCGA-AA-3664-01A	54.7667	0	2.0386	1.39735	2.99164	3.64941	1.74506	7.45021	1.90182	2.31732	1.3536	8.19625	0.195819	4.98835	1.64436	7.70245	1.18891	6.23937	Low
TCGA-D5-5538-01A	55.3667	1	4.70864	3.1214	4.62891	6.05462	3.51201	9.31007	3.48147	4.33241	3.21715	10.3009	1.24202	6.55211	2.47516	9.23174	1.90284	6.45781	Low
TCGA-G4-6307-01A	55.8	0	1.29233	0.642418	1.70634	2.29549	1.68042	6.42678	2.27665	1.29995	0.647777	6.67567	0.393643	4.26013	1.10838	7.43023	1.22618	5.08985	Low
TCGA-D5-5541-01A	56.7	0	5.00378	2.68289	4.52735	5.31135	3.48659	8.44689	3.95195	4.37247	2.6344	9.27638	1.58602	6.34119	2.56478	9.06085	1.90158	6.20915	Low
TCGA-D5-5540-01A	56.8667	0	1.62593	1.65766	3.06497	4.07803	2.42541	6.92158	1.31251	2.34851	1.93678	8.26671	0.263233	5.24973	0.991341	8.46948	1.02614	6.05173	Low
TCGA-A6-A56B-01A	57.0333	1	4.0098	2.80282	4.8518	5.40287	3.39049	10.052	3.55812	3.92147	2.21848	10.5038	0.615229	6.33329	2.30816	8.26188	2.50633	6.72391	Low
TCGA-AA-3506-01A	58.8333	0	3.25283	1.39567	3.82479	3.75822	2.76105	8.58502	2.83721	2.61288	1.83074	9.42249	0.68655	5.93884	2.06459	9.70781	2.52222	7.5849	High
TCGA-AZ-4315-01A	59.2	0	2.28273	1.86362	3.74113	4.12556	2.7088	8.30267	1.71276	2.13399	1.82618	8.92272	0.234513	5.5548	1.82339	9.3709	1.36312	6.92332	Low
TCGA-SS-A7HO-01A	60.9667	0	1.6224	1.3511	2.87932	2.63013	1.29823	6.59232	4.47781	0.762712	1.00168	7.80847	0.197866	4.83221	2.35855	7.85179	1.69818	6.13971	Low
TCGA-DM-A28G-01A	61.6333	1	1.89603	1.12509	2.05809	2.59687	2.29091	6.1537	2.40186	1.87178	0.905823	7.01804	0.515629	5.32518	1.42208	7.48241	1.04737	4.65971	Low
TCGA-AA-3655-01A	61.8667	0	4.14276	2.46925	4.16471	5.28272	3.41753	9.347	3.76173	3.91074	2.7451	10.2404	0.894687	6.16856	2.05108	8.21806	2.11811	5.62429	Low
TCGA-A6-A567-01A	62.7	1	3.35171	2.48229	3.68211	4.47195	2.69789	8.12866	2.72636	3.83626	1.9656	9.15804	0.601022	5.6792	1.50271	8.34546	1.35606	6.43662	Low
TCGA-G4-6315-01A	62.7667	0	1.3264	0.980093	2.19668	2.89481	1.25521	6.24841	2.03633	1.18717	1.02799	7.19109	0.245791	4.8839	1.70324	7.9079	1.11636	5.98863	Low
TCGA-AZ-5403-01A	63.6667	1	4.08494	3.41962	4.5314	6.17691	4.27719	9.1286	3.39982	4.36342	3.97339	10.3522	1.0816	7.02917	2.3072	10.555	2.33276	6.63189	Low
TCGA-AA-3509-01A	63.8333	0	2.76187	2.07351	3.44275	4.56057	2.72217	7.76843	1.95177	3.06027	2.23916	9.04203	0.710358	6.00132	1.94211	9.18129	1.49491	6.84811	Low
TCGA-G4-6310-01A	64.5	0	4.41416	3.09188	3.3957	5.29461	3.512	7.98634	3.51853	3.51415	2.70291	8.74998	1.04936	6.41875	2.96825	9.28997	2.68708	6.10832	Low
TCGA-AA-3510-01A	64.8667	0	2.85428	1.34704	2.90803	3.80862	1.75582	7.31066	1.90635	2.34614	1.46452	8.06447	0.691117	4.95586	1.99514	8.42079	1.05605	6.52602	Low
TCGA-AZ-4684-01A	65.9	0	3.02287	2.14779	3.91666	5.21939	3.52978	9.20324	3.3541	3.3433	2.17531	10.2331	0.296993	6.1417	2.42874	9.02083	2.81331	6.73722	Low
TCGA-G4-6303-01A	66.7667	1	4.8231	2.96864	4.78521	5.52756	3.63913	9.07685	4.4157	4.49884	3.17901	9.95988	1.19881	6.51238	2.45457	8.80687	2.27514	5.9584	Low
TCGA-WS-AB45-01A	71	0	8.30093	4.67687	8.16691	7.66042	5.48451	12.7034	5.07858	7.64551	5.56253	13.9292	1.93217	9.37057	4.379	10.5	4.81334	9.23175	High
TCGA-CK-4951-01A	71.1333	1	4.99587	2.99182	4.73533	6.01566	3.72027	9.90051	3.41804	4.36023	3.11019	10.7869	0.738166	6.82276	3.12671	9.50032	2.63985	6.99625	Low
TCGA-G4-6627-01A	72.5	0	4.79137	2.89445	4.90517	5.78036	3.63046	9.10681	3.84272	3.77709	3.18289	9.80769	1.01282	6.54285	2.5052	9.0436	2.34446	5.87575	Low
TCGA-G4-6299-01A	75.6	0	5.97052	3.06143	4.62309	5.90404	3.50394	9.77075	3.9383	4.97226	2.65575	10.5849	1.21888	6.02077	2.53972	9.26909	2.49322	7.18042	Low
TCGA-AZ-4313-01A	77	0	1.84991	0.811097	2.77939	3.26939	1.53286	7.43409	1.30305	1.3825	1.04983	8.24801	0.147174	4.20728	1.77145	8.56978	1.19812	7.24344	Low
TCGA-AA-3660-01A	79.1667	0	3.03014	1.94374	3.61033	4.81974	2.99212	8.53103	3.24742	3.52241	2.27078	9.36845	0.627576	5.71524	1.81255	8.46714	1.61585	5.70682	Low
TCGA-G4-6628-01A	80.8	0	3.00943	2.28779	4.41341	5.12203	2.52015	8.11558	2.70738	2.60739	2.00842	8.75396	0.601762	5.41587	2.38108	8.11485	1.52202	6.31663	Low
TCGA-DM-A28C-01A	82.5	1	1.38368	0.922092	2.24588	2.2612	1.58416	6.95906	1.96014	1.72311	1.09553	7.68919	0.239562	4.40875	0.737822	7.09833	0.972569	5.53169	Low
TCGA-G4-6297-01A	83.5333	0	6.1348	3.68017	6.05757	6.30048	4.22482	11.1584	4.23026	5.49933	4.14842	11.722	1.16513	7.31928	2.9145	9.60663	3.35434	7.48458	High
TCGA-AD-6889-01A	84.4	1	1.41568	1.31858	2.49412	3.98162	2.15492	7.79379	2.65478	2.17039	0.956958	8.20591	0.110703	4.56033	1.78156	7.36069	1.15891	5.34201	Low
TCGA-AA-3697-01A	86.2333	0	2.23813	1.66568	2.78093	3.90907	2.08298	7.36133	2.41595	2.3642	1.67438	8.24515	0.412081	5.22283	1.91617	8.64478	1.55597	6.48023	Low
TCGA-CK-4950-01A	86.6333	0	3.00214	1.73532	3.20307	4.00671	2.24938	8.15236	2.36068	3.04094	1.76038	8.96883	0.575675	5.55977	1.82968	8.1616	1.8073	6.60306	Low
TCGA-G4-6309-01A	86.6667	0	1.71903	1.35562	3.21855	3.668	1.7036	7.76784	3.05308	2.85085	1.35216	8.31992	0.235286	5.27779	1.65015	7.57257	1.43155	6.12995	Low
TCGA-DM-A1HA-01A	86.6667	0	0.729992	0.458575	1.44238	2.24941	0.589675	5.14084	3.3869	0.796848	0.337829	5.45706	0.0796972	2.61407	0.987228	6.40849	0.47629	4.25769	Low
TCGA-AZ-5407-01A	89.4333	0	0.595647	0.994356	2.15025	2.79562	1.85863	5.54813	1.33945	0.720056	1.25092	6.59707	0.373015	5.11617	1.0841	8.13654	1.16151	5.44646	Low
TCGA-G4-6625-01A	93.0667	0	4.33204	2.7816	4.42789	5.12352	3.17729	8.61735	3.86202	3.67705	3.18531	9.38116	1.078	6.19638	2.84002	8.92416	2.04961	6.15899	Low
TCGA-DM-A1D4-01A	94.0333	1	0.350294	0.352371	0.820687	1.82074	1.01216	5.27462	0.990196	0.273497	0.382516	5.48775	0.130281	3.34962	1.23415	6.63768	0.481494	4.60166	Low
TCGA-DM-A28M-01A	96.5	0	1.02887	0.553355	1.46324	2.15431	0.853953	6.61934	0.938129	0.928299	0.316152	6.62763	0.0550935	3.86827	1.33591	6.57664	0.347071	5.22752	Low
TCGA-DM-A28K-01A	99.6	0	0.795628	0.67647	2.17251	2.8153	1.57646	7.26598	1.67074	1.38307	0.600703	7.1618	0.289279	4.29154	1.89958	7.39585	1.28489	6.07446	Low
TCGA-AZ-6601-01A	101.4	1	4.57948	2.93429	4.37665	5.45455	2.91808	9.168	3.78398	3.87303	2.62722	9.96626	1.5845	5.78988	2.87205	8.74667	2.03557	7.20489	Low
TCGA-AZ-4308-01A	110.8	0	4.60757	1.60215	4.11638	4.18265	3.2885	9.19182	4.10782	2.89458	1.31741	9.28972	0.233117	5.63491	2.86464	10.5002	2.41398	7.05278	Low
TCGA-DM-A28H-01A	118.7	0	1.53142	1.035	2.61045	3.1228	1.59912	6.96327	2.17179	1.75317	1.03056	7.53504	0.313425	4.70651	1.27874	7.62173	1.03567	5.7316	Low
TCGA-DM-A0X9-01A	121.367	0	2.21904	1.12951	2.94989	3.66783	2.28286	7.53882	2.23705	2.80799	1.34473	7.95799	0.394565	5.07902	1.40866	7.64329	1.32997	5.46615	Low
TCGA-DM-A28E-01A	121.6	0	0.924235	0.725461	1.45942	1.97439	1.3067	5.23502	1.96178	1.7191	0.575637	6.13156	0.153393	3.95691	0.940315	7.14531	0.649166	5.21333	Low
TCGA-DM-A1D0-01A	132.467	0	1.13203	1.11052	1.39201	2.05196	1.00079	5.42404	1.83883	1.31978	0.232142	6.14998	0.302161	3.46755	1.17005	6.7135	0.539512	5.59672	Low
TCGA-G4-6293-01A	135.033	0	2.17301	1.6451	3.78171	3.62995	2.11348	7.5296	2.64225	2.03119	1.65241	8.51372	0.633872	5.73198	1.52916	8.22287	1.59124	6.48177	Low
TCGA-DM-A1HB-01A	137.533	0	1.66166	2.06927	2.65436	3.65413	1.70137	8.21916	1.87755	2.53907	1.20468	9.07694	0.247252	5.07286	1.61354	6.79648	0.894569	6.32601	Low
TCGA-DM-A282-01A	141.1	0	2.72969	1.34688	2.97615	3.00008	2.25382	8.24612	2.45703	2.4796	1.66794	9.15653	0.530425	5.348	1.57514	8.18857	1.83102	6.6372	Low
TCGA-DM-A1D9-01A	142.333	0	2.52804	1.23062	2.4631	2.95233	2.26447	7.76903	2.61631	2.47058	1.36696	8.17338	0.524442	4.69103	1.5539	7.74352	1.42903	5.65009	Low
TCGA-CK-4948-01B	150.067	0	4.78758	2.6442	5.00214	6.39247	3.49109	10.0877	4.06581	4.45549	2.78774	10.8341	0.986883	6.68247	2.70853	9.0304	2.6496	6.68688	Low

## Sheet: GSE39582
	futime	fustatus	FNDC1	FRMD6	FBN1	RAB31	GLT8D2	COL1A2	GLIS2	COL8A1	GPC6	COL3A1	PRICKLE1	FSTL1	HLX	IGFBP7	EFS	signature	signature_by2
GSM971957	10	1	6.6563	7.42127	7.38961	9.14974	6.58797	12.3949	6.31027	4.94612	5.87598	12.0347	5.81595	9.89465	6.38736	11.7845	5.45453	10.0637	High
GSM971958	9	1	7.39849	7.72213	7.81796	9.64941	7.72934	13.1831	6.83543	5.29713	6.93316	13.1461	7.63252	10.5464	7.74973	12.0467	6.66354	11.0277	High
GSM971959	52	0	2.6477	5.53992	5.18709	7.1079	5.05761	10.425	4.95234	2.55487	5.46485	10.4574	4.8164	8.6225	5.65208	10.7329	4.06413	8.7008	Low
GSM971960	74	0	2.97161	5.67921	4.9823	6.89028	6.17153	9.95075	4.81985	2.73946	5.32168	10.0376	6.18896	7.97553	5.87863	10.2473	4.13245	8.53479	Low
GSM971961	32	1	8.48126	8.21876	9.15676	10.8019	8.43177	13.3903	7.2404	5.82482	6.64013	13.1862	8.64021	10.8965	8.01148	12.2028	6.27109	11.0647	High
GSM971962	73	0	9.09451	8.70718	8.99865	10.7444	7.94522	13.4474	7.61378	5.89121	7.64251	13.0814	8.21884	11.4781	8.08716	12.8048	6.49996	10.8506	High
GSM971963	20	1	6.24639	6.89665	7.40769	9.75335	6.16542	12.2586	5.98789	3.37316	6.27055	11.9615	6.91334	9.79421	6.69104	11.2919	4.62132	9.13577	Low
GSM971964	35	0	4.18018	5.24607	5.62736	7.55221	5.89678	10.6648	5.70742	2.96681	4.70329	10.4742	5.63245	9.3858	6.00213	10.8172	4.69836	8.26985	Low
GSM971965	33	0	6.87767	6.65426	7.34926	9.0765	7.07573	12.5637	6.0946	4.45521	6.41418	12.4282	6.47857	10.0313	6.43339	11.704	4.79545	8.80571	Low
GSM971966	63	0	7.46139	7.11547	7.88272	9.66173	6.72243	12.4757	6.27598	3.71276	5.59779	12.2983	6.74311	9.99825	6.3433	11.5165	5.23344	9.47684	Low
GSM971967	31	1	3.24994	6.29913	6.17529	8.50292	5.71808	11.2442	5.24672	2.79477	5.50719	11.1257	5.18343	9.11636	5.71129	10.9672	4.53146	8.97965	Low
GSM971968	112	0	7.87364	9.29024	7.93575	10.4724	7.46629	13.0705	7.91047	3.87296	7.70634	12.6418	7.75118	10.7259	7.20842	12.0281	6.45392	9.54831	Low
GSM971969	63	0	4.54171	6.25305	6.02667	8.15576	6.15797	11.119	5.41959	3.14112	5.43314	10.9717	5.7093	9.17326	6.38634	10.9097	4.81229	8.8924	Low
GSM971970	86	0	4.10536	5.30175	6.42565	8.14423	6.14383	11.6828	5.32904	3.6082	5.25257	11.5057	5.49868	8.74884	5.76301	10.5099	4.37962	8.58447	Low
GSM971971	65	0	5.10386	6.73787	6.42284	8.23247	5.75757	11.2907	5.55302	3.3964	5.72945	11.324	5.70662	9.33153	6.2939	10.6903	4.14109	8.86761	Low
GSM971972	75	0	5.3035	6.37041	7.44204	9.37498	7.03673	12.9315	5.38278	3.69398	6.60159	12.4656	5.93343	10.2227	5.929	11.2753	5.21622	8.41713	Low
GSM971973	46	0	5.86504	7.34027	6.88848	10.0628	5.59642	12.0096	6.3446	3.5005	5.22702	12.182	5.23928	9.17765	6.13488	10.015	4.90242	8.78529	Low
GSM971974	56	0	6.36181	6.99331	7.09519	9.24208	6.45095	12.8085	6.23158	3.33527	5.82918	12.3042	6.26278	9.78873	6.28524	11.2673	4.70925	8.72738	Low
GSM971975	46	0	4.3185	5.44326	5.62747	7.94353	5.81019	11.3029	5.47937	2.985	5.33842	10.9681	5.15704	8.62664	5.70844	9.69556	4.56207	7.34453	Low
GSM971976	36	0	4.38632	5.59574	5.338	8.01077	4.91866	10.7078	5.14009	2.83777	5.44381	10.5703	5.98707	9.44317	6.06442	10.6053	4.84905	8.88525	Low
GSM971977	49	0	7.37146	8.08361	7.82659	9.65296	6.45862	12.7043	7.26514	4.7726	6.11367	12.3453	6.46705	10.6746	7.08076	11.8583	5.53733	10.1681	High
GSM971978	109	0	5.78552	6.41506	6.60468	8.50051	6.06199	12.4324	5.90908	3.06269	5.56757	11.7683	5.94562	9.17301	6.20093	10.6619	4.54347	8.43073	Low
GSM971979	53	0	4.97353	7.0943	6.46738	9.41375	6.3269	12.4767	5.8942	2.93572	5.69862	12.0408	5.54513	9.99435	6.93632	11.3307	4.89826	8.84524	Low
GSM971980	59	0	4.44818	6.78348	5.87035	9.12978	5.97485	10.9798	6.72639	2.78665	6.65821	10.8861	6.56311	9.4725	6.17619	10.6871	5.164	7.7989	Low
GSM971981	48	0	7.6804	8.14882	7.90366	9.88389	6.71504	12.6618	6.58711	4.73972	6.21208	12.1341	6.48351	10.1331	6.9019	11.3565	4.79849	9.31249	Low
GSM971982	42	1	6.23349	7.79614	7.64527	10.1988	6.4972	12.8394	6.42291	4.20855	6.8684	12.5682	6.28345	10.0898	7.00388	11.4677	6.04214	10.1066	High
GSM971983	87	0	7.14336	7.61867	7.22675	9.63038	6.66233	12.5508	7.51675	3.76733	5.98155	12.3185	5.8677	10.2182	6.87336	11.3132	5.44057	8.47558	Low
GSM971984	81	0	6.85861	7.43768	7.84279	9.1532	6.81419	12.6177	6.59864	5.12773	6.63492	12.2069	6.15948	9.92423	6.50097	10.8191	5.34145	9.12216	Low
GSM971985	7	0	3.39281	5.69712	5.5797	6.58847	5.56474	9.56423	4.94016	2.48825	5.85332	9.4491	5.77233	8.64769	5.86342	9.64758	4.19753	7.74024	Low
GSM971986	68	0	7.11308	7.08808	8.14462	8.82695	7.15141	12.8728	6.10615	3.68312	6.3121	12.5849	6.79437	10.3028	6.19336	11.9531	4.39919	9.03291	Low
GSM971987	68	0	5.00061	7.44483	8.38278	9.23203	8.04309	12.8383	6.37842	3.60463	7.49869	12.6278	7.52695	10.5672	6.8746	11.828	6.58297	10.2059	High
GSM971988	18	1	6.109	7.04379	6.16541	8.84833	6.07475	11.6511	6.53341	3.11474	6.2909	11.6206	6.19617	9.45515	6.27724	10.7085	4.08937	7.49727	Low
GSM971989	24	1	4.63385	5.81518	5.18242	7.22052	5.32457	10.6646	5.46128	2.80112	5.1865	10.3636	5.64955	9.00433	6.14394	9.87579	4.6182	8.06636	Low
GSM971990	12	1	4.18488	6.10389	5.93274	7.89297	5.75299	10.7998	5.41714	2.80058	5.5545	10.664	5.81972	8.86346	6.36645	10.1996	4.71526	8.62702	Low
GSM971991	55	1	7.52686	8.2396	7.89489	9.33622	7.70509	13.0027	6.65917	4.98573	6.29472	12.6431	6.82276	10.2955	6.80913	11.1643	5.42775	9.4129	Low
GSM971992	20	1	3.36143	4.67555	5.33061	7.04326	5.10141	10.2461	6.4237	2.49874	5.31734	9.70065	5.68397	8.6384	5.85799	9.82006	4.6646	7.28678	Low
GSM971993	56	0	4.61076	7.39169	6.73185	8.86851	6.40261	12.2477	6.00227	3.30663	5.70995	11.8689	5.96481	9.26554	6.69145	10.2583	5.33363	9.4437	Low
GSM971994	43	0	6.72209	6.88583	7.85895	8.32587	6.7561	12.6903	7.16153	4.25821	6.65228	12.5717	6.60528	10.012	6.21785	10.7102	5.68656	9.08158	Low
GSM971995	25	0	3.52785	6.50778	6.11288	8.37569	6.5527	11.2167	5.61149	2.56444	5.61742	11.1409	6.11315	9.43581	6.31861	10.8333	5.22579	8.92779	Low
GSM971996	76	0	8.31251	8.82786	8.71455	11.4423	8.68355	13.5368	7.96709	5.22461	6.83348	13.2615	7.2157	11.6606	8.12587	12.8189	7.23311	10.144	High
GSM971997	89	0	6.46085	6.78734	6.40569	8.72956	6.06592	11.3483	6.89339	3.26382	5.72259	10.9454	6.33806	9.48891	6.64251	11.2593	4.3432	7.98083	Low
GSM971998	23	1	4.2477	6.91703	7.01867	8.33429	6.04087	11.2463	5.07123	2.54324	5.88219	11.1942	5.37715	9.50683	6.37728	11.0125	5.12536	9.63372	Low
GSM972000	9	0	6.20303	6.2036	6.46227	8.95516	6.27247	11.8099	6.13213	3.32932	5.72802	11.3875	6.23949	9.70877	6.08337	11.4073	5.02625	8.27445	Low
GSM972001	73	0	3.55117	5.73403	5.41106	6.94448	5.44212	10.3312	5.09335	2.49846	4.8474	10.3372	5.56683	8.66635	6.02647	10.1955	4.53197	8.99487	Low
GSM972002	26	0	4.17059	7.13191	6.73498	8.36908	5.88695	11.7496	5.60386	3.43979	5.71434	11.7969	5.30299	9.18375	6.51359	10.902	4.72346	10.0437	High
GSM972003	27	1	4.84854	5.11573	4.85729	7.63197	5.43779	10.477	5.70629	2.6991	5.14855	10.1596	5.87235	8.87122	5.6686	10.2601	4.2005	6.96601	Low
GSM972004	89	0	4.93737	6.04102	5.98629	8.05307	6.09889	11.8518	5.73817	2.84705	5.47471	11.3109	5.28269	9.51356	6.33056	11.0017	4.84058	8.1853	Low
GSM972005	44	0	2.60145	3.60073	3.5419	5.20066	3.78653	8.08584	4.81144	2.60405	4.54715	8.09943	4.93065	6.43944	5.79854	8.67658	4.28494	8.02298	Low
GSM972006	23	1	6.66082	7.87083	7.72737	8.98307	7.09575	12.8274	7.04849	4.5448	6.07083	12.3598	6.32259	10.6131	6.87024	11.638	5.52083	9.67846	Low
GSM972007	2	1	8.49546	8.19201	8.87094	9.93615	7.18298	13.1783	7.68699	5.92936	6.11399	12.9575	7.79917	10.9118	7.6047	12.6806	6.012	11.8801	High
GSM972008	72	1	6.60035	9.23904	7.85132	10.3792	6.67468	12.7033	7.6726	4.41283	7.0441	12.728	6.28725	10.4081	7.73904	12.0183	6.6862	11.1351	High
GSM972009	10	1	6.4977	7.26616	7.33812	9.10395	6.91845	12.6712	6.36399	3.86783	6.22293	12.5328	6.40976	10.2718	6.6673	11.7248	5.02342	9.2601	Low
GSM972010	46	1	7.29664	7.51994	7.58475	9.74315	6.75132	12.7512	6.97167	4.23312	6.37838	12.5186	6.39748	10.4362	6.38677	11.7749	6.10022	9.49833	Low
GSM972011	20	1	9.63565	9.37349	9.41849	11.2839	8.58642	13.6717	8.58131	5.20894	6.56906	13.2847	9.67289	11.7122	7.2822	13.0011	6.99009	11.24	High
GSM972012	101	0	3.09202	4.46122	5.74224	6.79606	4.91108	10.2944	5.05296	2.42244	5.09844	10.3598	5.59923	9.39616	5.78573	10.7353	5.00216	9.28869	Low
GSM972013	43	1	6.064	6.7108	7.4395	8.88657	6.16521	12.6261	6.19947	3.51321	6.06545	12.3561	6.45787	10.6101	6.39724	11.4602	5.3388	9.58232	Low
GSM972014	29	1	5.80448	6.13162	6.64226	8.09861	6.11756	12.1775	5.84971	3.33544	5.90741	11.8936	5.67515	9.67532	6.07201	11.0076	5.13408	8.7206	Low
GSM972015	91	0	5.76317	7.41174	7.25345	8.61272	5.94318	12.2697	5.2179	3.2722	5.3948	11.869	5.4434	9.20964	6.2113	10.5378	4.89246	9.84178	High
GSM972016	16	1	6.36031	6.89089	7.06649	9.19639	6.5178	12.7198	6.56864	3.77705	5.86995	12.5271	5.90136	9.9693	6.5448	11.279	4.93396	8.77716	Low
GSM972017	43	0	5.9852	6.17313	5.62225	9.40683	6.10459	11.4533	6.14212	3.16092	6.06828	10.9059	7.0585	9.37014	6.93333	10.6626	4.91153	7.65604	Low
GSM972018	117	0	5.65717	7.11082	7.15311	8.40758	6.60418	11.9547	5.44078	3.33017	6.09282	11.8052	5.31212	9.87174	6.07816	11.6345	4.6612	8.95683	Low
GSM972019	25	1	7.318	8.10067	8.06331	9.59029	7.65449	12.7521	7.7644	5.18866	6.00562	12.7629	7.77494	10.5324	7.02287	11.8255	6.30104	10.7759	High
GSM972020	78	0	5.7046	7.31675	7.70032	7.59438	6.72924	12.0609	6.02694	5.24856	5.55523	11.8869	5.90336	10.0375	6.1983	10.9688	5.14622	10.5066	High
GSM972021	37	1	1.98588	6.08674	5.01174	6.89086	5.65984	10.5099	6.69324	2.96366	4.07681	10.4342	5.17893	8.05844	5.56329	10.1759	4.15105	8.84537	Low
GSM972022	82	0	6.4924	6.5211	6.95074	8.62089	6.20435	11.8647	6.08313	3.91459	6.01526	11.6225	6.79896	9.94282	6.1917	10.9694	4.53005	8.63156	Low
GSM972023	16	0	5.27183	6.60528	6.75754	9.06446	5.85495	12.0227	6.11175	3.41706	6.56334	11.6104	5.66499	9.55287	6.74676	11.1067	5.98452	9.38449	Low
GSM972024	43	0	3.58329	5.38882	5.80685	7.57338	5.60496	11.754	5.69972	2.46592	6.06731	10.8519	5.49864	9.15621	5.73938	10.0177	4.68807	7.3264	Low
GSM972025	53	0	4.86901	5.93519	6.97314	8.41415	6.49831	12.1004	5.67086	3.27263	6.49721	11.7097	5.6419	9.50756	6.31934	10.5501	4.88359	7.94674	Low
GSM972026	34	1	6.04349	9.2513	7.254	9.36301	7.57534	12.2238	7.14068	4.37956	7.03746	12.0871	7.66974	9.92513	7.09976	11.1695	6.52932	10.5731	High
GSM972027	94	0	5.42655	5.69511	6.18243	8.24123	5.08397	10.9497	5.33942	3.40098	5.75539	10.8151	6.4567	8.88553	6.11429	10.7664	4.37044	9.18642	Low
GSM972028	78	0	5.69559	6.18754	6.95088	8.56168	6.04762	11.7137	5.41712	2.96024	5.76238	11.4347	6.31265	9.42504	6.2483	11.3328	4.65362	9.14721	Low
GSM972029	36	0	7.5448	7.5666	7.78745	10.0049	7.00858	12.7075	6.98253	3.7231	6.38821	12.6497	6.78672	10.7932	6.84209	12.0974	5.77482	9.31223	Low
GSM972030	52	0	7.36958	6.99545	7.46366	9.78625	7.23422	12.5388	5.99325	3.27009	6.29476	12.7233	6.72257	10.5328	7.18383	12.0855	5.78878	9.39234	Low
GSM972031	55	0	6.00909	7.44213	6.72447	9.48717	6.54955	12.7867	6.74339	3.04949	6.26184	12.2083	6.15322	10.2685	6.24045	11.3414	5.28159	8.22455	Low
GSM972032	60	0	5.97818	6.68929	6.55	8.67562	6.27387	12.5104	6.17064	3.01013	5.6357	12.0055	5.90797	9.9409	6.19098	10.9406	5.09854	8.40099	Low
GSM972033	50	0	2.70868	4.9186	4.46711	6.27735	4.62943	9.46612	4.47123	2.5948	5.21111	9.13889	5.25009	7.79044	5.42954	9.01571	4.29241	7.88201	Low
GSM972034	50	0	3.31339	4.85523	5.15042	6.56879	4.75554	9.7702	5.00682	2.90837	5.13229	9.43835	4.86863	8.32478	5.97474	9.59583	4.36494	8.04866	Low
GSM972035	39	0	3.09075	4.58466	5.21725	6.53305	4.64621	9.60415	4.89649	2.5824	5.09696	9.76859	5.17265	8.43091	5.78133	9.90023	4.51736	8.64467	Low
GSM972036	50	0	5.17195	5.70272	5.876	7.96507	5.72668	11.3186	5.47801	2.86511	5.21934	10.8755	5.93598	9.41843	5.9832	10.2758	4.48003	7.83627	Low
GSM972037	33	0	2.87533	6.13393	4.45419	7.08855	5.02238	9.7627	4.87448	2.63242	5.04918	9.75872	5.34095	8.10335	5.56651	9.26432	4.22173	8.1671	Low
GSM972039	52	1	6.8551	8.58319	6.78103	10.0168	7.9715	13.1582	7.19614	3.75782	6.5204	13.0303	7.93893	10.9461	7.66554	11.8225	7.20468	10.2976	High
GSM972040	63	0	4.98105	6.75367	6.09136	7.97632	5.73949	10.9984	5.70231	3.05795	5.41931	10.8421	5.95464	9.40819	6.09778	10.9444	4.59099	9.06255	Low
GSM972041	55	0	5.83373	6.79099	6.47028	8.91725	6.35353	12.4162	6.42306	3.28369	6.13792	12.1656	6.04684	9.72279	5.93791	11.0688	5.14077	8.34757	Low
GSM972042	51	0	2.93297	5.80333	5.41641	6.93401	5.76062	10.0753	4.86644	2.79078	4.91948	9.90672	6.00711	8.3942	5.73323	9.84786	4.51896	8.92215	Low
GSM972043	27	1	5.70933	6.43953	6.45372	8.33791	6.16325	11.4774	5.89632	3.63816	5.23866	11.4171	5.70941	9.48842	6.14718	10.9534	5.24709	9.1616	Low
GSM972044	42	0	2.90825	4.81732	4.51504	6.22663	5.15093	9.25491	4.70377	2.71768	4.83792	9.63573	5.25367	7.31997	5.40125	8.43127	4.08483	7.5492	Low
GSM972045	11	1	3.84157	5.03699	5.61019	7.67653	5.33324	11.4035	5.25376	2.86669	5.0261	10.9796	5.31018	8.94893	5.99186	10.6451	4.63224	8.69753	Low
GSM972046	58	0	6.18488	7.53674	6.84261	8.47775	6.30542	11.5423	6.05783	3.33452	6.34076	11.744	7.05936	9.68378	6.91778	11.8639	5.64039	10.7865	High
GSM972047	33	0	6.39128	7.37284	7.54528	8.72226	6.81214	12.3584	7.33631	4.49468	6.20508	12.5107	6.53161	10.387	6.48723	11.5435	5.97125	10.0245	High
GSM972048	30	0	4.9501	5.88816	6.18851	8.19747	5.91046	11.5146	5.55303	3.02494	5.52349	11.4799	6.20776	9.42085	6.446	10.6915	4.60961	8.80469	Low
GSM972049	26	0	2.66172	4.79793	4.97892	7.54868	5.3663	10.1507	5.34871	2.54634	5.49803	9.94297	5.35759	8.48576	5.67665	9.35951	4.3772	6.90403	Low
GSM972050	19	0	3.73717	5.6447	5.38743	6.61808	6.86241	9.63979	5.38869	2.48849	5.28294	9.82199	5.76746	8.51609	6.01666	10.0674	4.50351	7.3244	Low
GSM972051	28	1	7.66662	8.35412	7.86769	9.7097	7.25573	12.936	7.33109	4.17963	6.47689	12.9458	7.86863	11.1555	7.3212	11.9335	6.78371	10.8744	High
GSM972052	15	0	5.98799	6.84814	7.42247	8.70089	6.53918	12.3518	6.09	3.34305	6.26996	12.1101	5.90041	10.0366	6.5339	11.2546	5.4218	9.14133	Low
GSM972053	29	0	4.95344	5.39043	5.33696	7.96509	5.0326	10.8229	5.46785	2.69193	5.20671	10.6696	5.90866	8.7241	5.83035	9.64563	4.21887	7.60013	Low
GSM972054	26	0	7.09812	8.02671	7.67763	10.7527	6.99547	12.9741	7.45879	4.47309	7.0382	12.621	6.68269	11.0042	7.41357	12.0682	6.05387	9.25361	Low
GSM972055	93	0	7.38814	6.61347	7.45957	8.75773	6.72621	12.8809	6.28042	4.38805	6.58388	12.5124	6.53789	9.50527	6.99102	11.2489	5.6013	9.55707	Low
GSM972056	92	0	4.56209	7.11915	6.73404	7.99395	6.22727	11.9422	6.40148	3.27979	5.43165	11.6806	5.74958	8.80416	6.28949	10.6347	4.758	9.52779	Low
GSM972057	26	1	3.19759	4.96016	5.84189	7.82927	5.54496	11.0936	5.05322	2.92131	5.16806	10.6827	5.57147	8.48871	6.10173	10.9264	4.40167	9.06706	Low
GSM972058	60	0	6.14898	7.56053	8.15755	9.20734	7.05059	13.1846	6.10792	4.2855	5.99864	13.0219	5.85849	10.4584	7.09264	11.2293	5.8103	10.3785	High
GSM972059	59	0	7.11654	7.23892	7.68214	9.76966	7.09298	12.9611	6.95051	3.33664	6.25757	12.6928	7.12427	9.7757	7.00365	11.4079	5.35234	9.05698	Low
GSM972060	82	0	6.28517	7.05038	7.45658	8.30642	6.60884	12.144	6.49397	3.95719	6.54791	11.7166	6.30617	9.82998	6.50236	11.4582	5.20756	9.26016	Low
GSM972061	43	1	5.51304	5.87521	5.69687	8.94698	5.73348	12.4843	5.80157	3.03584	6.77346	11.2537	7.7317	7.71373	6.7959	10.4472	4.77779	8.66987	Low
GSM972062	23	1	5.24076	6.46464	6.95412	7.87973	6.60184	12.0729	6.22595	3.60339	5.85819	11.8765	6.08804	9.41348	6.47218	11.028	5.07594	9.33058	Low
GSM972063	70	0	6.80338	7.92568	7.93386	9.48125	7.51214	12.7744	6.87862	4.90239	6.99406	12.4834	6.66218	10.2738	6.6615	11.6279	5.94867	9.57604	Low
GSM972064	22	1	7.41079	8.80294	8.14161	9.89826	7.11028	12.8019	7.07803	4.89452	7.19814	12.7086	7.55184	10.538	7.61917	11.8271	6.24089	11.0752	High
GSM972065	46	0	6.14258	6.86246	7.29505	8.53574	6.74407	12.3042	5.99221	4.74494	6.18682	12.3013	6.28897	9.84058	6.39871	11.6584	5.3765	10.1991	High
GSM972066	49	0	5.19028	6.57384	7.11009	8.28225	6.42262	12.0399	5.82729	3.38271	6.08262	12.0219	5.92922	9.76634	6.20941	11.146	4.89224	9.18648	Low
GSM972067	183	1	7.41643	7.64513	8.26612	10.1101	6.89308	13.1326	7.41207	5.34995	6.26444	12.7974	6.60538	10.28	7.14134	12.021	6.29041	10.7572	High
GSM972068	22	1	8.63877	9.33383	9.138	11.0116	8.54769	13.3911	8.46129	6.1018	7.41445	13.0713	8.44702	11.0414	7.77888	12.5497	6.75784	10.8176	High
GSM972069	201	0	7.32067	7.25642	8.12243	8.89665	7.13129	12.7634	6.51007	5.20521	5.85799	12.5443	5.64676	10.2105	6.41833	11.1441	5.16826	9.21872	Low
GSM972070	68	1	4.47085	6.76728	6.56094	7.71849	6.64515	11.5253	5.77875	2.94439	5.73081	11.2976	5.98125	9.37915	6.16716	10.764	5.09321	8.99863	Low
GSM972071	183	0	6.62779	7.12149	7.07	8.61971	7.01396	12.2517	6.53299	4.82695	5.95353	11.8803	6.00341	9.91661	6.5271	11.5702	5.2119	9.1636	Low
GSM972072	172	0	7.408	8.18648	8.36684	9.10164	7.00697	12.7573	6.83778	5.03361	6.51478	12.6834	7.32414	10.3656	6.427	11.6299	5.14561	10.4585	High
GSM972073	163	0	7.93823	8.06492	8.22039	10.0246	7.46924	12.7095	7.31816	5.41924	6.65803	12.4854	6.7326	10.7033	7.2	11.94	6.00759	9.76135	High
GSM972074	75	1	5.07565	6.60437	7.12965	8.19852	6.27796	11.8621	5.79478	3.41805	5.53361	11.4845	5.78461	9.79691	6.2613	11.0292	4.70686	9.14567	Low
GSM972075	44	1	6.51387	6.88289	7.17043	8.73891	6.30667	12.0903	5.91504	3.49204	5.61148	11.903	6.10476	9.34068	6.37238	10.4772	4.50586	8.68009	Low
GSM972076	153	0	7.1851	7.51674	7.93119	9.6133	7.10498	12.729	7.21769	5.29409	6.4701	12.3953	6.05593	10.3623	7.11238	11.7245	5.50355	9.34884	Low
GSM972077	31	1	7.23749	6.58555	7.62142	8.20113	6.84455	13.1674	7.17443	4.60104	6.18745	12.61	6.41352	9.45639	7.63467	11.4811	6.92966	10.8959	High
GSM972078	145	1	7.76889	7.95476	8.60044	9.52809	7.51445	13.1869	7.02868	5.57321	7.01424	12.9026	6.71599	10.5426	6.72414	11.8766	6.39344	10.3763	High
GSM972079	168	0	7.82109	6.48479	7.9313	8.63336	6.52983	12.7952	7.23525	4.01682	6.58743	12.3995	7.63209	9.22156	7.15501	11.6016	6.14422	10.4934	High
GSM972080	165	0	5.86483	7.27106	7.78569	9.10194	6.91502	12.7896	6.33645	4.1667	6.46812	12.6457	5.63823	10.0813	6.4229	11.0703	4.95557	8.86754	Low
GSM972081	26	0	6.00398	6.59142	7.09066	8.04044	6.40496	11.9459	6.09601	4.25391	6.03602	11.7501	5.97455	9.86059	6.14061	11.1521	4.8309	9.06323	Low
GSM972082	132	1	7.79822	7.78539	8.38634	9.23237	7.90599	13.4975	6.73129	5.09357	6.89205	13.2091	7.75585	10.5028	7.17419	11.9831	6.35575	10.8272	High
GSM972083	127	0	5.79182	7.12473	7.48278	9.08728	7.05699	12.714	6.34873	4.32637	6.48149	12.4262	6.12314	9.87556	6.37361	11.3232	4.9953	8.98356	Low
GSM972084	129	0	6.20843	7.81135	7.7731	8.22343	7.0864	12.128	5.95858	3.30687	6.71219	11.9726	7.03387	10.0329	6.58745	11.1681	6.10403	10.251	High
GSM972085	97	0	6.656	6.79511	7.38542	8.69701	6.85927	12.554	6.03004	4.3696	6.19979	12.2351	6.03695	10.0306	6.64966	11.4522	5.30858	9.30619	Low
GSM972086	43	1	5.19638	6.41468	6.17971	8.37684	5.69848	10.9165	5.79313	2.89971	5.22287	10.8356	5.97306	9.15472	6.24507	10.7832	4.84949	8.9839	Low
GSM972087	32	1	2.75652	5.49657	5.30698	7.53295	5.60266	9.75423	5.23503	2.58052	4.95937	9.84102	5.65555	8.89673	5.80326	10.3394	4.62916	8.44789	Low
GSM972088	79	0	6.39296	7.60221	6.88902	9.15555	6.75674	11.7591	6.17716	3.06219	6.44264	11.6298	7.01642	10.5676	6.61672	11.2618	6.38345	9.36508	Low
GSM972089	87	0	6.48797	8.19805	7.79327	10.1069	7.40335	12.2708	6.99711	3.27361	7.86487	12.1834	7.75841	10.884	8.03065	11.5009	7.02097	9.72765	Low
GSM972090	69	0	3.71185	5.0991	5.15252	6.69554	5.29249	10.2884	5.2687	2.84733	5.00447	9.86773	5.45721	8.17071	5.33149	9.76743	4.13898	7.74336	Low
GSM972091	70	0	3.02181	4.82326	5.18259	6.505	5.28937	9.79991	4.74388	2.54943	4.76759	9.80295	5.4647	8.08701	5.28679	9.3814	4.19209	8.013	Low
GSM972092	47	0	7.37439	8.04697	7.80053	10.2041	7.0901	12.8855	7.04548	5.15942	6.8984	12.5672	7.84586	10.6328	6.84414	11.8703	6.10157	10.343	High
GSM972093	74	0	7.37204	7.64412	7.59335	9.70635	7.12646	12.8366	6.76038	4.14213	6.95318	12.5982	7.25612	10.7693	7.41656	11.8054	6.11783	9.71127	Low
GSM972094	61	0	6.58813	8.07716	7.61471	10.217	7.16074	12.7456	6.56991	3.31782	6.27085	12.6496	6.41174	10.4663	6.55378	11.5981	5.89543	9.26074	Low
GSM972095	67	0	6.53647	7.63975	7.38135	9.70001	6.86536	12.6567	6.63672	4.09301	6.94328	12.4317	6.65603	10.2331	6.58906	11.3461	5.68858	9.10654	Low
GSM972096	15	0	2.93634	4.65213	4.29594	7.15438	4.73571	9.59828	4.70284	2.85926	5.4486	9.12168	5.71876	7.55083	5.59916	9.11824	4.34561	7.49135	Low
GSM972097	12	1	8.29286	8.79042	7.55772	11.1318	7.9399	13.5359	7.99022	4.46751	6.96292	13.2418	9.04096	11.0211	6.84769	12.3072	6.40431	9.7295	High
GSM972098	15	1	2.83114	4.35485	4.78599	6.43862	4.77531	9.20148	4.7409	2.94492	5.33498	9.11329	5.79217	7.64533	5.97289	9.78315	4.39851	8.63378	Low
GSM972099	15	0	3.6373	5.3245	5.66789	7.33238	5.41627	11.0824	5.38326	2.80126	5.535	10.5293	5.90878	9.03394	5.9933	10.7849	4.66109	8.81308	Low
GSM972100	25	0	3.02138	5.06175	5.3294	8.55738	5.60605	11.8034	5.73065	2.8573	5.40225	11.1911	5.50821	9.02344	5.66085	10.2846	4.51548	7.50925	Low
GSM972101	35	0	4.83693	6.55371	6.45364	8.16754	6.87394	11.2666	5.03442	3.04018	5.96372	11.3662	6.04542	9.77435	6.0413	11.2291	4.33707	8.33691	Low
GSM972102	46	0	4.65863	7.99606	7.59684	8.87824	6.69107	12.3414	5.73919	2.92114	6.34165	12.138	6.39227	10.0093	6.4085	11.3383	5.33922	10.2577	High
GSM972103	58	0	6.06086	7.44919	7.73107	9.31651	7.20786	12.7375	6.56394	4.32455	6.68154	12.3625	5.42807	10.1247	6.65424	11.6186	4.96701	8.55881	Low
GSM972104	41	0	8.06591	8.48217	8.47365	9.78361	7.69567	13.1643	7.53283	6.1563	6.84144	12.8278	7.81075	10.8832	7.06098	12.4582	6.43532	11.2489	High
GSM972105	32	0	4.0975	5.92271	5.37277	9.5457	5.88291	12.4496	6.61477	3.12831	6.04507	11.0254	6.30123	9.79646	6.62115	11.0228	4.80678	7.24757	Low
GSM972106	72	0	6.38979	6.88418	7.23304	10.0282	6.28343	12.9034	6.09402	3.11757	6.59517	11.924	6.31331	10.2573	6.48107	11.2861	4.93795	7.92028	Low
GSM972107	60	1	4.93932	6.57304	6.90449	8.98579	6.59522	12.3962	5.61356	3.4318	5.62813	12.2553	5.94715	9.70521	5.70139	11.4243	4.69572	9.08628	Low
GSM972108	103	0	4.96348	6.12851	6.17774	7.71148	6.04101	11.082	5.62643	3.08623	5.68749	10.7681	6.11295	9.32634	5.90297	11.1167	4.28727	8.4234	Low
GSM972109	36	0	4.62009	6.3232	5.94729	8.57793	5.53909	11.48	5.24172	2.89885	5.59968	11.545	5.60725	8.76393	5.93692	10.3616	4.14188	8.55965	Low
GSM972110	7	1	2.75235	5.61137	5.41355	8.05271	5.63705	10.2813	5.27369	2.78673	5.34604	10.5283	5.9886	8.95333	5.88883	10.7176	4.33254	8.75536	Low
GSM972111	22	0	5.32732	6.35249	5.76757	8.61773	6.20763	11.5195	5.89116	3.22203	6.15082	11.2863	5.70658	9.77741	6.32563	11.7274	4.70664	8.09453	Low
GSM972112	32	1	6.96398	8.68103	8.28193	10.7057	7.61901	12.8582	7.36756	4.62828	6.84149	12.6251	7.66313	10.6581	6.85975	12.391	5.69514	10.1222	High
GSM972113	27	0	7.62054	9.04742	8.69889	10.7913	8.38801	13.038	7.63523	5.45799	6.68832	12.9235	8.56601	11.3944	7.35217	12.6955	5.85157	10.7127	High
GSM972114	46	0	5.83457	6.60078	6.93809	8.68336	5.61457	11.993	5.66481	3.01067	5.73104	12.0085	5.32048	9.62408	5.93606	10.8074	4.55584	8.7539	Low
GSM972115	75	1	4.78877	6.24755	6.43676	8.42691	5.67274	12.1009	6.06244	2.93119	5.70135	11.3964	6.24222	9.58809	6.09476	10.8471	4.64671	8.68471	Low
GSM972116	29	1	5.07145	7.22146	6.14298	8.44091	6.02528	10.5425	6.14919	2.66356	6.16566	10.5035	6.52126	9.58027	7.27207	10.533	6.36663	9.53668	Low
GSM972117	32	0	4.78937	6.67751	7.0132	8.67879	6.20275	11.4628	5.88297	3.08386	5.65302	11.2494	5.8334	9.72971	6.38405	11.2839	4.79879	9.1233	Low
GSM972118	30	0	3.53299	5.41173	6.03068	7.76367	5.55771	10.8647	5.48665	2.8778	4.95416	10.6079	5.56493	9.12641	5.99738	10.3775	4.32895	8.47993	Low
GSM972119	37	0	5.86471	7.33547	7.6881	8.21633	6.33288	12.4747	6.17367	3.63945	5.94239	12.1375	5.81475	10.2205	6.24343	11.4009	5.34984	10.0107	High
GSM972120	36	0	6.34748	7.80017	7.58154	9.64677	7.09585	12.6524	6.46726	3.34868	5.89131	12.204	5.89289	10.1857	6.55101	11.5358	5.61859	9.07367	Low
GSM972121	35	0	3.16755	5.62719	5.84363	7.9909	5.74583	10.9919	5.47732	2.77713	5.25666	10.779	5.87456	9.43876	6.55544	11.1515	4.62879	9.19146	Low
GSM972122	19	1	3.42205	5.64614	6.14827	6.94621	5.44905	11.1976	5.43601	2.82875	5.31882	10.7604	5.29997	9.07045	6.16369	10.7031	4.60093	9.29085	Low
GSM972123	71	0	3.67747	5.92842	5.07926	7.90341	5.14908	10.7737	6.18285	2.92489	4.84865	10.5695	5.91097	9.33441	5.66469	10.5154	4.30652	8.31264	Low
GSM972124	75	0	5.53655	6.77813	7.47537	8.35452	6.7606	11.5418	6.13608	3.4658	6.00045	11.4486	6.25876	9.73214	6.38634	11.2092	5.44371	9.39382	Low
GSM972125	68	0	7.5949	7.81051	7.56735	10.0136	7.17999	12.6128	6.74158	3.27317	6.00312	12.2124	6.41975	10.6342	6.85885	11.9375	5.70895	8.77658	Low
GSM972126	63	0	4.14577	5.67173	5.13327	7.70202	5.35	10.8731	4.99471	2.73406	5.04972	10.4752	5.03949	8.77718	5.70416	9.98353	4.33529	7.71665	Low
GSM972127	85	0	6.76896	6.95762	6.27949	9.78621	6.38835	12.2349	6.83177	3.18062	5.94638	11.8953	6.88135	10.4022	6.97993	11.4656	5.50365	8.4182	Low
GSM972128	93	0	7.00123	7.92919	7.84088	9.8046	7.24883	13.0161	6.26857	4.19538	6.08041	12.4938	6.3043	10.6532	6.62347	11.8139	5.75241	9.62577	Low
GSM972129	11	0	4.69147	6.95926	5.90099	8.47065	6.80567	11.6137	5.45111	3.14703	5.6818	11.4312	6.34168	9.37756	6.18481	10.8939	4.43108	8.43222	Low
GSM972130	55	0	3.9806	4.82602	5.28444	7.69757	5.36335	10.884	5.58435	2.74004	5.24956	10.5434	5.80371	9.08575	5.84747	10.2578	4.25726	7.48192	Low
GSM972131	86	0	7.76192	8.69551	7.70659	10.6732	7.68052	13.273	7.76953	3.88776	7.23465	12.8991	8.21953	10.8219	7.19128	12.0031	6.35136	9.42933	Low
GSM972132	61	1	6.58038	7.63211	8.0683	9.1655	6.82043	12.8872	6.41983	4.53674	6.30574	12.4443	6.44277	10.3469	6.36728	11.6103	5.70068	10.2094	High
GSM972133	53	1	6.48791	7.87787	8.12074	9.0795	7.04827	12.7261	6.54922	3.54003	6.0885	12.5509	6.77458	10.38	6.44313	11.4	5.38738	9.8246	High
GSM972134	14	1	6.33575	7.59353	7.80531	8.58632	6.49299	11.814	6.2024	3.80084	6.13538	11.7818	5.92177	10.2022	6.49035	11.5028	5.16665	9.7544	High
GSM972135	13	1	3.21921	4.71466	4.98089	6.31536	5.04918	9.67075	4.4162	2.55374	5.3031	10.0394	5.5729	7.99386	5.41037	9.87925	3.95813	8.43519	Low
GSM972136	130	0	5.19967	6.57766	6.83866	8.60265	6.20602	11.6597	5.51591	2.91454	5.41239	11.7351	6.1416	9.86048	5.89071	10.9297	4.62729	8.9427	Low
GSM972137	129	0	4.53545	5.91995	6.42379	7.83421	6.03783	10.9649	6.21893	3.22549	5.27878	10.9185	5.81562	9.30956	5.53166	10.7572	4.30651	8.15123	Low
GSM972138	53	1	3.17006	6.50351	6.20161	7.69741	5.52259	10.8901	6.12662	2.61694	5.08813	10.8035	5.52747	9.21494	5.68182	10.3441	4.51223	8.90827	Low
GSM972139	102	0	4.11108	5.92811	6.0261	7.72127	6.20103	11.4665	5.32753	2.88335	5.71292	11.5333	5.19646	9.19691	5.57493	10.2969	4.51193	7.88878	Low
GSM972140	172	0	7.95696	9.46466	9.26096	10.3963	8.28051	12.9707	7.73789	5.27191	6.23127	12.8319	7.93794	11.0064	6.95392	12.2791	5.69174	10.7666	High
GSM972141	84	0	3.86081	7.43925	7.95006	10.0151	7.6365	12.821	6.54879	3.44543	5.83339	12.9092	5.64895	10.581	6.96901	11.9298	5.67609	9.85925	High
GSM972142	35	1	5.42453	6.59363	6.71566	8.2814	5.9387	10.9987	5.86415	3.16477	5.23488	10.8639	5.85604	9.62408	5.99231	10.9552	4.64297	8.81485	Low
GSM972143	154	0	6.43236	7.40147	7.88506	9.55045	6.93661	12.1366	6.32286	3.64936	6.1667	12.1723	6.00548	10.3779	6.26216	11.478	4.68481	8.51283	Low
GSM972144	121	0	4.16851	5.43455	6.26979	6.79207	6.0788	11.102	5.06159	2.81505	5.37669	11.0409	6.39197	9.11508	5.57512	10.3998	3.83328	8.48165	Low
GSM972145	135	0	5.45766	6.73673	6.51223	8.56521	5.76824	11.655	5.35107	2.96458	5.74675	11.2535	6.33142	9.878	6.12173	10.6592	4.96294	8.97637	Low
GSM972146	66	0	7.85612	8.03519	8.2282	9.24235	7.31106	12.7026	6.3357	4.69171	6.03436	12.3232	7.2202	10.6521	6.77521	11.1678	5.06396	9.55616	Low
GSM972147	140	0	5.83204	6.92469	6.97097	8.9114	6.2925	12.4773	6.20699	3.41202	5.59331	12.0041	6.04289	9.81909	6.44348	10.6818	4.69115	8.62536	Low
GSM972148	127	0	5.44774	6.86127	6.81691	8.36291	6.03955	11.8274	5.73649	3.2671	5.07511	11.5349	6.31186	9.45625	5.64465	11.0355	4.62221	9.53718	Low
GSM972149	132	0	4.23472	5.6967	6.74616	7.29404	5.99521	11.5075	5.46449	2.94871	5.29292	11.4134	5.24457	9.20029	5.54815	10.4632	4.52645	8.66674	Low
GSM972150	109	0	5.55163	6.62739	6.86766	8.99592	6.43879	12.2178	5.72374	3.23059	5.20353	12.0734	5.59393	10.0723	5.88682	10.9305	4.60874	8.38317	Low
GSM972151	77	0	2.92891	5.73091	5.2531	6.68052	5.45097	10.4828	4.90284	2.7944	5.37336	9.7842	5.73066	8.55234	5.86087	10.0952	4.44	8.68195	Low
GSM972152	56	0	4.46897	5.92772	6.09229	7.40476	5.62664	10.9342	5.43831	2.84007	5.59014	10.611	5.92364	9.06772	5.90557	10.0669	4.78851	8.4997	Low
GSM972153	66	1	4.61197	6.46857	6.62086	7.65793	6.36349	11.9357	5.39964	2.90755	5.53654	11.7912	5.74423	9.37672	6.10265	10.8365	4.68704	9.20966	Low
GSM972154	44	1	4.76401	6.53343	6.68612	8.33451	6.12842	11.9521	5.348	3.1895	5.08788	11.7105	5.56569	9.66847	5.78173	10.8259	4.40438	8.96252	Low
GSM972155	24	1	4.43296	6.0638	6.24396	7.29606	5.33702	11.4045	5.48762	3.17458	5.46459	11.0018	5.47195	9.08375	6.09568	9.92814	4.71401	8.96317	Low
GSM972156	112	1	5.25483	6.22614	6.65874	8.59496	6.14768	12.4253	6.04065	3.19705	5.95295	12.0021	5.98291	9.88872	6.08428	10.7418	5.00303	8.37975	Low
GSM972157	118	0	6.09916	7.08783	7.21947	8.8477	7.07319	12.4055	5.73529	3.53741	5.58357	12.1646	6.29205	10.3167	6.10754	11.4772	5.2625	9.22328	Low
GSM972158	120	0	7.76968	7.9717	8.13686	9.64775	7.57556	12.6742	7.84989	4.72313	6.71318	12.4857	7.37855	10.3027	6.99152	11.5804	5.4744	9.06019	Low
GSM972159	93	0	5.66954	6.98994	6.55908	8.56923	6.3528	11.7752	5.47369	3.1242	5.54854	11.5004	5.21496	9.42791	5.79526	10.4097	4.67042	7.98679	Low
GSM972160	77	0	6.57154	7.35604	7.24569	9.27355	6.91293	12.5896	6.60392	3.52435	5.79161	12.4337	5.9474	10.3453	5.87507	11.618	4.86554	8.39157	Low
GSM972161	11	1	5.19306	6.28146	6.64724	7.85946	5.93797	11.9196	5.27876	2.72462	5.86747	11.9986	5.82904	9.70764	5.81005	10.8422	4.86779	9.07996	Low
GSM972162	77	0	6.94172	7.41275	7.77166	9.29943	6.71254	12.5602	6.09603	3.78141	6.4297	12.4269	6.0956	10.2077	6.41281	11.4433	5.35146	9.26104	Low
GSM972163	41	0	5.40697	6.81274	6.71271	8.02585	6.27439	11.641	5.41011	2.82961	5.63506	11.3954	5.77749	9.39755	6.11849	10.3336	4.43165	8.35247	Low
GSM972164	69	1	7.2257	7.92755	8.29851	9.34526	7.13742	12.7048	6.33334	4.20844	5.95196	12.6191	5.63437	10.4419	6.55622	11.7874	5.28233	9.66142	Low
GSM972165	87	1	6.89841	8.02387	8.24313	9.786	7.69981	12.8705	6.69787	4.135	6.61423	12.8389	6.9155	10.6366	6.74326	11.5941	6.08926	9.72824	High
GSM972166	12	1	5.96207	7.33663	7.82731	8.397	6.37674	12.4419	6.00505	4.25397	5.73301	11.9973	5.37664	10.2551	6.05947	10.9682	4.90757	9.41591	Low
GSM972167	45	1	6.04941	6.62523	6.68142	8.3094	6.60652	11.9947	5.65738	3.96827	5.47971	11.8434	6.08576	9.43939	6.14244	10.6355	4.95294	8.98313	Low
GSM972168	8	1	6.36861	8.3265	7.57811	9.38331	6.40216	12.6276	6.04787	3.64076	5.84918	12.9455	5.79399	10.414	6.53988	11.1697	4.69303	9.83814	High
GSM972169	164	0	3.77417	5.88058	6.60379	7.59721	5.75372	11.5078	4.92389	2.89492	5.39325	11.3826	5.29958	9.49089	5.66746	10.8293	4.76378	9.42071	Low
GSM972170	73	0	6.61204	7.68957	7.76667	9.72423	7.01535	12.6827	6.47693	3.59706	5.69202	12.5471	6.08563	10.4754	6.48297	11.2754	5.12602	8.92508	Low
GSM972171	130	0	5.81879	7.1352	7.95112	9.72127	6.68555	12.287	7.23339	2.9355	6.34771	12.2539	6.20098	9.87541	6.65597	11.2649	4.38885	8.07399	Low
GSM972172	5	1	3.35602	5.08421	5.24689	6.51603	5.20862	10.085	5.20352	2.97382	5.48682	9.97605	5.17011	8.09634	6.3406	10.4425	4.14831	8.68543	Low
GSM972173	26	1	4.77697	5.99914	6.49071	9.5935	6.44858	11.9441	5.63812	2.82952	6.26279	11.5329	5.87687	9.30238	6.13631	10.8317	4.46202	7.28507	Low
GSM972174	97	0	3.60239	5.29253	5.61351	7.08364	5.60315	11.4487	5.60938	2.97096	5.25029	11.1789	5.63774	9.0617	6.13755	10.6729	5.03195	9.24405	Low
GSM972175	43	1	4.79509	5.23986	6.00198	8.67046	5.70973	11.357	5.10901	3.10865	5.55955	11.0734	6.1004	9.40998	6.27677	11.3616	4.56992	8.70252	Low
GSM972176	36	1	7.9522	7.15326	8.50118	9.59626	6.97079	13.0805	7.56146	4.83688	6.36435	12.3575	8.02932	10.1112	7.11136	11.6845	5.95192	10.2988	High
GSM972177	22	1	5.08655	5.97371	6.80947	7.63871	5.78571	12.4776	6.24033	3.82797	5.02485	11.9336	5.74167	9.45134	6.32703	11.429	5.16219	10.3746	High
GSM972178	67	0	3.14501	5.23432	5.54482	6.28699	5.79747	9.98578	5.36036	2.52725	5.16553	9.73093	6.01555	7.9901	6.11852	10.1142	4.40718	8.70081	Low
GSM972179	18	1	6.85332	6.51484	7.16219	10.0914	6.68223	12.9251	6.79343	3.62115	7.07403	12.7335	6.47848	10.3793	7.18194	11.6108	5.2303	8.02321	Low
GSM972180	24	1	3.11041	6.06977	4.66905	8.28533	5.1919	10.8076	5.44125	2.71798	5.58041	10.9041	5.24982	8.39433	6.16368	10.7545	4.02308	8.47951	Low
GSM972181	34	1	8.67229	8.69169	8.61641	11.1314	8.13952	13.326	7.63458	5.92136	7.49818	13.2278	8.09076	11.6341	7.98186	13.0252	6.5867	10.7055	High
GSM972182	58	1	3.61218	5.15521	5.37927	7.70174	6.04396	11.3212	5.71182	2.75418	5.99242	11.0803	6.16884	9.53962	5.92114	11.0466	5.24242	8.24851	Low
GSM972183	32	1	2.2574	5.6427	3.98913	5.87985	5.47969	9.8012	4.99586	2.60888	4.81815	9.58953	5.6028	7.65443	5.62459	9.76011	3.73448	8.24085	Low
GSM972184	39	1	6.69562	8.27859	6.64446	10.7266	8.39843	12.6668	5.0453	4.10594	7.27162	12.8012	7.90482	10.4065	6.69666	12.1445	4.81759	8.68805	Low
GSM972185	39	0	4.09052	5.10442	6.20396	6.64061	5.88968	11.9411	7.52303	3.06097	5.56874	11.3127	5.62885	8.86262	6.22863	10.6897	4.47365	7.9516	Low
GSM972186	47	1	8.3225	7.92689	7.76615	9.96319	7.59406	13.3841	8.06489	4.73337	7.37013	12.9442	8.57636	10.3959	8.61298	12.3862	7.42521	11.1933	High
GSM972187	49	0	8.07042	7.70161	7.61144	9.49155	7.57989	12.7892	7.29879	5.1016	6.43013	12.4849	7.20108	10.1377	7.28045	11.6357	5.89487	9.53574	Low
GSM972188	22	0	4.29427	5.47765	5.70985	7.64415	6.03981	11.779	5.76835	2.95059	5.59624	11.4739	5.82412	9.15016	6.16244	10.6307	4.78723	8.31903	Low
GSM972189	192	0	4.36031	5.35464	5.52167	8.25275	5.12366	10.5897	5.64011	2.99427	5.93905	10.0511	5.5827	8.35165	6.12017	9.61987	4.64481	7.3502	Low
GSM972190	108	0	5.58166	5.69727	5.84106	9.27323	5.23034	12.0474	6.18692	3.19738	6.13522	11.1391	6.2524	9.58986	6.20102	10.0675	4.68544	7.08509	Low
GSM972191	122	0	5.30615	6.43945	6.208	8.92975	6.15939	11.7372	5.70705	3.20107	5.12736	11.6348	6.02445	9.58766	6.15299	10.9043	4.94352	8.86745	Low
GSM972192	158	0	6.33861	6.37526	6.76283	8.73433	6.07084	12.3012	6.56731	3.91436	7.16203	11.7977	6.29989	9.43702	6.71423	11.2194	5.41891	8.67116	Low
GSM972193	73	0	4.63919	5.79002	6.09249	7.8952	5.80688	11.1148	5.64916	2.89713	5.99737	10.6436	6.45646	8.89843	6.19448	10.6949	4.66513	8.51035	Low
GSM972194	83	0	4.04506	4.08811	5.16219	6.61371	5.32029	10.9145	7.12194	2.87014	5.26239	10.4609	5.85565	8.58045	6.72563	10.7398	4.4918	7.77933	Low
GSM972195	120	0	2.54607	5.26774	5.32962	7.8562	5.444	11.037	5.47429	2.62092	5.10562	10.6223	4.88716	8.53117	6.00486	10.3121	4.79871	8.39216	Low
GSM972196	73	0	3.47009	5.48642	5.38153	8.75661	4.85595	10.9107	5.84964	2.77659	5.38571	10.573	5.33708	8.33439	6.27508	9.84027	3.98348	7.68359	Low
GSM972197	50	0	4.93258	6.66787	6.02415	8.25714	5.73696	11.875	6.21395	2.92357	5.5717	11.6065	5.20438	8.80722	6.08133	10.3707	4.53243	8.27121	Low
GSM972198	57	0	2.91293	5.59632	5.50137	6.97382	5.44556	9.98409	4.9589	2.76322	5.43805	10.1351	5.55722	8.77123	5.72734	10.3371	4.49005	8.86974	Low
GSM972199	66	0	3.97035	5.23052	5.53439	7.67774	5.46556	11.232	5.75615	2.59873	5.54886	10.7074	5.88241	8.80722	6.91812	10.6264	4.96916	8.74472	Low
GSM972200	54	0	5.22375	6.82197	7.35347	8.68405	5.83909	12.1076	6.22346	4.07966	5.92667	11.6928	5.94617	9.79261	6.65744	11.2499	5.3478	10.2533	High
GSM972201	67	0	8.09028	8.09346	8.58671	9.36199	7.41218	13.3398	7.21767	6.03304	7.03977	13.0708	7.3702	10.4516	7.08822	12.1769	6.74109	11.5845	High
GSM972202	53	0	3.56047	6.22192	6.02584	8.39433	6.31696	11.4205	5.74163	2.66472	5.40256	11.2468	5.81458	9.43681	6.54373	10.8437	5.04147	8.8409	Low
GSM972203	54	0	5.65061	6.38106	6.55146	8.56625	6.91974	11.4587	6.0503	3.66255	5.6285	11.1626	6.0294	9.38504	6.67999	11.4236	5.72852	9.07904	Low
GSM972204	44	0	6.84829	7.00731	7.7681	9.08943	6.7495	12.4989	7.34062	4.39835	6.18269	12.3064	6.52798	10.3606	7.17131	12.0132	6.63856	10.5251	High
GSM972205	35	1	4.87863	6.27211	6.5538	8.21892	6.61541	11.6167	6.03271	3.43434	6.09159	11.1931	5.9052	9.64207	6.54415	11.3447	4.87475	8.46498	Low
GSM972206	42	0	6.76537	7.45308	8.13228	9.29222	6.84924	12.9457	6.57121	4.76523	6.72679	12.5578	6.71512	10.368	6.69984	11.5621	6.19318	10.4131	High
GSM972207	82	0	6.82441	7.54145	7.8904	9.20742	6.45665	12.6442	6.81038	4.88873	6.59314	12.283	6.42727	10.3115	6.37615	11.0666	5.30136	9.4252	Low
GSM972208	25	1	7.96953	8.55455	8.62175	9.79444	7.33947	12.6036	6.88716	5.42116	6.74993	12.4316	7.79961	10.6289	6.93432	11.726	6.10447	10.9495	High
GSM972209	13	1	5.80167	7.22571	6.46564	8.66703	5.67867	11.7214	5.67678	3.28684	5.96901	11.6326	6.86317	8.85357	6.34032	10.6489	5.34205	10.2771	High
GSM972210	46	1	6.89714	7.14609	7.24741	8.90065	6.97004	12.0316	6.65606	4.20109	6.17038	12.1128	7.38055	10.2968	6.61964	12.2887	5.37948	10.0403	High
GSM972211	57	0	6.66045	6.68619	7.34967	8.55004	6.45174	12.1226	6.32224	4.24622	6.21112	11.9509	6.35972	9.94991	6.37986	11.9305	5.05668	9.61151	Low
GSM972212	18	1	2.83495	6.31335	5.50546	7.2655	6.58084	9.00837	4.90529	2.67048	4.91758	9.51218	5.40038	8.58165	5.93109	11.0761	4.28754	8.74538	Low
GSM972214	2	1	2.78664	6.65311	5.47217	7.72778	5.78212	9.11699	5.11745	2.3716	4.74611	9.45733	5.28324	7.89993	5.73556	9.84481	4.42997	8.66159	Low
GSM972215	47	0	5.97748	6.67419	6.75642	8.60285	6.71155	12.2817	6.00897	4.35639	5.86382	11.9022	5.57296	9.57135	6.69723	11.4403	5.68296	9.54507	Low
GSM972216	94	0	4.16969	4.88357	4.96682	6.92837	5.92256	9.451	6.42981	2.89828	4.88898	9.23587	5.46905	8.53651	6.1794	10.5149	4.86737	7.23882	Low
GSM972217	70	0	5.68186	6.3399	6.33515	8.82266	6.38997	11.456	6.36211	3.64415	5.934	11.1341	6.46071	9.66667	6.29305	11.4254	4.87748	8.34761	Low
GSM972218	7	1	2.3752	5.07992	4.74284	6.5874	5.39865	8.15104	4.89272	2.5397	5.18855	8.21184	5.09111	7.73142	5.97518	9.94586	4.10201	7.59272	Low
GSM972219	53	0	6.20568	6.72125	6.41531	8.36992	6.22409	11.7824	6.17658	3.41016	5.79677	11.6986	6.1423	9.61723	6.28265	10.8385	5.50875	8.97455	Low
GSM972221	65	0	4.08922	6.4962	5.97645	8.06456	5.52372	11.1656	6.43781	3.31566	5.85929	10.8061	6.14218	8.53545	5.85882	10.1413	4.7702	8.73342	Low
GSM972222	57	0	4.56129	7.17991	7.12344	8.42365	6.29551	12.2367	5.99053	2.97707	6.1622	12.004	5.84519	9.6951	6.47178	11.1343	4.27701	9.09828	Low
GSM972223	33	1	6.8327	8.04762	8.08357	9.87323	7.06718	13.0964	6.03448	3.52964	5.94902	13.0578	5.63708	10.4752	6.58631	11.5247	4.97671	9.26682	Low
GSM972224	25	1	7.12667	7.80692	7.83309	9.95322	5.45156	12.4544	6.66729	4.92162	6.17057	11.9888	5.76584	9.99466	7.2616	11.5722	4.66346	10.196	High
GSM972225	37	0	5.23191	6.81714	7.12103	8.47434	6.6898	11.6839	5.29212	3.13822	5.53039	12.0247	5.7194	9.74899	6.66945	11.1509	4.93329	9.62708	Low
GSM972226	20	0	4.09743	6.04957	6.50541	8.205	5.81436	11.7646	5.88858	3.32471	5.73804	11.4113	5.87807	9.54374	6.18946	11.3421	4.57902	9.26472	Low
GSM972227	20	1	3.13608	4.9857	5.57076	7.36889	5.72769	9.6289	5.65073	3.1486	5.71269	9.63359	5.49313	7.65604	5.90635	9.91926	5.00176	8.14566	Low
GSM972230	27	0	5.65725	6.61491	7.02881	8.63314	5.66568	12.547	5.71432	3.90173	5.8698	12.207	5.56553	9.53565	6.61024	10.8568	4.81688	9.71388	Low
GSM972231	14	0	7.05125	8.38654	7.83174	9.98866	8.19603	12.6445	6.28969	3.99686	6.57423	12.9731	7.52899	10.6072	7.24098	12.974	5.76815	10.679	High
GSM972232	21	0	7.96184	7.77301	7.92819	10.2392	6.61883	12.9948	7.30123	3.2161	6.81867	12.6279	7.62565	10.2804	7.19958	12.0146	5.51658	9.48626	Low
GSM972233	15	0	3.4331	5.93649	5.82577	9.0405	5.66248	10.7075	5.60701	3.41303	5.37301	10.6693	5.27171	8.92404	6.60251	11.2212	4.91154	9.23925	Low
GSM972234	10	1	9.04869	9.0229	9.74309	10.145	8.27747	13.847	7.70284	7.33734	6.64023	13.3872	8.10609	11.5178	7.55047	12.728	7.41812	12.848	High
GSM972235	7	0	8.0099	8.22417	9.01517	9.50977	7.80389	13.6369	6.47313	6.11344	5.6762	13.3602	6.42321	10.9701	6.91891	12.1656	5.89233	11.3974	High
GSM972236	12	0	6.40093	7.1156	7.02553	8.35001	6.6535	12.2551	6.06568	4.16285	6.57363	11.8613	6.19676	9.64127	6.38184	11.2759	4.57371	8.76042	Low
GSM972237	25	0	4.59165	6.1828	6.76646	7.72499	6.17274	12.0137	5.50403	3.55461	5.69532	11.7941	5.81944	9.48451	5.89568	11.0105	4.54757	9.33006	Low
GSM972238	19	0	7.37947	7.99437	8.46996	9.89825	7.69762	13.516	6.42343	4.40745	5.85207	13.157	5.85233	10.2463	6.87779	11.5524	5.44702	9.56746	Low
GSM972239	14	0	6.4745	7.92132	7.75777	9.35403	6.6348	11.6145	5.84241	4.13359	6.42237	11.7661	6.05159	9.82975	6.80021	11.6375	4.78297	9.80736	High
GSM972240	14	0	7.31444	8.69135	7.71464	10.4455	6.86177	13.426	7.85177	4.45848	8.0661	13.1488	7.21646	10.4813	7.23765	11.9251	5.6109	9.34881	Low
GSM972241	17	1	4.46396	6.52074	6.57213	8.51261	6.02239	11.7373	6.25288	3.36988	5.40773	11.4743	5.57607	9.48039	5.7168	9.8331	4.92244	8.13453	Low
GSM972242	17	0	8.32983	8.05087	8.61818	9.96983	8.2459	13.3512	7.09647	4.00283	7.2373	13.1871	7.30773	10.9063	6.79208	11.8132	5.49275	8.35786	Low
GSM972243	2	0	4.08935	7.2465	7.14516	8.32755	7.21852	11.1154	5.66676	3.59034	6.2738	11.5657	5.68424	10.1725	6.89891	12.0108	4.42093	9.41778	Low
GSM972244	14	0	5.78756	6.52059	7.01197	8.63823	6.40722	11.9435	5.43897	3.45551	5.89923	12.023	6.65704	9.75361	6.23052	11.1326	4.33053	9.11969	Low
GSM972247	6	0	3.88967	4.89265	6.11399	7.96573	5.61749	11.1813	5.86068	3.11531	5.51739	10.6777	6.08491	8.45542	6.23383	10.2068	4.50066	8.2395	Low
GSM972248	14	0	4.51574	5.24464	5.99524	7.77677	6.1433	11.5609	5.59607	3.50388	5.8174	11.0976	5.93941	9.15548	6.31693	10.9926	4.77614	8.47326	Low
GSM972249	14	0	6.29384	6.87959	7.47804	8.52804	6.83863	12.1461	5.81049	3.4738	5.68199	12.219	6.20633	10.2503	6.75914	11.7666	4.58272	9.44759	Low
GSM972250	12	0	6.86106	6.84402	8.11632	9.12949	6.67297	12.7385	6.40093	3.39855	6.39298	12.5544	6.68523	10.4259	6.2973	11.2827	5.34297	9.06517	Low
GSM972251	7	1	8.90674	8.83812	9.76073	10.8626	8.06909	13.8361	8.17504	6.40086	5.90078	13.2994	7.21857	11.2423	7.38111	12.3926	6.55954	11.2623	High
GSM972252	16	0	7.26365	8.04392	9.00238	9.72145	7.44688	13.5623	6.92509	5.1045	6.17027	13.1336	6.53593	10.7588	6.26609	11.6007	5.87935	10.2644	High
GSM972253	16	0	5.02684	6.45908	6.64603	7.42443	6.37745	11.4872	5.73134	3.67615	5.65605	10.9818	5.96262	9.38084	5.60909	10.9404	4.6614	8.83085	Low
GSM972254	14	0	7.76226	7.64607	7.48299	10.0066	7.22955	13.1877	7.44653	3.87339	6.18677	12.751	7.52955	10.8505	6.47064	12.3142	5.09298	8.76976	Low
GSM972255	5	0	7.98514	8.14859	8.98952	10.3771	7.47002	13.7072	6.98945	5.60721	6.03449	13.2071	6.73378	11.2493	7.25067	12.2581	7.11701	11.5722	High
GSM972256	19	0	5.63512	5.93571	5.97652	8.58904	5.66458	11.7608	6.08002	3.38653	5.52396	11.5169	5.93045	9.4915	6.32871	10.9706	4.80263	8.54285	Low
GSM972257	21	1	3.34846	4.9155	5.83812	7.86245	5.51858	10.4833	5.88644	3.01495	6.15279	10.5156	6.05883	8.70322	6.17806	10.5131	4.66948	8.24645	Low
GSM972259	29	0	4.92311	6.0453	5.87561	7.40678	6.10143	11.0624	6.02369	2.9886	5.76055	10.7719	5.59156	9.17202	6.36489	10.9297	4.68266	8.15445	Low
GSM972260	13	0	5.09793	6.33016	6.15065	8.62985	5.98444	11.9985	5.69472	3.03321	5.71529	11.7603	5.84799	9.78819	6.15588	10.8157	4.72193	8.37181	Low
GSM972261	7	1	5.24354	7.44716	6.83859	8.954	5.99568	12.0215	6.47553	3.37822	6.10053	11.5973	5.81328	9.82553	6.35956	10.6243	4.73356	8.53473	Low
GSM972262	5	0	10.2493	9.58538	9.37036	11.7835	9.16217	13.7657	8.42485	6.08769	7.09822	13.3345	9.19942	11.3853	7.37824	12.6288	7.14585	10.413	High
GSM972263	76	0	5.88026	7.42536	7.37431	9.58753	6.89505	12.7617	5.85954	3.38279	5.37907	12.5084	5.8382	10.1262	6.77094	10.7355	5.71368	9.4328	Low
GSM972264	73	0	3.47995	6.38722	6.07182	8.48757	5.06478	11.5783	5.15611	3.27298	5.33764	11.3188	5.69435	8.80154	6.04716	10.0173	4.62534	9.76082	High
GSM972265	60	0	5.0933	6.31045	6.10117	8.76642	6.01255	11.9576	5.97497	3.32238	5.8799	11.6948	5.94487	9.76575	6.5646	11.3942	5.03055	8.92955	Low
GSM972266	20	1	3.73015	6.03951	5.73868	7.45597	4.76294	10.7793	5.88042	3.11665	5.40492	10.3007	6.48094	8.46011	5.54607	9.59892	4.75816	9.24079	Low
GSM972267	67	1	4.5744	6.52976	6.53058	7.32567	6.10602	11.8613	6.1457	3.32996	5.63759	11.8459	6.2393	10.01	6.52887	10.8524	4.81559	9.60001	Low
GSM972268	48	0	3.75199	5.87837	6.11768	7.27688	5.90792	10.6309	5.948	3.09051	5.27247	10.8995	5.8484	9.17043	6.05872	10.8158	3.94185	8.73874	Low
GSM972269	79	0	3.69249	5.29872	5.43788	6.88684	5.74737	9.32157	5.68264	3.62872	5.68597	9.76765	5.90614	8.45804	6.4385	10.9102	5.19216	9.43442	Low
GSM972270	65	0	4.34322	7.28356	6.2459	8.9379	5.96015	11.4907	6.41747	3.41212	5.28484	11.2582	5.41302	9.28868	6.43814	10.4989	5.09305	9.04994	Low
GSM972271	14	1	4.51589	4.99663	5.12264	8.20536	5.19662	11.5896	5.57945	3.27063	5.70156	11.1703	6.15492	8.70793	5.99776	9.60702	4.99442	7.93162	Low
GSM972272	15	1	4.09038	4.95878	5.15142	6.70811	5.48309	10.4211	5.77621	3.5102	5.8871	10.4167	6.05667	8.20952	6.13397	10.488	4.58176	8.62808	Low
GSM972273	16	1	3.65	4.91525	5.34043	6.2324	5.46586	9.04322	5.61622	3.27012	5.68367	8.99124	5.45425	8.00461	6.1507	9.91185	4.75872	8.03299	Low
GSM972274	57	0	6.2998	7.13186	6.67618	10.2148	5.71766	12.7188	5.72401	3.1655	6.64549	12.4747	6.8092	9.78542	7.31257	11.2161	5.51254	9.84016	High
GSM972275	4	1	6.37804	10.6138	5.97703	10.6605	6.00744	12.6891	7.9546	3.23977	6.97022	12.3476	8.77969	10.0105	7.35113	10.9147	6.21546	10.8533	High
GSM972276	43	0	4.58706	5.77428	5.62329	7.93385	5.68178	11.2349	5.31531	3.2183	5.56649	11.0559	6.25852	10.8952	6.06285	9.81867	4.67361	7.50822	Low
GSM972277	51	0	4.1515	6.92715	6.05898	8.04357	5.82191	11.4065	7.59428	3.06668	5.49384	11.07	5.57362	8.35595	5.11332	9.1334	4.07271	6.81625	Low
GSM972278	45	0	4.72772	6.27318	6.39121	8.87464	6.11205	11.2773	5.66402	3.63379	6.02134	11.1492	5.71634	9.77337	5.69829	10.7543	4.44092	7.79768	Low
GSM972279	52	0	8.30525	8.24432	8.5416	10.3063	7.05699	13.0515	6.6072	3.31043	5.72018	12.9786	5.98129	10.8642	6.90729	11.6886	6.13595	9.71035	Low
GSM972280	46	1	6.71772	7.25877	6.30881	10.327	6.35268	12.1455	6.18388	3.33596	5.57534	11.9772	5.6361	9.67624	6.93436	11.0064	5.36836	8.33979	Low
GSM972281	56	0	4.79992	6.80025	6.71033	9.08074	6.44678	11.6307	5.55529	2.97636	6.02961	11.7885	6.17687	9.80768	6.28205	11.6199	4.55675	9.05784	Low
GSM972282	51	0	4.67756	6.37102	5.25349	8.70202	5.82283	11.5329	5.81628	2.84474	5.42944	10.5659	5.91723	9.1567	6.3507	9.94015	5.21243	7.63609	Low
GSM972283	51	0	6.11695	7.13027	5.76548	10.0524	6.13912	12.9953	5.8533	2.93893	6.81006	11.9276	8.71107	9.54991	7.0328	10.179	5.00483	8.40111	Low
GSM972284	27	1	3.23495	5.91355	5.71889	6.20418	5.50467	9.28325	5.41573	3.30397	5.7913	9.29604	5.23111	7.76631	5.98608	10.1789	4.49198	9.00472	Low
GSM972285	2	1	3.94267	6.38034	6.37749	8.42653	6.22744	11.3991	5.5071	3.70422	5.38848	10.8075	5.87221	9.86515	5.88744	10.809	5.01367	8.87606	Low
GSM972286	37	0	5.89858	7.28218	7.8073	9.41379	6.87726	13.1051	5.88857	3.9721	6.30586	12.8069	6.39466	10.4879	6.2189	10.7928	5.56871	9.37324	Low
GSM972287	43	0	7.77153	8.22126	7.75902	10.6806	7.41335	13.3761	6.38264	3.72906	6.15567	13.1919	6.23152	11.032	7.08928	11.3477	6.02193	8.93595	Low
GSM972288	35	1	4.82585	5.0566	6.39145	7.06464	6.05027	11.5761	5.38269	3.56084	5.68195	11.2459	6.26233	8.67349	6.14264	10.5661	4.79991	9.15339	Low
GSM972289	17	1	6.11461	6.6766	6.82469	8.28108	6.5765	12.4036	6.0308	3.8898	5.43635	12.1062	5.96211	9.66426	6.52196	10.7858	4.85977	9.01083	Low
GSM972290	39	0	6.84495	8.2051	7.12968	10.341	7.77097	12.9168	7.03272	3.12692	5.8329	12.4954	6.12944	10.665	7.08103	11.5906	5.9852	8.25677	Low
GSM972291	32	0	7.35101	7.5234	7.46085	9.27	6.90492	12.4539	6.10238	3.12203	4.59151	12.3431	6.33978	10.4062	5.89962	11.811	5.81267	9.96324	High
GSM972292	25	0	5.90026	7.10406	6.17693	9.23585	5.53659	12.0621	6.08778	3.03904	5.59418	11.8317	5.41668	9.42207	6.48384	10.4931	4.60954	8.38066	Low
GSM972293	50	0	6.48052	7.79889	7.72589	10.2248	7.34043	13.4597	6.55859	4.1232	5.76676	12.9497	6.29667	10.2279	6.63638	11.6469	6.10022	9.92299	High
GSM972294	25	0	7.27309	6.76548	6.39375	9.71383	6.37732	12.6851	6.46726	2.96973	5.65566	12.5818	6.70052	9.2867	6.3966	9.91659	5.06595	7.68182	Low
GSM972295	61	0	4.27146	5.18192	5.49594	6.40051	5.00419	10.8355	6.79025	3.35608	6.08219	10.5105	5.5989	9.01318	5.83982	9.75997	4.53517	7.51713	Low
GSM972296	22	0	4.15789	5.05951	5.20029	7.70738	5.57389	9.95294	4.92567	3.19865	5.15383	9.30186	5.6324	8.02396	5.76232	9.23258	4.08096	6.81443	Low
GSM972297	46	1	7.08928	7.56194	7.44323	10.211	6.94216	13.1426	5.87755	3.65174	6.57719	12.943	6.74818	10.0828	7.40841	11.2199	6.33044	9.9798	High
GSM972298	9	0	4.83044	7.53247	6.2693	8.67735	6.23838	11.9433	5.75382	3.31374	5.07586	11.5155	5.39175	9.26342	5.94574	10.5673	4.70902	8.96576	Low
GSM972299	41	1	6.95048	7.43573	7.30998	9.9963	6.65108	13.2191	7.27831	3.45939	5.67917	12.5199	5.94479	10.4958	6.92027	11.6084	6.07917	9.02355	Low
GSM972300	41	0	3.4725	7.34617	5.77432	7.89264	6.41628	9.432	5.2644	3.11371	5.77367	10.1359	5.65737	8.67921	5.91799	11.2239	4.75739	9.50084	Low
GSM972301	105	1	5.8786	7.488	7.54174	9.85852	7.36857	12.0825	6.65093	3.46185	6.00886	11.9832	6.69234	10.2112	7.01277	11.9915	5.79627	9.58756	Low
GSM972302	27	1	4.80365	6.03841	6.30195	7.76802	5.67741	11.229	6.14479	3.51993	5.08749	11.0926	6.01732	9.01829	6.08103	10.5448	4.45178	9.07814	Low
GSM972303	19	0	3.77679	6.06595	5.86234	7.58918	5.80711	11.501	5.50318	2.75973	5.79812	11.1297	5.80322	9.28161	5.80277	10.3105	4.18132	8.05797	Low
GSM972304	30	0	3.47653	4.27974	4.94678	6.98914	5.03542	9.68456	4.98899	2.82388	5.21093	9.232	5.58099	8.16263	5.79447	8.98029	4.06828	6.75472	Low
GSM972305	31	0	5.65552	6.62134	6.21717	9.74831	6.04671	11.8414	5.54767	3.0815	6.12658	11.7715	6.19935	10.1531	6.4608	11.3825	5.03832	8.53392	Low
GSM972306	56	0	4.93962	6.23663	5.88561	8.57274	5.44906	11.454	5.80583	3.12805	5.23051	10.7754	5.38153	9.05826	5.9081	10.1163	4.35551	7.72074	Low
GSM972307	82	0	3.34367	5.7493	5.2067	7.53956	5.22843	10.5002	4.93615	2.74793	5.50159	10.1328	5.7633	8.29422	6.09922	9.6517	4.38403	8.38964	Low
GSM972308	92	0	5.94827	6.64788	6.20729	8.65399	6.28944	11.2104	5.51948	3.3378	5.87118	11.174	5.98432	9.27507	6.22772	10.6766	4.72814	8.19217	Low
GSM972309	95	0	3.32063	4.43014	5.10501	6.65823	4.79378	9.64957	5.33247	3.00175	5.44609	9.56516	5.1827	8.13746	5.32566	9.76395	4.34542	7.67263	Low
GSM972310	25	0	6.35806	7.11723	7.4515	9.09855	6.76963	12.9388	6.07313	3.6774	5.88273	12.5145	6.15194	10.2934	6.52591	11.2499	5.05334	9.07936	Low
GSM972311	106	0	3.79445	7.16886	6.33412	6.34986	5.21281	9.72398	6.03448	3.51528	7.95452	9.82667	5.89945	8.05035	7.87126	10.6942	4.57949	10.1948	High
GSM972312	97	1	3.34613	4.60707	5.181	7.58771	4.86509	10.8577	5.22461	2.91067	5.574	9.89816	5.59653	8.50998	6.09338	10.0141	4.63586	7.93914	Low
GSM972313	91	1	4.34501	7.13909	5.47362	7.52372	5.44712	10.8187	5.22471	2.72661	5.98132	10.4312	6.40143	8.4051	5.91566	9.86572	4.58304	8.99555	Low
GSM972314	46	0	3.51066	6.37693	5.16313	9.09768	5.48771	10.5802	5.33369	2.9533	4.70476	10.5403	6.04701	7.88444	6.09047	9.93637	4.47674	8.97982	Low
GSM972315	84	0	3.62972	5.11064	5.46167	7.27211	6.03512	10.238	4.99533	2.85972	5.61457	10.0638	5.61334	8.39318	5.80821	9.9224	4.47333	7.50839	Low
GSM972316	83	0	4.39009	7.3035	6.85402	8.67045	6.29492	12.1467	7.71801	3.30126	5.4949	11.9405	6.22954	9.48517	6.48365	10.7509	4.44809	8.80731	Low
GSM972317	30	1	6.77621	7.21999	7.4271	9.5141	6.48631	12.4623	6.77107	3.80237	6.14247	12.1787	6.00663	9.54945	6.24531	11.1799	5.35771	8.86518	Low
GSM972318	36	1	5.11623	6.60684	6.93868	8.10566	6.18376	12.1087	5.77294	3.28126	5.99233	12.1515	5.6658	9.49959	6.28019	11.1041	5.32445	9.77445	High
GSM972319	78	1	3.45853	5.51224	6.31943	7.20058	5.26896	10.9216	5.46029	2.84603	5.6434	10.8016	5.77296	9.0565	5.95287	10.5287	4.76806	9.42308	Low
GSM972320	58	1	4.39311	5.70457	6.51151	7.51539	5.85696	11.4362	5.32772	2.78034	5.77644	11.4506	6.11478	9.57127	6.22861	11.2143	4.81371	9.52118	Low
GSM972321	9	0	5.51294	6.65033	6.52052	8.45141	6.78701	11.9872	5.80712	3.34623	5.52675	11.8187	6.0962	10.0705	6.39505	11.7693	4.91982	9.07884	Low
GSM972322	86	1	5.45725	6.26442	6.51959	8.15972	6.66386	11.4085	5.63223	3.4069	5.44355	11.3143	6.08485	9.81102	6.57897	11.1435	5.0156	8.86952	Low
GSM972323	80	0	5.04059	5.87393	5.69279	7.76187	5.96936	11.2632	5.73655	2.93175	5.56084	11.2958	5.99787	8.74062	6.14248	10.3648	5.24558	8.71529	Low
GSM972324	82	0	4.66902	6.27532	6.58573	8.1107	6.43314	11.679	5.89053	3.05592	5.32758	11.3383	6.47258	9.28791	5.98177	10.8439	4.72938	8.94395	Low
GSM972325	71	0	4.93258	7.10538	6.74544	9.1599	6.52175	11.9264	6.21128	3.71865	5.4383	12.111	5.65363	9.71158	6.31141	10.7468	5.03773	9.08082	Low
GSM972326	85	0	3.27251	4.28466	5.61352	6.34669	6.08788	9.07788	5.23085	3.00387	5.206	9.58107	5.2421	8.31348	6.12084	10.0277	4.24047	7.56282	Low
GSM972327	83	0	4.74411	7.86218	7.61554	9.52185	7.03309	12.4759	6.16143	3.53944	6.24929	12.1568	6.92572	10.2966	6.7108	12.3178	5.69687	10.8715	High
GSM972328	82	0	7.02047	6.91933	7.10525	9.08372	6.54688	12.4973	6.6576	3.71759	6.50086	12.3489	6.42838	10.181	6.57069	11.5196	5.47529	8.86237	Low
GSM972329	78	0	6.98743	7.65642	7.38061	9.43182	7.34185	12.6115	6.21689	3.86032	6.08953	12.3127	6.50548	10.2521	6.52161	11.562	5.19789	8.8737	Low
GSM972330	86	0	7.49417	7.94638	7.69269	10.2357	6.99499	13.102	6.90271	4.14598	6.17313	12.8176	6.60661	10.3325	6.77551	11.2562	5.36847	8.9979	Low
GSM972331	75	1	4.57618	6.50952	7.0118	8.56256	6.72666	12.403	6.23869	3.13536	5.73189	12.4358	5.94771	10.1003	6.5923	11.6767	4.91031	9.38236	Low
GSM972332	87	0	7.70974	8.62089	7.92782	9.65194	6.84913	13.2045	7.48104	4.30072	6.42842	12.9163	5.791	10.5243	6.50163	11.4485	5.84936	9.32683	Low
GSM972333	80	0	5.19257	6.84524	6.06864	7.77776	6.4863	11.0602	6.07667	3.37591	5.27291	10.9741	6.30695	9.36355	5.61949	11.042	5.09464	9.01922	Low
GSM972334	77	0	7.81394	8.53035	8.51035	10.7782	7.85587	13.4986	7.25246	4.76318	7.19662	13.0978	6.36449	10.8675	7.22525	12.1373	4.96608	8.47663	Low
GSM972335	46	1	4.21892	5.9404	6.44642	7.77926	5.81064	11.1917	5.1742	3.32438	5.74783	11.096	6.23337	9.41827	6.28591	10.7554	4.37977	9.28909	Low
GSM972336	50	0	5.96202	6.61405	6.61688	8.72568	6.70432	12.1759	6.02715	3.461	6.0845	12.0595	6.38857	9.76229	6.13188	11.3757	4.8968	8.60282	Low
GSM972337	41	1	5.66956	7.17102	6.32582	9.39113	6.72357	11.884	5.68896	2.66675	5.84227	11.6684	6.89124	9.38834	6.77023	10.6647	5.05833	8.61048	Low
GSM972338	74	0	3.85561	5.50205	5.71901	7.71743	5.79549	11.1789	5.71088	3.18159	5.82833	11.058	5.62391	8.90435	5.9279	10.3262	4.67007	8.158	Low
GSM972339	76	0	5.73543	6.85351	7.57525	8.23969	6.8211	12.5392	6.03983	3.79968	5.9821	12.2588	6.19833	10.0371	6.41487	11.2878	5.44436	9.80235	High
GSM972340	84	0	3.97695	6.1375	6.39904	8.0301	5.63572	11.5018	5.80831	3.14626	5.39952	11.0809	6.02397	9.35584	6.42169	10.9587	4.39266	9.35602	Low
GSM972341	69	0	5.70792	6.44541	6.02613	8.92693	5.81682	11.5225	5.93623	3.50353	5.60881	11.2155	6.02008	8.87069	6.25236	10.7972	4.86366	8.70376	Low
GSM972342	28	0	7.12919	6.97267	7.12426	9.0211	6.78628	12.7492	6.15877	4.23618	6.4115	12.327	6.63833	10.3681	6.57699	11.7694	5.17297	9.09876	Low
GSM972343	52	1	4.02467	6.04029	6.33069	8.0958	5.4261	11.4584	5.68467	2.90668	5.37826	11.3821	5.79925	9.6566	6.38657	11.1178	4.64117	9.59405	Low
GSM972344	75	0	4.46923	6.34838	6.92076	8.37999	5.8771	11.7015	6.99797	3.3844	5.39845	11.3424	5.50038	9.30222	5.93083	10.5534	4.93824	8.60052	Low
GSM972345	42	1	8.35187	8.55982	7.89423	10.0569	7.23546	12.9406	7.20381	5.56017	6.83493	12.8478	8.50969	11.0411	7.74238	12.7358	5.86041	11.4881	High
GSM972346	72	1	4.43057	6.93167	5.90883	8.96135	4.74916	11.5106	6.61072	3.2008	5.20536	11.5935	6.23459	9.36297	6.16895	10.1887	5.08903	9.81795	High
GSM972347	7	0	5.77701	6.91486	6.69954	8.7739	6.35041	12.2677	5.61273	3.64348	5.62603	11.8372	5.74157	9.49928	5.96881	10.8632	4.91544	8.88322	Low
GSM972348	62	0	3.97101	5.15174	6.29152	7.49292	5.76265	11.1296	5.27289	2.88594	5.49058	10.9005	5.84362	9.7093	5.92066	10.4121	5.10095	8.60419	Low
GSM972349	5	1	10.1282	9.30279	9.63189	11.1391	8.43615	14.1216	7.97782	6.62726	7.38822	13.7278	8.30861	11.6176	7.74477	12.5683	7.61542	11.5828	High
GSM972350	9	1	1.34596	4.89293	4.7847	6.24499	5.03585	8.98542	4.11252	2.34809	4.61574	8.95242	5.11467	7.33989	5.54824	8.98099	4.05793	8.49013	Low
GSM972351	24	0	5.39492	6.42012	6.14898	8.01939	6.28315	11.1377	5.80537	3.57303	5.17831	11.2206	5.76713	9.3648	6.10157	10.9358	4.6399	8.76688	Low
GSM972352	139	0	7.42334	8.61535	8.84924	10.8298	8.13956	13.4424	6.8424	6.93491	6.61619	13.249	6.13629	10.9794	7.77982	12.1334	6.23326	10.9182	High
GSM972353	133	0	5.68089	7.21308	7.00942	8.76807	6.076	12.0539	6.37559	4.13359	5.74716	12.146	6.20046	9.64256	6.37164	10.797	4.90477	9.76073	High
GSM972354	95	1	5.02213	6.32555	5.64878	8.32712	4.90974	10.8396	6.13545	3.00745	5.82979	10.8986	5.85259	8.77425	6.22158	10.6801	4.27708	8.67426	Low
GSM972355	34	1	7.82624	7.29411	7.8555	10.3247	7.12684	13.5659	6.29758	5.0157	6.2827	13.1059	6.80966	10.746	6.53919	11.4485	6.03735	9.5417	Low
GSM972356	53	1	4.08388	5.97594	5.51352	7.74356	5.54447	11.3147	5.10846	2.92493	5.3318	10.9442	5.33525	9.06063	6.01552	10.0666	4.65931	8.39938	Low
GSM972357	42	1	2.31259	5.83003	5.042	6.83939	5.37418	9.33451	4.80251	2.15911	5.26158	10.0027	6.45759	8.09063	6.88484	9.02595	5.47218	9.95913	High
GSM972358	81	0	5.468	7.1083	6.73874	8.4827	6.43843	11.7309	5.84003	3.74405	6.37907	11.6781	6.12178	9.6957	6.49048	11.1538	5.00964	9.24929	Low
GSM972359	30	1	6.58019	8.23331	9.07439	8.4406	7.60102	12.0516	6.81087	2.91186	7.4333	11.3743	7.46736	10.659	8.27714	11.02	7.40774	10.5122	High
GSM972360	141	0	5.87586	6.90854	8.13347	9.2994	7.0612	13.1755	6.09468	4.07475	6.01464	12.6481	6.02664	10.4893	6.27605	11.8726	5.13885	9.50208	Low
GSM972361	19	1	7.04234	9.48888	8.34739	9.98995	6.94755	12.9867	7.78243	4.86663	6.90407	12.635	8.33862	10.4219	6.66775	12.0186	5.30264	11.1215	High
GSM972362	98	0	6.1172	6.41576	7.04544	7.97206	6.31731	11.8784	5.73061	3.6243	5.89099	11.5617	5.8476	9.50587	6.28673	11.1597	4.59759	8.88359	Low
GSM972363	140	0	6.13225	6.87503	7.09089	9.02822	6.41435	12.1332	5.04922	3.25468	5.85835	11.8313	5.79926	9.12721	5.95021	10.6926	4.18247	8.38707	Low
GSM972364	103	0	5.1551	7.01728	6.37487	7.46263	5.84451	11.827	5.60304	3.61917	5.81399	11.3654	6.00344	8.86224	6.20164	11.0176	4.71125	10.0493	High
GSM972365	47	0	5.93837	8.89052	7.86632	10.8316	7.21958	13.5108	7.17649	3.80974	7.4894	13.203	8.27597	10.5886	7.09665	11.5152	5.74548	10.1248	High
GSM972366	24	1	7.6688	7.48734	8.18743	9.93024	7.22315	13.4874	6.37687	3.79917	6.36253	13.0213	6.81861	10.4373	6.525	11.5553	5.73051	9.33006	Low
GSM972367	95	0	8.44695	8.66845	8.85394	10.6685	8.44719	13.8535	7.30565	6.11256	7.44607	13.7161	8.86954	11.1068	7.07818	12.3968	6.39017	11.0036	High
GSM972368	92	0	3.83207	4.36424	5.51069	6.93197	4.98937	10.978	5.71852	2.89211	5.2398	10.4714	4.53118	8.04421	5.40761	9.52106	4.06719	6.98147	Low
GSM972369	102	1	5.07478	8.53816	9.31783	11.2663	8.84198	13.9129	7.62728	3.97781	7.48746	13.7315	6.6675	11.2895	7.76679	12.4895	6.94322	10.1108	High
GSM972370	71	1	6.43853	6.38302	7.58509	7.88099	6.31108	12.498	7.24505	3.77087	6.04699	12.2454	6.2209	9.89379	5.46907	11.4788	4.48247	8.54048	Low
GSM972371	81	0	6.31453	6.56222	5.69659	8.53062	5.88293	11.3804	6.10048	2.57755	4.96797	11.4047	6.54512	9.87587	6.45466	11.3981	4.99443	8.93408	Low
GSM972372	50	1	6.02791	6.3777	7.62666	8.90634	6.29503	12.3702	6.13752	3.68769	6.46153	12.3826	6.23183	10.1006	6.61937	11.8065	4.92778	9.51058	Low
GSM972373	79	0	5.47849	5.86207	5.78156	7.80399	5.62555	11.4346	6.17917	2.43026	5.31616	10.8841	6.13494	9.38385	6.10241	11.1614	4.73584	8.28212	Low
GSM972374	90	0	5.69542	6.15334	5.92677	8.96135	6.17847	11.5711	5.72116	3.33813	6.02216	11.2522	5.49149	9.33468	6.34875	11.2699	4.94201	7.94427	Low
GSM972375	117	0	8.43596	7.41994	7.38485	10.0319	6.74266	12.8105	7.32875	4.72749	6.51572	12.5754	7.6254	10.6469	7.07275	12.2061	5.76737	9.7072	Low
GSM972376	87	0	6.99142	8.03921	8.07861	10.2214	7.49551	13.1283	7.2962	3.66208	6.26259	12.7243	6.65075	10.4021	6.87885	11.9437	6.08452	9.46603	Low
GSM972377	82	0	7.98234	7.89472	7.98352	10.0695	7.65157	13.0378	7.3963	5.31047	6.19007	12.755	6.42223	10.9703	7.12744	12.7144	5.73299	9.67644	Low
GSM972378	86	0	7.37294	6.74833	6.11509	9.73504	5.75882	12.8671	6.25121	3.71014	6.7271	12.7128	7.0093	10.1326	6.53585	11.6388	4.83808	8.7341	Low
GSM972379	95	0	2.07584	4.66738	4.72105	7.24333	5.25365	9.94423	5.05404	2.90177	5.49761	9.452	5.30118	8.54321	6.3064	10.5143	4.54151	8.16494	Low
GSM972380	15	1	7.99528	8.00847	8.79352	10.0768	7.06671	13.1668	7.36832	4.16944	6.39716	12.9168	6.11392	10.7425	7.23864	11.8957	6.06993	9.80208	High
GSM972381	48	1	7.07211	6.85489	7.02992	9.10242	6.59705	12.4354	6.76513	4.15343	5.63167	11.7641	7.42581	10.0865	6.62724	11.6562	5.21508	9.42943	Low
GSM972382	38	1	4.98971	6.761	6.31131	8.56652	6.23325	11.416	6.51021	3.03607	5.44797	11.557	5.65216	9.61967	6.20149	11.1199	4.71787	8.50594	Low
GSM972383	92	0	3.43954	5.97492	6.0195	7.73675	6.38367	10.8043	5.27128	2.97203	5.55321	10.5744	5.81063	9.02119	6.17223	10.7104	4.64432	8.60162	Low
GSM972384	106	1	6.80588	7.28167	7.15366	9.39158	6.66586	12.4056	5.84792	3.74877	5.86432	12.1492	5.89466	9.90768	6.20877	11.2993	4.75329	8.64026	Low
GSM972385	63	0	7.91721	8.00314	8.07789	9.8549	7.09555	12.6069	6.91732	4.08331	6.26311	12.3095	7.85878	10.6521	6.96859	12.1598	5.55193	10.1492	High
GSM972386	90	0	3.99384	5.8093	6.5659	7.55419	6.03207	11.6629	4.90365	3.53863	5.59406	11.2789	5.2341	9.74533	6.03624	11.1861	4.68933	9.31786	Low
GSM972387	123	0	4.01943	5.00257	5.92379	7.57559	5.59897	11.0694	5.96549	2.87693	5.16871	10.6754	4.93253	8.71599	5.17344	10.4711	4.46547	7.48143	Low
GSM972388	83	1	4.81505	5.83719	6.63227	7.88066	5.02468	11.7948	5.31392	3.03393	5.46274	11.3094	5.80023	9.45201	6.31926	10.8486	4.63399	9.74173	High
GSM972389	93	0	3.63262	5.28853	6.21284	7.42898	7.01714	10.6219	4.9526	3.00759	5.25258	10.4539	5.88254	9.00861	5.80131	10.712	4.31706	7.83526	Low
GSM972390	8	1	4.26327	6.20613	5.91879	6.99226	5.23078	12.0334	6.10313	3.19219	5.1792	11.796	5.9757	8.84287	6.63352	10.8428	5.42096	11.0156	High
GSM972391	52	1	5.63187	6.6094	7.16126	9.43007	6.63011	12.7253	6.08441	3.29656	5.56137	12.3261	5.98752	9.60354	6.83858	11.0836	5.43425	9.27884	Low
GSM972392	44	1	5.00389	5.65518	6.80386	7.54089	5.18446	12.0623	6.07596	2.96896	5.36178	11.7263	5.90419	9.24104	6.54033	10.8851	4.80807	9.92057	High
GSM972393	47	1	6.28639	6.30928	7.53898	8.27157	5.61818	12.4009	6.82103	3.86806	5.77188	12.1742	6.03397	10.2197	6.59909	11.4864	5.05851	9.85651	High
GSM972394	11	1	7.34048	7.53537	8.00958	9.69405	7.06156	13.0618	6.794	4.34616	5.73495	12.7778	6.44867	10.2778	7.04034	11.9488	5.35181	9.98257	High
GSM972395	147	0	5.23809	7.20231	6.33687	8.95292	6.50384	11.3688	5.32367	2.95761	6.69987	11.2808	6.00749	9.8112	6.25788	11.4141	4.93015	8.43382	Low
GSM972396	107	0	3.15484	5.21734	4.62671	6.81261	7.09882	9.56755	5.27231	2.89353	5.42837	9.21003	6.20378	8.38769	5.36071	8.95684	4.1922	5.45908	Low
GSM972397	105	0	3.41988	5.55394	5.08064	7.69421	5.82413	9.74734	5.23158	2.9702	5.54559	9.95041	6.0676	8.32886	5.76238	10.4453	4.16094	8.03339	Low
GSM972398	64	1	3.33639	6.57681	6.02436	8.74557	5.98406	10.0888	4.73681	2.78287	4.80229	9.88841	5.44072	8.83164	6.1108	10.5189	4.02108	8.52595	Low
GSM972399	90	0	5.5891	6.18985	7.243	7.91958	6.55725	12.207	6.44492	3.689	6.27819	11.8463	6.25975	9.51093	6.36193	11.4147	5.56468	9.49519	Low
GSM972400	11	1	4.20717	6.86257	6.85524	8.0533	6.21229	11.2408	5.5873	2.86799	5.22248	11.408	5.95005	9.68137	6.49307	11.3415	5.22597	10.4253	High
GSM972402	31	1	7.98554	7.68137	8.23099	9.81748	7.09886	13.0198	6.79812	4.40597	7.04068	12.7665	7.97326	10.1043	7.02824	11.5508	6.04893	10.2538	High
GSM972403	56	0	6.0951	6.64917	7.12102	8.04273	5.96305	12.0869	5.92663	3.41438	5.49156	11.8558	5.74209	9.29354	6.24382	10.8951	4.98509	9.60647	Low
GSM972404	48	0	6.07322	6.84895	7.19449	8.20638	6.42608	12.0717	6.15526	4.28904	6.22151	11.8893	5.89395	9.65244	6.35412	11.5938	5.07538	9.68976	Low
GSM972405	79	1	6.30009	7.04467	7.45916	9.07902	6.56767	12.6435	5.55013	4.1426	5.46491	12.5565	5.52566	9.9422	6.58449	11.23	5.06058	9.83546	High
GSM972406	106	0	6.17882	7.24386	6.80641	9.44688	6.17459	12.0939	7.0174	3.43941	5.96715	12.1073	6.14974	9.66135	6.93154	11.3363	4.83436	8.92971	Low
GSM972407	132	0	7.46416	7.45757	7.91047	8.76099	6.83123	12.7063	6.75667	5.11939	6.11589	12.4076	6.17205	10.3703	6.57346	11.9237	5.51133	10.1211	High
GSM972408	32	1	4.42736	6.50608	6.51991	8.75664	5.16318	11.6795	5.49212	3.13036	5.73374	11.7526	5.39006	9.43452	6.5391	10.9949	4.66474	9.84086	High
GSM972409	104	0	8.21257	8.50321	8.87207	10.524	8.27073	13.1848	7.96493	5.60233	7.36762	12.9018	8.30616	10.9099	7.98215	12.0833	6.49544	10.3398	High
GSM972410	91	0	8.2606	8.29711	8.79288	10.3141	7.88085	13.3479	7.41121	4.71832	7.36761	12.9924	6.51062	10.7673	6.85803	12.321	6.41569	9.36882	Low
GSM972411	125	0	4.61235	5.93537	6.69875	7.39024	5.91843	11.6643	5.29518	3.20805	5.20446	11.3221	5.60053	9.17349	5.90391	10.3667	4.315	8.925	Low
GSM972412	8	1	6.21635	7.41773	6.92248	8.40354	6.21936	12.253	5.92115	3.46346	6.25818	12.1649	6.21638	9.8555	5.41117	11.1197	4.81699	9.04542	Low
GSM972413	20	1	8.88067	9.35268	10.1129	10.4873	9.02047	13.4925	8.44917	6.31282	7.39892	13.3479	8.98076	11.3903	7.78142	12.4253	7.47511	11.8181	High
GSM972414	53	0	4.89186	6.63548	6.88969	7.57673	6.24986	11.7471	5.16045	3.57213	5.72682	11.523	5.1896	9.95684	5.91203	10.9591	4.56078	9.0255	Low
GSM972415	42	1	3.15577	5.22962	5.33398	7.1192	5.34246	10.4561	4.75423	2.96847	5.32305	10.2955	5.24526	8.58824	5.95098	10.1951	4.55954	8.72586	Low
GSM972416	8	1	7.08418	7.85417	7.11946	9.93803	7.01126	12.5256	7.04448	3.91684	6.50574	12.3746	7.56285	10.5631	7.84035	11.0588	6.09598	9.4944	Low
GSM972417	146	0	6.41449	6.7466	6.52412	9.06179	6.04939	11.9732	6.84562	3.10734	5.63149	11.5035	6.04783	9.42429	6.94305	11.0077	6.09231	9.11803	Low
GSM972418	70	0	6.16095	6.54971	6.1711	9.01252	5.50083	11.8458	7.22311	3.36749	5.74567	11.3658	6.01406	9.70673	6.71661	11.0924	5.38803	8.57451	Low
GSM972419	32	1	6.82956	7.73923	6.98456	10.0273	6.73376	12.6176	6.30963	4.052	6.82803	12.5267	6.85078	10.3644	6.72256	11.6119	5.29031	9.11679	Low
GSM972420	6	1	6.02462	7.68177	7.25661	8.78251	5.9983	12.574	7.67796	3.92892	5.67782	12.1032	5.90326	9.31888	6.91479	10.7948	5.37668	9.80103	High
GSM972421	28	0	7.2434	7.82746	7.12401	9.30947	7.08108	12.7779	6.19935	4.21654	6.88674	12.5764	6.66595	10.2249	6.52337	11.6849	5.78814	9.45024	Low
GSM972422	37	1	8.07546	8.54342	9.07403	10.7515	8.16876	13.0799	7.46887	4.82534	7.12265	12.8356	8.24183	10.698	7.43023	12.3479	6.33178	10.463	High
GSM972423	40	0	5.73751	6.26219	6.23435	8.48838	6.00247	12.1191	6.62835	3.09193	5.72429	11.3366	6.60208	9.66559	6.92345	11.7556	5.46857	9.34141	Low
GSM972424	104	0	5.11593	5.73159	5.76599	9.33644	5.21611	12.3832	5.93342	3.16621	6.19051	11.5931	6.03883	9.05922	5.97212	10.2045	4.68216	7.6249	Low
GSM972425	59	0	8.34287	7.04841	7.2728	9.75987	7.51913	13.2353	7.18637	4.99614	7.66363	12.8112	6.98938	10.0392	7.58516	11.5257	6.39736	8.63731	Low
GSM972426	81	0	5.67174	6.15778	6.2376	7.81093	6.38858	11.7662	6.42717	3.13835	5.60104	11.6327	6.03975	9.00502	7.0105	11.9032	5.74859	10.0173	High
GSM972427	53	0	5.88412	6.8236	7.37218	10.1336	6.1893	13.0682	6.43188	3.19722	6.35151	12.5628	6.2663	10.1593	6.71784	11.1355	5.43693	8.87006	Low
GSM972428	55	0	7.15994	7.22255	7.02559	9.57191	7.54346	13.0011	6.71184	3.26094	6.51188	12.6195	6.90465	9.93131	7.18942	11.6707	5.81621	8.65431	Low
GSM972429	62	0	3.96708	4.71765	5.7403	7.24761	5.89281	10.7573	5.42152	3.13074	5.37046	10.6407	5.70643	8.90205	6.02301	10.5868	4.44191	8.09117	Low
GSM972430	53	0	5.88143	8.30495	6.76132	9.85722	7.0868	11.6228	6.13752	2.96651	5.83496	11.8569	5.93998	10.1139	6.95302	11.48	4.50282	8.45539	Low
GSM972431	54	0	6.67072	7.53409	7.15505	9.34928	7.32107	11.9455	6.43702	4.07705	5.90355	11.9553	6.25609	10.2751	6.79039	11.6135	5.96716	9.35141	Low
GSM972432	55	0	6.0209	6.74955	7.08333	9.59562	6.95566	12.78	6.49955	4.30189	6.50111	12.431	6.18484	10.168	6.49356	11.8722	6.19004	9.39857	Low
GSM972433	16	1	7.06606	8.70959	8.49894	10.3	7.97818	13.1175	6.9424	4.56145	7.2261	12.9348	7.94682	11.3579	7.02943	12.6654	6.84213	11.0143	High
GSM972434	42	1	2.79815	5.51326	5.42499	7.10917	4.88708	9.34905	5.02991	2.84507	5.27532	9.41354	5.98962	8.38809	6.19776	9.71544	4.82822	9.35576	Low
GSM972435	40	0	5.69704	6.72689	7.52448	8.20102	6.48546	12.4252	6.0493	3.64066	6.38418	11.9445	5.83516	10.2436	6.23983	11.4872	5.68924	9.51945	Low
GSM972436	18	1	6.28545	5.8234	6.8546	8.92537	6.2765	12.0391	5.01705	3.78577	6.146	11.8512	6.77091	9.38049	6.30556	10.6562	4.71296	8.74492	Low
GSM972437	7	1	8.2575	8.48836	8.87188	9.53024	7.6477	12.9551	7.22718	5.6563	6.98592	12.7218	8.01539	10.9409	7.49694	12.5193	5.96457	11.3335	High
GSM972438	30	1	8.22558	9.31866	9.61984	10.7163	8.44542	13.5794	7.34595	6.80487	7.92715	13.2204	7.6164	11.7661	7.57761	12.653	6.94521	11.3504	High
GSM972439	2	1	6.76686	6.91269	7.22902	8.52273	6.56098	11.8904	6.28419	4.17857	6.06154	11.9623	7.37308	10.2551	6.15244	11.4462	5.09102	9.67519	Low
GSM972440	52	0	8.10314	7.92527	7.51159	9.97185	7.24889	12.7853	6.2735	5.44553	6.27318	12.624	7.02385	10.5965	6.82027	11.4457	5.97441	9.94	High
GSM972441	68	0	7.0901	7.21371	7.26408	9.26014	7.23523	12.5063	6.64355	4.04348	6.51016	12.3595	7.35939	10.3643	6.99122	12.2126	6.20451	10.0605	High
GSM972442	6	1	4.13956	6.15797	6.21179	8.08486	6.08999	10.1751	5.43254	2.9306	6.02709	10.2151	6.42985	8.9083	5.86226	10.5531	4.68986	8.4366	Low
GSM972443	48	0	4.46949	6.02816	5.87712	7.94249	5.70468	11.8498	4.88513	2.70564	5.40373	11.7433	5.38792	8.94858	6.16629	9.79554	4.68936	8.6161	Low
GSM972444	14	1	8.56793	8.94068	7.86963	11.4205	7.6107	13.8061	7.93265	4.00384	8.78522	13.3608	7.88583	10.9834	8.44008	11.9502	7.06076	9.12687	Low
GSM972445	35	0	5.87961	7.54485	6.10559	9.30813	5.78823	11.9436	6.40676	2.93553	6.52145	11.5054	6.44407	9.67218	6.37996	10.778	4.68257	8.09678	Low
GSM972447	31	0	5.62513	7.12983	6.78357	9.0025	6.68069	12.0949	6.61993	3.16534	6.13175	11.8855	5.73928	9.83685	6.46411	10.9409	5.24104	8.16798	Low
GSM972449	41	1	6.68372	7.05697	7.44788	9.20034	6.88954	13.2141	6.2848	4.28919	6.12308	12.6581	6.31376	9.92312	6.6116	11.3218	5.332	9.36556	Low
GSM972450	47	1	3.73601	5.80445	5.66711	6.99883	6.20122	10.4379	5.29586	2.9738	5.20143	10.1979	5.67307	8.88247	5.91354	10.7912	4.50283	8.55155	Low
GSM972451	97	0	3.90216	6.2315	5.10814	6.9817	5.86967	10.5441	5.27596	3.28604	5.04018	10.4122	5.67099	8.87336	6.07578	10.6747	4.32343	8.92708	Low
GSM972452	99	0	6.67623	7.66392	8.12404	10.034	7.49352	13.1187	6.73908	3.55624	7.2434	13.0153	5.85604	10.1791	6.87305	11.2013	4.81258	7.69513	Low
GSM972453	100	0	3.3323	6.02701	6.00668	7.8537	5.91517	10.6904	5.65235	2.84994	5.99223	10.3797	5.98804	8.65853	5.58899	10.1853	4.72545	8.18929	Low
GSM972454	75	0	5.41583	6.81084	6.21415	8.31787	6.15059	11.0353	6.09686	3.08613	5.79871	10.6371	6.01476	9.54261	6.25271	10.8352	4.72875	8.07638	Low
GSM972455	74	0	8.37664	8.72149	8.47798	11.107	7.51265	13.7969	7.6403	4.60163	7.26587	13.5562	7.6131	11.513	8.15038	11.91	7.35549	10.5901	High
GSM972457	68	0	3.44915	6.0117	5.11465	6.92183	5.94239	10.1778	5.26111	2.99202	5.72119	9.94819	5.85026	8.02714	5.8572	9.95215	4.94741	8.53186	Low
GSM972458	17	1	5.15928	6.6194	7.15394	9.68506	6.40482	12.7709	5.78189	3.16201	6.30312	12.8102	5.9653	10.2622	6.86703	11.0912	5.11539	9.01672	Low
GSM972459	12	0	5.61868	6.0246	6.04325	7.75067	5.35769	10.8006	6.55822	3.0592	5.52987	10.7193	6.01039	9.12418	5.88844	10.2556	5.04349	8.28082	Low
GSM972460	96	0	6.33111	7.03748	6.82551	9.30975	6.55828	12.4756	6.48129	3.4508	6.27888	12.2574	6.4251	9.93321	7.07924	11.2585	5.36733	8.97445	Low
GSM972461	96	0	5.95687	6.15009	6.61193	8.61629	5.76961	11.7437	5.59993	3.16098	5.40104	11.5159	5.93762	9.16742	5.93272	10.7115	4.91528	8.88509	Low
GSM972462	88	0	5.46622	6.19173	6.27432	8.38432	6.03916	11.6868	7.26088	3.20194	5.782	11.3422	5.67091	9.41086	5.94218	10.5647	4.37751	7.01959	Low
GSM972463	2	1	3.84102	5.30757	5.56649	7.12022	5.82233	10.0298	5.15562	2.94238	5.4873	9.97458	5.47427	8.42458	6.02392	10.4156	4.58339	8.25706	Low
GSM972464	86	0	6.72667	7.55428	7.42462	8.92825	6.94781	12.8199	6.17681	4.12017	5.85787	12.5176	6.71061	10.4003	6.98621	11.8873	6.00347	10.7332	High
GSM972465	84	1	6.72525	7.9039	7.51808	8.72833	6.40968	12.531	5.48046	3.83554	5.64155	12.3669	6.15096	9.71055	6.80753	10.453	4.86234	10.0159	High
GSM972466	75	0	4.92359	5.77518	5.66695	7.96998	5.15857	11.4238	5.00826	3.09162	5.26124	11.7388	5.29306	9.09766	6.16132	9.86074	4.42673	8.70468	Low
GSM972467	72	0	9.51599	9.50641	8.90154	11.579	8.14045	13.3089	8.21708	4.79128	6.8091	13.1297	9.03898	11.6397	8.44387	13.0812	7.4898	11.7032	High
GSM972468	24	1	6.28961	6.32866	6.49325	8.38352	6.44426	11.4622	5.89843	3.72549	5.6476	11.2744	5.72165	9.60528	6.3806	11.3488	5.11932	8.63675	Low
GSM972469	86	0	5.54201	6.52726	6.78342	8.61936	6.69642	12.0657	5.80383	3.77235	5.52682	11.6967	5.78341	9.74692	6.79315	11.292	5.27408	9.26362	Low
GSM972470	85	0	7.79256	7.81461	7.75432	10.7814	7.48535	13.5845	6.18441	4.27412	6.37016	13.3243	7.70074	10.8196	7.56064	11.7503	5.66261	9.87551	High
GSM972472	80	0	6.04407	7.08898	7.64042	9.09893	7.52225	12.9271	5.6087	3.27394	5.96724	12.9026	5.81967	9.74168	6.28662	10.9873	4.9984	8.66136	Low
GSM972473	117	0	5.17854	6.77175	6.84413	8.57863	6.56238	12.0236	5.76112	3.69493	5.56747	11.9663	6.01075	9.60081	6.44619	10.6162	5.10809	9.30758	Low
GSM972474	119	0	6.62113	7.51979	7.90565	9.78995	7.03196	12.9597	7.26538	4.75293	6.53692	12.6378	5.96836	10.4246	6.39994	11.5777	5.35634	8.81465	Low
GSM972475	87	0	4.34258	5.54883	5.12812	7.23078	6.89742	10.0288	5.08598	2.9749	5.28176	10.2733	5.11755	8.35969	6.03226	10.2864	4.44379	7.08191	Low
GSM972476	64	0	9.39565	9.58008	9.91135	11.0376	8.23438	14.0709	7.2673	5.73739	7.34065	13.6399	8.41912	11.4936	6.91332	12.7485	7.19812	11.9171	High
GSM972477	81	0	3.6975	5.40494	5.66033	7.16715	5.16925	9.8449	5.3497	3.00311	5.59058	9.75015	5.84228	8.06934	5.95364	9.39166	4.54289	8.30578	Low
GSM972478	69	0	5.47829	6.44851	6.30889	8.75436	6.05086	11.9208	5.78056	3.19164	5.78471	11.2989	5.88378	9.41149	6.50613	10.7676	5.26841	8.63672	Low
GSM972479	3	0	10.1472	10.8233	10.7997	12.0901	9.462	14.353	9.43643	8.26316	8.54544	13.854	9.89699	11.771	8.08989	12.7393	8.10425	12.479	High
GSM972480	69	0	3.38315	6.10499	5.35367	6.88961	5.24074	9.66425	5.09193	2.9646	5.164	9.52194	5.20613	8.48696	5.63346	9.98092	4.76672	8.82579	Low
GSM972481	65	1	7.05967	8.29715	9.15183	10.3554	7.91524	14.0393	7.58123	5.29624	7.42315	13.5046	6.51498	11.2055	7.24958	12.4154	6.75429	10.422	High
GSM972482	42	0	7.26661	8.39305	8.05182	9.8488	7.089	13.0721	6.62385	4.38438	5.92325	12.7115	7.25002	10.8029	6.69667	12.1698	5.17463	10.4387	High
GSM972483	28	1	7.76526	7.67539	7.35622	8.38355	6.86301	12.5473	7.21113	3.75163	5.79506	11.9887	7.50168	10.4308	6.26989	11.8184	5.44331	9.56534	Low
GSM972484	76	0	7.76464	8.01054	8.23349	10.3007	7.28454	13.5146	7.06622	5.49845	6.78664	13.0868	6.76224	10.4557	6.3624	11.8085	5.17183	9.31236	Low
GSM972485	75	0	6.46917	6.13991	7.01999	9.37915	5.29633	11.9833	5.96559	2.91184	5.92417	11.7252	6.15499	10.2528	6.90112	11.5209	4.77926	8.99925	Low
GSM972486	33	0	7.01206	7.53941	7.64224	9.73637	6.69422	12.7171	6.74912	4.49067	5.42472	12.4962	5.95042	10.3953	6.64389	11.9121	5.44829	9.92944	High
GSM972487	67	0	3.58982	5.70956	5.6142	7.60886	5.91155	10.8282	5.24038	2.99991	5.38361	10.945	5.30893	8.85248	5.7391	10.365	4.89898	8.60289	Low
GSM972488	49	0	3.83023	6.6083	6.0912	7.65438	6.16187	11.0735	6.03544	2.64641	5.16628	10.5816	5.61469	9.52363	5.61308	11.0318	4.71393	8.49157	Low
GSM972489	74	0	5.34794	7.04625	6.58842	9.11837	6.75413	12.0202	6.03604	3.1234	5.27212	11.8232	5.80522	9.51266	5.98819	11.1755	5.13497	8.78036	Low
GSM972490	74	0	5.69699	6.16514	6.88184	8.24912	5.74835	11.8173	5.72172	3.74081	5.52444	11.4881	5.90698	9.9408	6.32142	11.0325	4.76428	9.25322	Low
GSM972491	70	0	6.42541	7.10354	7.13423	9.11661	6.41751	12.5845	6.38631	4.19993	5.84305	12.3285	5.68858	10.1302	6.19442	11.2241	4.99662	8.89687	Low
GSM972492	68	0	4.3877	6.89434	6.01539	8.29876	5.76787	11.3135	7.43606	3.1576	5.54363	10.8673	6.27345	9.25399	6.23737	11.0527	4.57962	8.60992	Low
GSM972493	59	0	6.74271	7.13023	6.98866	9.32588	6.50326	12.0236	6.86015	3.42039	6.10702	11.6943	6.9765	9.91155	7.52813	11.441	6.08533	9.7062	Low
GSM972494	57	0	5.95011	6.50615	6.84865	9.62084	6.26973	12.6621	6.55437	3.16382	6.159	11.9412	6.2902	10.1021	7.03806	10.8215	4.98118	7.89853	Low
GSM972495	27	1	4.67009	5.50421	5.53829	7.51115	5.90075	10.6584	5.8695	2.82235	5.77533	10.2987	5.86454	8.90919	5.96635	10.3629	4.67465	7.39922	Low
GSM972496	142	0	2.72114	5.04429	4.71136	6.47797	5.60206	8.80312	4.43799	2.59178	4.69398	8.58821	5.65773	8.23683	5.6459	9.68078	3.85822	7.50994	Low
GSM972498	59	1	3.82045	5.95798	5.87971	7.63932	6.11864	11.3697	5.60424	2.89496	5.56032	11.759	5.73154	9.23705	6.38487	10.3781	4.9014	8.99771	Low
GSM972499	72	0	3.86068	6.76423	5.50308	8.09023	5.63437	11.4055	5.66904	3.4378	5.09844	11.2344	5.46827	8.6285	5.79462	9.47922	4.18667	8.39394	Low
GSM972501	106	1	5.07081	6.17878	6.16746	8.49398	5.48477	11.7516	7.53918	3.46812	6.41021	11.1441	6.81304	9.42453	7.11741	11.3784	5.36339	9.19309	Low
GSM972502	131	0	3.84814	5.08749	5.57537	6.52868	5.51074	10.3276	5.36341	3.1467	5.38757	9.83179	5.42088	7.9587	6.10021	9.80916	4.46117	8.22318	Low
GSM972503	146	0	5.99593	7.55736	7.58319	9.14153	6.98045	12.1769	6.81291	3.31743	6.88143	11.8788	7.05399	10.204	6.90595	11.7835	6.34512	9.89554	High
GSM972504	30	1	6.78552	7.09394	7.35136	9.25084	6.22273	13.1451	7.0148	3.93859	6.42214	12.4825	6.81271	9.89717	7.37682	11.5791	6.28163	10.4449	High
GSM972505	144	0	5.23402	5.65307	5.38647	8.42609	5.6001	11.616	7.71597	3.00524	5.83344	10.9999	6.05161	8.72209	7.04594	11.0717	7.10994	9.20847	Low
GSM972506	141	0	5.8016	6.59326	6.57826	9.15054	6.52135	12.3457	6.16609	3.38373	6.826	11.7732	7.60954	9.45914	6.68778	11.0874	5.10135	8.77977	Low
GSM972507	42	0	4.84442	6.2847	6.25646	8.68778	6.04666	11.9094	5.48752	3.23557	5.9938	11.3924	5.98396	9.38617	6.02451	10.2598	4.67205	8.00625	Low
GSM972508	134	0	4.5486	6.34542	6.21294	7.92718	6.1511	11.1064	5.35127	3.27503	5.44708	11.0691	5.80764	9.26203	6.0825	10.6057	4.4388	8.72437	Low
GSM972509	14	0	4.02807	6.36878	6.26244	8.00428	6.13781	11.0057	5.36378	2.98066	5.39076	11.2171	5.62901	9.50867	6.1411	10.7793	4.81141	9.11678	Low
GSM972510	86	0	3.41266	5.20618	5.49415	6.43088	5.57532	9.10886	4.93776	3.01048	5.22244	9.59395	5.57865	8.01609	5.70746	9.74645	4.24663	8.44825	Low
GSM972511	47	1	6.10593	7.03172	7.40591	8.92618	6.81617	12.1899	5.6176	3.64259	5.36852	11.9747	5.6828	9.96134	5.95996	11.3793	4.82668	9.05301	Low
GSM972512	23	1	4.70243	5.90771	5.81154	7.86344	5.79059	10.7445	5.72924	3.33329	5.4781	10.7054	5.77133	9.36732	6.15393	10.5368	4.67144	8.31143	Low
GSM972513	48	1	6.42059	6.97785	7.35773	8.70843	6.38023	12.2605	5.84284	3.29492	5.47316	12.2693	6.04493	9.8962	6.30571	11.0748	4.8247	9.34922	Low
GSM972514	32	1	4.46563	6.81786	6.15823	8.37281	6.2176	11.4211	6.89884	2.98603	5.48147	11.3349	5.41619	9.92708	5.94706	11.0535	4.7383	7.97587	Low
GSM972515	118	0	4.11145	6.43181	5.95103	7.75427	5.59441	10.6322	5.60903	3.2201	5.53	10.6448	5.3459	9.17773	5.52162	10.5028	4.49172	8.53097	Low
GSM972516	66	0	4.2767	5.90435	5.62066	7.93915	4.92997	10.7646	4.96521	3.22192	5.67541	10.0803	5.86976	8.63428	6.04784	9.23926	4.67514	8.28188	Low
GSM972517	37	1	5.89991	7.89043	7.62579	9.78593	7.01937	12.8518	6.53882	3.82331	5.51275	12.7539	5.6899	10.3308	6.19271	11.2134	5.00291	9.05117	Low
GSM972518	35	1	7.22475	7.40004	8.15707	9.06485	6.45749	12.7984	7.09789	4.76912	5.87007	12.3176	6.34524	10.3405	6.84075	11.4574	5.49806	10.1094	High
GSM972519	14	1	6.45268	6.65799	7.73673	9.04054	6.99496	12.8907	6.27229	4.68183	6.3408	12.6515	5.9048	10.3899	6.76479	11.6074	4.85625	8.98792	Low
GSM972520	62	1	4.51938	7.11481	5.76629	9.09314	6.44677	11.2319	5.40734	2.9358	5.89746	11.3026	5.9199	9.56893	5.76712	10.7785	5.02222	8.25604	Low
GSM972521	76	1	8.29498	8.27979	7.36798	10.1747	6.82325	12.8086	7.24115	4.67728	7.1935	12.5686	7.53022	10.6369	6.73672	11.7021	6.11765	9.46916	Low
GSM972522	99	0	6.59415	7.78547	7.59654	9.55445	7.41862	12.5371	6.58749	3.56578	6.30613	12.3369	6.92966	10.4815	6.74154	11.7597	6.11149	9.62195	Low
GSM1681353	131	0	2.48054	6.39526	6.41947	7.39351	6.00187	10.1794	5.22814	2.83835	5.71911	10.3853	6.3988	9.02081	6.17735	9.45687	5.38789	9.62311	Low
GSM1681354	142	0	5.06114	6.82158	6.65753	7.78278	6.23188	10.5324	5.64905	3.01802	5.61773	10.1002	6.08527	9.42285	6.49722	9.78647	5.41287	8.51314	Low
GSM1681355	141	0	2.6002	4.76441	5.04926	7.34237	5.33139	8.85947	4.69495	2.68038	5.08655	9.14375	5.634	7.82637	5.79265	8.23139	4.27472	7.03501	Low
GSM1681356	134	0	5.29369	8.46253	6.61123	8.17564	7.31453	11.2209	6.40521	2.88742	6.79528	10.5896	6.63632	10.0987	7.63208	10.8331	6.71138	9.32837	Low
GSM1681357	123	0	3.65889	6.14072	5.26366	7.34384	5.39824	9.85488	4.67356	2.93171	5.66254	10.26	5.93686	8.20955	5.80894	8.92768	4.96332	8.71845	Low
GSM1681359	36	1	5.41708	6.92832	6.91016	8.33651	6.88012	10.4053	5.6481	3.17008	5.79682	10.7461	6.44008	9.73598	6.79759	10.2791	5.80476	8.98628	Low
GSM1681360	30	1	3.87736	6.91594	7.17912	8.31643	6.37983	10.7403	4.97807	2.90593	6.43841	10.9049	6.45104	9.59876	6.3054	9.74368	5.27934	9.0926	Low
GSM1681361	86	0	2.2819	5.68337	5.41818	6.667	5.98252	9.36808	4.43536	2.83071	4.98437	9.6213	5.35885	8.01112	5.87089	8.95346	4.53411	8.43024	Low
GSM1681362	86	0	3.07322	6.41272	5.54686	7.93513	5.94981	9.83646	5.26492	2.47637	5.60169	10.4632	5.91887	8.31252	5.8701	9.38747	4.62354	8.2716	Low
GSM1681363	85	0	2.69215	6.14488	6.10792	6.97493	6.03854	9.60054	5.37184	2.94595	5.5856	10.3988	5.24096	8.40719	5.92825	9.17311	4.78533	8.59463	Low
GSM1681364	85	0	2.78345	5.89099	5.44969	6.48198	5.89398	9.27181	4.62711	2.86901	5.44931	9.96872	5.98774	8.08922	5.84237	9.06832	4.70766	8.93974	Low
GSM1681365	86	0	2.35964	5.30476	4.76095	6.3409	5.19034	8.38215	4.31604	2.7619	5.37041	8.97371	5.61613	7.45672	5.95041	8.50298	4.79631	8.55087	Low
GSM1681367	76	0	3.16245	5.76668	5.49726	6.73966	5.68765	9.60606	5.16239	2.87714	5.81423	10.1812	5.26325	8.24422	6.40139	9.1025	4.7864	8.32072	Low
GSM1681368	81	0	3.41233	6.32585	6.57655	7.08092	6.17649	10.4305	4.79002	2.93278	5.58161	10.8545	5.79513	8.88719	6.0179	8.91451	5.12004	9.06099	Low
GSM1681369	65	1	2.60803	5.91135	5.81467	7.20246	5.86478	9.8386	4.57589	2.61086	5.05755	10.2519	5.9323	8.42548	5.88793	9.03449	4.41519	8.74294	Low
GSM1681370	74	0	2.97411	5.78336	5.14838	7.07424	5.42425	9.09211	4.71781	2.54728	5.34978	9.38546	5.94335	7.99049	5.65615	9.09739	4.76443	8.38912	Low
GSM1681371	68	0	2.3687	6.08497	5.43979	7.33411	5.86257	9.71762	4.92154	3.32464	5.66386	10.1873	5.97398	8.09064	5.93838	9.08516	4.58905	8.80422	Low
