# Supplementary material for: A comprehensive multi-omics analysis identifies a robust scoring system for cancer-associated fibroblasts and intervention targets in colorectal cancer
Source: J Cancer Res Clin Oncol. 2024 Mar 13;150(3):124. doi: 10.1007/s00432-023-05548-7 (PMC10937804; doi:10.1007/s00432-023-05548-7)
Supplement: Supplementary file 16 — Supplementary Data8: CMS subtypes in multiple CRC cohorts. (xlsx 182 KB) [file 432_2023_5548_MOESM16_ESM.xlsx]

## Sheet: GEO-combined
	group	d.CMS1	d.CMS2	d.CMS3	d.CMS4	p.value	FDR
GSM1681353	CMS3	0.725836	0.704242	0.639148	0.725085	0.001	0.00128275
GSM1681354	CMS3	0.732365	0.698496	0.642077	0.643264	0.001	0.00128275
GSM1681355	CMS3	0.721165	0.696966	0.622741	0.835194	0.001	0.00128275
GSM1681356	CMS4	0.727611	0.729271	0.684522	0.532451	0.001	0.00128275
GSM1681357	CMS3	0.749296	0.686004	0.644646	0.796503	0.001	0.00128275
GSM1681358	CMS3	0.721113	0.703379	0.625658	0.684494	0.001	0.00128275
GSM1681359	CMS4	0.706847	0.704216	0.658064	0.619935	0.001	0.00128275
GSM1681360	CMS3	0.710752	0.706362	0.626903	0.747607	0.001	0.00128275
GSM1681361	CMS3	0.731277	0.698218	0.636233	0.825787	0.001	0.00128275
GSM1681362	CMS3	0.665365	0.712191	0.610707	0.779988	0.001	0.00128275
GSM1681363	CMS3	0.723506	0.691024	0.643332	0.801986	0.003996	0.00487065
GSM1681364	CMS3	0.763618	0.680787	0.634816	0.818752	0.001	0.00128275
GSM1681365	CMS3	0.764839	0.684349	0.648347	0.841779	0.001998	0.00249485
GSM1681366	CMS3	0.748291	0.701353	0.607505	0.798382	0.001	0.00128275
GSM1681367	CMS3	0.737635	0.682746	0.646816	0.808972	0.001	0.00128275
GSM1681368	CMS3	0.733388	0.695509	0.619754	0.795617	0.001	0.00128275
GSM1681369	CMS3	0.736634	0.699988	0.605686	0.791415	0.001	0.00128275
GSM1681370	CMS3	0.730628	0.699595	0.633346	0.79919	0.001	0.00128275
GSM1681371	CMS3	0.743723	0.696646	0.627232	0.818431	0.001	0.00128275
GSM1875897	NA	0.705958	0.705662	0.693728	0.860298	0.913087	0.936193
GSM1875898	NA	0.756117	0.675181	0.698419	0.86539	0.714286	0.738808
GSM1875899	NA	0.713024	0.667405	0.740941	0.735529	0.327672	0.346548
GSM1875900	CMS4	0.742531	0.643055	0.757412	0.595535	0.001	0.00128275
GSM1875901	CMS4	0.715635	0.69864	0.761263	0.534038	0.001	0.00128275
GSM1875902	NA	0.775351	0.67214	0.687605	0.778118	0.514486	0.534974
GSM1875903	CMS4	0.703111	0.737971	0.667362	0.551364	0.001	0.00128275
GSM1875904	CMS1	0.614826	0.786374	0.654402	0.686477	0.001	0.00128275
GSM1875905	CMS2	0.76931	0.635055	0.68321	0.783048	0.001	0.00128275
GSM1875906	CMS3	0.751589	0.641295	0.615052	0.841876	0.001	0.00128275
GSM1875907	NA	0.744426	0.640894	0.72539	0.841045	0.146853	0.159328
GSM1875908	CMS4	0.700404	0.722088	0.754066	0.494531	0.001	0.00128275
GSM1875909	CMS4	0.601477	0.734806	0.668098	0.551988	0.001	0.00128275
GSM1875910	CMS4	0.606857	0.749386	0.674825	0.563923	0.001	0.00128275
GSM1875911	CMS4	0.691599	0.760049	0.704861	0.411666	0.001	0.00128275
GSM1875912	CMS4	0.702493	0.762051	0.704496	0.415381	0.001	0.00128275
GSM1875913	NA	0.761828	0.68286	0.767246	0.689785	0.45954	0.479538
GSM1875914	CMS4	0.702894	0.722409	0.768817	0.473309	0.001	0.00128275
GSM1875915	NA	0.796961	0.711332	0.780981	0.742539	0.204795	0.220765
GSM1875916	CMS2	0.762878	0.632446	0.633912	0.798683	0.001998	0.00249485
GSM1875917	CMS4	0.721894	0.70948	0.750915	0.461012	0.001	0.00128275
GSM1875918	CMS2	0.820593	0.580898	0.729299	0.851059	0.001	0.00128275
GSM1875919	CMS3	0.703814	0.626171	0.594898	0.777543	0.001	0.00128275
GSM1875920	CMS4	0.642624	0.765387	0.687117	0.589202	0.001	0.00128275
GSM1875921	CMS3	0.743683	0.631618	0.601901	0.826771	0.001	0.00128275
GSM1875922	NA	0.796518	0.713231	0.774308	0.73438	0.453546	0.474126
GSM1875923	CMS2	0.781821	0.672566	0.705721	0.808877	0.001	0.00128275
GSM1875924	CMS2	0.72233	0.642609	0.654712	0.72745	0.02997	0.0339911
GSM1875925	CMS1	0.615502	0.77196	0.679247	0.797307	0.001	0.00128275
GSM1875926	CMS1	0.616518	0.766589	0.68144	0.798982	0.001	0.00128275
GSM1875927	CMS1	0.602704	0.761679	0.676933	0.800234	0.001	0.00128275
GSM1875928	CMS2	0.761715	0.658432	0.678558	0.805813	0.001	0.00128275
GSM1875929	CMS2	0.766229	0.669869	0.692204	0.796497	0.001998	0.00249485
GSM1875930	CMS3	0.689931	0.639409	0.605629	0.770517	0.001	0.00128275
GSM1875931	NA	0.729271	0.692814	0.688913	0.746745	0.302697	0.320712
GSM1875932	CMS2	0.795876	0.653169	0.761246	0.788944	0.001	0.00128275
GSM1875933	CMS2	0.765252	0.627846	0.683184	0.7895	0.001	0.00128275
GSM1875934	NA	0.717104	0.668007	0.663058	0.78207	0.26973	0.287077
GSM1875935	CMS2	0.784357	0.665673	0.697964	0.839001	0.001	0.00128275
GSM1875936	CMS3	0.748822	0.713183	0.668342	0.836428	0.001998	0.00249485
GSM1875937	CMS3	0.720716	0.692062	0.635021	0.734804	0.001	0.00128275
GSM1875938	CMS3	0.74476	0.657455	0.607138	0.838561	0.001	0.00128275
GSM1875939	CMS3	0.747874	0.700225	0.643165	0.721597	0.001	0.00128275
GSM1875940	CMS3	0.739826	0.702335	0.639149	0.715024	0.001	0.00128275
GSM1875941	CMS2	0.759968	0.611483	0.704809	0.677614	0.001	0.00128275
GSM1875942	CMS4	0.625507	0.699553	0.660672	0.53675	0.001	0.00128275
GSM1875943	CMS2	0.786837	0.62587	0.666423	0.655711	0.001	0.00128275
GSM1875944	CMS3	0.671021	0.745732	0.562734	0.864894	0.001	0.00128275
GSM1875945	CMS1	0.522302	0.825971	0.673354	0.729056	0.001	0.00128275
GSM1875946	CMS2	0.719943	0.580884	0.729298	0.723116	0.001	0.00128275
GSM1875947	CMS4	0.580706	0.80135	0.691123	0.543685	0.001	0.00128275
GSM1875948	CMS4	0.731736	0.647719	0.753037	0.462123	0.001	0.00128275
GSM1875949	CMS4	0.614023	0.806688	0.780204	0.565092	0.001	0.00128275
GSM1875950	CMS3	0.790561	0.701481	0.634888	0.744278	0.001	0.00128275
GSM1875951	CMS3	0.677867	0.704182	0.653441	0.748213	0.00499501	0.0060073
GSM1875952	NA	0.800793	0.709755	0.748846	0.839383	0.282717	0.300084
GSM1875953	CMS1	0.546788	0.798148	0.726907	0.777443	0.001	0.00128275
GSM1875954	CMS1	0.580177	0.790726	0.732083	0.786786	0.001	0.00128275
GSM1875955	CMS4	0.725238	0.681661	0.764042	0.445526	0.001	0.00128275
GSM1875956	CMS2	0.693426	0.645565	0.730706	0.682678	0.003996	0.00487065
GSM1875957	NA	0.715412	0.659865	0.769588	0.728452	0.0789211	0.0870726
GSM1875958	NA	0.683745	0.700045	0.725387	0.694591	0.233766	0.250388
GSM1875959	CMS1	0.510377	0.8322	0.756702	0.64384	0.001	0.00128275
GSM1875960	CMS2	0.80137	0.648421	0.765151	0.819314	0.00499501	0.0060073
GSM1875961	CMS3	0.757574	0.663992	0.648705	0.878777	0.00899101	0.0106389
GSM1875962	CMS2	0.817906	0.6536	0.765522	0.736808	0.011988	0.0140158
GSM1875963	CMS4	0.753225	0.671766	0.795956	0.548764	0.001	0.00128275
GSM1875964	CMS4	0.736061	0.68807	0.776278	0.534762	0.001	0.00128275
GSM358341	CMS2	0.751902	0.640663	0.709046	0.755323	0.001	0.00128275
GSM358342	CMS4	0.71662	0.709665	0.781225	0.393986	0.001	0.00128275
GSM358343	CMS2	0.748042	0.604771	0.78575	0.633772	0.001	0.00128275
GSM358344	CMS2	0.81465	0.602869	0.788597	0.706977	0.001	0.00128275
GSM358345	CMS2	0.756385	0.646237	0.809718	0.657078	0.001	0.00128275
GSM358346	CMS2	0.793908	0.600691	0.702565	0.744477	0.001	0.00128275
GSM358347	CMS4	0.738603	0.710528	0.776429	0.648907	0.001	0.00128275
GSM358348	CMS2	0.810998	0.63353	0.72057	0.842513	0.001	0.00128275
GSM358349	CMS2	0.769404	0.624049	0.770332	0.789692	0.001	0.00128275
GSM358350	CMS3	0.751244	0.645741	0.634005	0.842197	0.001	0.00128275
GSM358351	CMS4	0.710218	0.729076	0.785613	0.633552	0.001	0.00128275
GSM358352	CMS3	0.757549	0.696707	0.621093	0.793848	0.001	0.00128275
GSM358353	NA	0.697742	0.72734	0.720304	0.823356	0.500499	0.520892
GSM358354	CMS3	0.642707	0.753627	0.584794	0.846356	0.001	0.00128275
GSM358355	NA	0.652178	0.740945	0.664484	0.829168	0.0519481	0.0576928
GSM358356	CMS2	0.789283	0.633207	0.727615	0.863794	0.001	0.00128275
GSM358357	CMS3	0.754344	0.738309	0.542288	0.865348	0.001	0.00128275
GSM358358	CMS2	0.671904	0.667863	0.72165	0.72968	0.035964	0.0404768
GSM358359	CMS4	0.666111	0.707494	0.776872	0.475298	0.001	0.00128275
GSM358360	CMS1	0.556255	0.781357	0.675966	0.805039	0.001	0.00128275
GSM358361	CMS3	0.650219	0.758723	0.582318	0.881845	0.001	0.00128275
GSM358362	CMS1	0.607244	0.783443	0.667217	0.843532	0.001	0.00128275
GSM358363	CMS2	0.78676	0.599752	0.721097	0.806733	0.001	0.00128275
GSM358364	CMS4	0.689151	0.73937	0.730521	0.468158	0.001	0.00128275
GSM358365	CMS4	0.741889	0.650589	0.767788	0.614616	0.001	0.00128275
GSM358366	CMS3	0.692137	0.747434	0.52497	0.796801	0.001	0.00128275
GSM358367	CMS3	0.757059	0.745321	0.570854	0.831528	0.001	0.00128275
GSM358368	NA	0.754545	0.687312	0.74528	0.731271	0.206793	0.222715
GSM358369	CMS3	0.753609	0.692668	0.573598	0.862992	0.001	0.00128275
GSM358370	NA	0.753269	0.716871	0.701113	0.893966	1	1
GSM358371	CMS2	0.765859	0.625724	0.686545	0.842207	0.00799201	0.0095143
GSM358372	CMS2	0.794559	0.597492	0.769138	0.833457	0.001	0.00128275
GSM358373	CMS2	0.760385	0.610852	0.687196	0.821653	0.00499501	0.0060073
GSM358374	CMS3	0.69624	0.700959	0.559915	0.703773	0.001	0.00128275
GSM358375	NA	0.73947	0.711821	0.751724	0.871045	1	1
GSM358376	CMS1	0.622689	0.812191	0.688424	0.868712	0.001	0.00128275
GSM358377	CMS1	0.539965	0.794458	0.692964	0.849673	0.001	0.00128275
GSM358378	NA	0.781274	0.630546	0.717945	0.866604	0.281718	0.299294
GSM358379	NA	0.707244	0.664503	0.661448	0.810096	0.372627	0.391625
GSM358380	CMS2	0.706064	0.59076	0.73491	0.787898	0.001	0.00128275
GSM358381	CMS3	0.671703	0.734248	0.610731	0.84555	0.002997	0.00369903
GSM358382	CMS2	0.691981	0.614197	0.684428	0.644409	0.001	0.00128275
GSM358383	CMS4	0.701928	0.624001	0.69253	0.59796	0.001	0.00128275
GSM358384	CMS4	0.740004	0.702195	0.707026	0.652695	0.001	0.00128275
GSM358385	CMS1	0.564491	0.829228	0.640939	0.614633	0.001	0.00128275
GSM358386	CMS4	0.805258	0.682571	0.758918	0.561493	0.001	0.00128275
GSM358387	CMS1	0.660695	0.731566	0.71971	0.695521	0.013986	0.016287
GSM358388	CMS4	0.617547	0.768376	0.699244	0.530902	0.001	0.00128275
GSM358389	CMS4	0.744563	0.73656	0.794137	0.661408	0.001	0.00128275
GSM358390	CMS2	0.8117	0.580009	0.745532	0.609708	0.001	0.00128275
GSM358391	CMS1	0.502881	0.808411	0.733482	0.731639	0.001	0.00128275
GSM358392	CMS4	0.664316	0.775871	0.706949	0.538116	0.001	0.00128275
GSM358393	CMS2	0.840991	0.652952	0.773556	0.784008	0.001	0.00128275
GSM358394	CMS4	0.642571	0.711865	0.720285	0.626037	0.001	0.00128275
GSM358395	CMS1	0.513495	0.817276	0.723187	0.611729	0.001	0.00128275
GSM358396	CMS2	0.81039	0.579129	0.762447	0.699806	0.001	0.00128275
GSM358397	CMS2	0.828386	0.601174	0.755619	0.762927	0.001	0.00128275
GSM358398	CMS1	0.611404	0.82545	0.703412	0.782548	0.001	0.00128275
GSM358399	NA	0.724581	0.720268	0.75256	0.775272	0.931069	0.952967
GSM358400	CMS4	0.773364	0.626472	0.733845	0.53135	0.001	0.00128275
GSM358401	CMS2	0.785624	0.628913	0.71926	0.862121	0.003996	0.00487065
GSM358402	CMS2	0.83556	0.612509	0.784274	0.761204	0.001	0.00128275
GSM358403	CMS2	0.765489	0.618202	0.706122	0.696857	0.001	0.00128275
GSM358404	CMS1	0.552371	0.825889	0.724014	0.62354	0.001	0.00128275
GSM358405	CMS4	0.691275	0.691193	0.761545	0.441711	0.001	0.00128275
GSM358406	CMS1	0.64533	0.674326	0.656365	0.705412	0.001	0.00128275
GSM358407	CMS2	0.841528	0.669587	0.737766	0.762023	0.001	0.00128275
GSM358408	NA	0.717226	0.697082	0.721698	0.786417	0.431568	0.451954
GSM358409	CMS4	0.757041	0.657407	0.759217	0.491084	0.001	0.00128275
GSM358410	CMS1	0.593639	0.825032	0.725747	0.850405	0.001	0.00128275
GSM358411	CMS4	0.677147	0.741771	0.664665	0.601892	0.001	0.00128275
GSM358412	CMS1	0.522162	0.790902	0.636063	0.76347	0.001	0.00128275
GSM358413	CMS4	0.654493	0.686032	0.76098	0.51232	0.001	0.00128275
GSM358414	CMS3	0.679526	0.747688	0.536994	0.772247	0.001	0.00128275
GSM358415	CMS1	0.525521	0.805496	0.778948	0.60553	0.001	0.00128275
GSM358416	CMS4	0.747054	0.639199	0.726752	0.448641	0.001	0.00128275
GSM358417	CMS4	0.67095	0.748091	0.712309	0.521251	0.001	0.00128275
GSM358418	CMS1	0.607823	0.801673	0.666737	0.859377	0.001	0.00128275
GSM358419	CMS4	0.647347	0.695002	0.786528	0.586716	0.001	0.00128275
GSM358420	CMS2	0.810726	0.622681	0.768614	0.768727	0.001	0.00128275
GSM358421	CMS3	0.800471	0.676317	0.675823	0.717047	0.022977	0.0262626
GSM358422	NA	0.689466	0.762945	0.72988	0.839379	0.663337	0.687926
GSM358423	CMS1	0.539304	0.826411	0.736485	0.849288	0.001	0.00128275
GSM358424	CMS1	0.566716	0.818536	0.782982	0.725242	0.001	0.00128275
GSM358425	CMS4	0.65543	0.752937	0.729473	0.423624	0.001	0.00128275
GSM358426	NA	0.686058	0.715462	0.754337	0.739848	0.113886	0.124596
GSM358427	CMS1	0.581175	0.796811	0.655065	0.594711	0.001	0.00128275
GSM358428	CMS3	0.698529	0.740335	0.571774	0.775094	0.001	0.00128275
GSM358429	CMS3	0.709032	0.720858	0.636111	0.855228	0.001	0.00128275
GSM358430	CMS2	0.739733	0.659244	0.706008	0.851642	0.02997	0.0339911
GSM358431	CMS2	0.812151	0.565083	0.767221	0.689702	0.001	0.00128275
GSM358432	CMS2	0.767981	0.585866	0.754922	0.708946	0.001	0.00128275
GSM358433	CMS3	0.660907	0.813863	0.588755	0.699233	0.001	0.00128275
GSM358434	CMS2	0.785243	0.662249	0.773779	0.870695	0.003996	0.00487065
GSM358435	CMS2	0.748025	0.645718	0.670607	0.730451	0.001	0.00128275
GSM358436	CMS4	0.657728	0.723439	0.703203	0.56553	0.001	0.00128275
GSM358437	CMS3	0.771663	0.704639	0.578682	0.831905	0.001	0.00128275
GSM358438	CMS4	0.692377	0.755627	0.69059	0.388823	0.001	0.00128275
GSM358439	CMS2	0.777563	0.587745	0.748892	0.665195	0.001	0.00128275
GSM358440	CMS4	0.710028	0.651016	0.620874	0.594558	0.001	0.00128275
GSM358441	CMS4	0.7835	0.634422	0.790479	0.561808	0.001	0.00128275
GSM358442	CMS3	0.691244	0.805041	0.620967	0.708413	0.001	0.00128275
GSM358443	NA	0.767259	0.74362	0.814513	0.823704	1	1
GSM358444	CMS3	0.699687	0.601333	0.580961	0.766785	0.001	0.00128275
GSM358445	NA	0.703039	0.741405	0.687898	0.888688	0.892108	0.917084
GSM358446	CMS4	0.747269	0.618606	0.679913	0.615284	0.001	0.00128275
GSM358447	CMS1	0.611466	0.792567	0.666065	0.684278	0.001	0.00128275
GSM358448	NA	0.75745	0.631526	0.744005	0.854835	0.118881	0.129699
GSM358449	CMS2	0.79736	0.61692	0.752059	0.819656	0.00999001	0.0117972
GSM358450	CMS3	0.707813	0.682504	0.61399	0.684451	0.001	0.00128275
GSM358451	NA	0.712168	0.712741	0.694118	0.878429	0.987013	1
GSM358452	CMS3	0.718159	0.686986	0.59885	0.779981	0.001	0.00128275
GSM358453	CMS3	0.609974	0.767297	0.604954	0.858189	0.001	0.00128275
GSM358454	CMS1	0.562057	0.781012	0.71389	0.731916	0.001	0.00128275
GSM358455	CMS3	0.732156	0.687756	0.571276	0.907426	0.001	0.00128275
GSM358456	CMS2	0.722819	0.599816	0.702629	0.702532	0.001	0.00128275
GSM358457	NA	0.687558	0.75382	0.699878	0.740473	0.988012	1
GSM358458	CMS1	0.554551	0.73305	0.612641	0.64205	0.001	0.00128275
GSM358459	NA	0.710848	0.770573	0.686594	0.844429	0.99001	1
GSM358460	CMS2	0.77357	0.609179	0.697177	0.854239	0.003996	0.00487065
GSM358461	CMS2	0.745328	0.589297	0.726472	0.721094	0.001	0.00128275
GSM358462	CMS4	0.651471	0.737279	0.675551	0.46344	0.001	0.00128275
GSM358463	NA	0.657315	0.755059	0.71349	0.797195	0.201798	0.217735
GSM358464	CMS3	0.679478	0.72605	0.614712	0.774814	0.001	0.00128275
GSM358465	CMS1	0.592725	0.673288	0.637912	0.672643	0.001	0.00128275
GSM358466	NA	0.794005	0.700843	0.775178	0.797695	0.217782	0.233693
GSM358467	CMS1	0.666471	0.774421	0.745312	0.674582	0.00499501	0.0060073
GSM358468	CMS2	0.734582	0.609231	0.644839	0.637145	0.001	0.00128275
GSM358469	CMS3	0.69332	0.706979	0.519249	0.752221	0.001	0.00128275
GSM358470	CMS3	0.671318	0.756758	0.579588	0.633248	0.001	0.00128275
GSM358471	CMS2	0.753528	0.629488	0.747128	0.698126	0.010989	0.0128863
GSM358472	CMS4	0.721849	0.626887	0.775705	0.482906	0.001	0.00128275
GSM358473	CMS3	0.737168	0.69178	0.608925	0.876514	0.001	0.00128275
GSM358474	CMS2	0.807564	0.6347	0.697453	0.786872	0.001	0.00128275
GSM358475	CMS4	0.761916	0.691384	0.759284	0.507286	0.001	0.00128275
GSM358476	CMS4	0.70401	0.664623	0.648968	0.646508	0.017982	0.0207349
GSM358477	CMS1	0.580198	0.77755	0.644533	0.641166	0.001	0.00128275
GSM358478	CMS4	0.71095	0.697595	0.71126	0.442158	0.001	0.00128275
GSM358479	CMS1	0.558647	0.715924	0.691921	0.590303	0.001	0.00128275
GSM358480	CMS1	0.552598	0.818472	0.702901	0.758802	0.001	0.00128275
GSM358481	CMS1	0.525438	0.814297	0.704526	0.621834	0.001	0.00128275
GSM358482	CMS1	0.624631	0.733719	0.656248	0.789804	0.001	0.00128275
GSM358483	CMS2	0.792832	0.667815	0.717876	0.848391	0.001	0.00128275
GSM358484	CMS1	0.482319	0.835138	0.735215	0.759832	0.001	0.00128275
GSM358485	CMS3	0.691776	0.815802	0.640355	0.751864	0.001	0.00128275
GSM358486	CMS3	0.678366	0.757295	0.608264	0.748415	0.001	0.00128275
GSM358487	CMS1	0.486586	0.747684	0.644224	0.643202	0.001	0.00128275
GSM358488	CMS4	0.775161	0.67327	0.781984	0.608878	0.001	0.00128275
GSM358489	CMS1	0.568127	0.799245	0.745275	0.609239	0.001	0.00128275
GSM358490	CMS2	0.821473	0.611031	0.763898	0.754565	0.001	0.00128275
GSM358491	CMS4	0.678841	0.717278	0.68732	0.375223	0.001	0.00128275
GSM358492	CMS4	0.634544	0.741628	0.78679	0.602436	0.001	0.00128275
GSM358493	CMS4	0.709019	0.774438	0.719592	0.41958	0.001	0.00128275
GSM358494	CMS1	0.671634	0.722567	0.771315	0.708504	0.023976	0.0273779
GSM358495	CMS3	0.777624	0.715514	0.632629	0.827387	0.001	0.00128275
GSM358496	CMS4	0.807536	0.628017	0.757237	0.594587	0.001	0.00128275
GSM358497	CMS3	0.69025	0.762963	0.562274	0.5925	0.001	0.00128275
GSM358498	CMS3	0.67974	0.765859	0.639008	0.801814	0.001	0.00128275
GSM358499	CMS4	0.70488	0.663709	0.773477	0.529155	0.001	0.00128275
GSM358500	CMS1	0.543934	0.821915	0.721512	0.562965	0.001	0.00128275
GSM358501	CMS4	0.685588	0.736728	0.723085	0.465648	0.001	0.00128275
GSM358502	CMS1	0.492172	0.812973	0.747518	0.739914	0.001	0.00128275
GSM358503	CMS1	0.553832	0.810111	0.676425	0.623412	0.001	0.00128275
GSM358504	CMS4	0.706497	0.679787	0.634879	0.628884	0.001	0.00128275
GSM358505	CMS4	0.781522	0.621537	0.784266	0.593595	0.001	0.00128275
GSM358506	CMS2	0.816465	0.623139	0.750415	0.714994	0.001	0.00128275
GSM358507	CMS4	0.594756	0.790086	0.727619	0.579689	0.001	0.00128275
GSM358508	CMS2	0.781613	0.61448	0.743318	0.771783	0.001	0.00128275
GSM358509	CMS4	0.686833	0.738055	0.712843	0.525575	0.001	0.00128275
GSM358510	CMS4	0.647089	0.774614	0.6757	0.388212	0.001	0.00128275
GSM358511	CMS3	0.805872	0.670029	0.663125	0.868033	0.001	0.00128275
GSM358512	CMS1	0.678804	0.773411	0.75472	0.774132	0.014985	0.0173472
GSM358513	CMS4	0.735246	0.626994	0.734039	0.553821	0.001	0.00128275
GSM358514	CMS4	0.604486	0.778099	0.701058	0.491847	0.001	0.00128275
GSM358515	CMS4	0.727091	0.62446	0.704445	0.610554	0.001	0.00128275
GSM358516	CMS2	0.79246	0.587199	0.788501	0.701958	0.001	0.00128275
GSM358517	CMS1	0.637029	0.785535	0.678795	0.725667	0.001998	0.00249485
GSM358518	CMS2	0.767839	0.661714	0.768875	0.80783	0.001	0.00128275
GSM358519	CMS2	0.799355	0.626052	0.728016	0.747189	0.001	0.00128275
GSM358520	CMS1	0.597027	0.805803	0.762912	0.67332	0.001	0.00128275
GSM358521	NA	0.73238	0.692536	0.770066	0.779093	0.0839161	0.0923234
GSM358522	CMS2	0.834934	0.573451	0.776784	0.693834	0.001	0.00128275
GSM358523	CMS2	0.70925	0.586543	0.694095	0.698874	0.001	0.00128275
GSM358524	CMS4	0.781041	0.67007	0.673058	0.627699	0.001	0.00128275
GSM358525	CMS1	0.509377	0.803678	0.754477	0.620127	0.001	0.00128275
GSM358526	CMS4	0.784107	0.596826	0.746906	0.514813	0.001	0.00128275
GSM358527	CMS1	0.542443	0.786457	0.674037	0.612649	0.001	0.00128275
GSM358528	CMS4	0.772407	0.695134	0.792652	0.660481	0.030969	0.0350227
GSM358529	CMS4	0.730755	0.692839	0.819574	0.496293	0.001	0.00128275
GSM358530	CMS4	0.779278	0.759728	0.81811	0.665895	0.001	0.00128275
GSM358531	CMS2	0.74998	0.636396	0.654336	0.805924	0.001	0.00128275
GSM358532	CMS4	0.683539	0.699989	0.778887	0.503477	0.001	0.00128275
GSM358533	CMS2	0.820482	0.60839	0.765072	0.644948	0.001	0.00128275
GSM358534	CMS2	0.782308	0.659719	0.746475	0.700469	0.001	0.00128275
GSM358535	CMS4	0.703898	0.700839	0.722311	0.439568	0.001	0.00128275
GSM358536	CMS1	0.599706	0.778176	0.670026	0.608589	0.001	0.00128275
GSM358537	CMS2	0.796642	0.617981	0.739551	0.787579	0.001	0.00128275
GSM358538	CMS4	0.669927	0.738442	0.780552	0.411841	0.001	0.00128275
GSM358539	CMS2	0.831095	0.638027	0.793641	0.751266	0.001	0.00128275
GSM358540	CMS2	0.775769	0.63182	0.72726	0.869323	0.001	0.00128275
GSM358541	CMS4	0.738688	0.752877	0.773293	0.440904	0.001	0.00128275
GSM358542	NA	0.740879	0.669534	0.732081	0.767294	0.117882	0.128728
GSM358543	CMS3	0.723913	0.72705	0.617632	0.853311	0.00699301	0.00834191
GSM358544	CMS2	0.786856	0.607562	0.740818	0.8053	0.001	0.00128275
GSM358545	CMS3	0.726018	0.671048	0.57205	0.823542	0.001	0.00128275
GSM358546	CMS4	0.602591	0.748573	0.674192	0.582978	0.001	0.00128275
GSM358547	NA	0.769258	0.664838	0.778453	0.76848	0.99001	1
GSM358548	CMS1	0.592567	0.751548	0.680766	0.746274	0.001	0.00128275
GSM358549	NA	0.693813	0.6731	0.661827	0.797319	0.952048	0.9719
GSM358550	CMS2	0.800593	0.574058	0.71104	0.788265	0.001	0.00128275
GSM358551	CMS1	0.506404	0.788626	0.643856	0.753825	0.001	0.00128275
GSM358552	CMS2	0.708093	0.640234	0.688059	0.830162	0.022977	0.0262626
GSM358553	CMS4	0.730316	0.699832	0.727564	0.45549	0.001	0.00128275
GSM358554	CMS1	0.546801	0.820818	0.775038	0.778236	0.001	0.00128275
GSM358555	CMS3	0.703294	0.649521	0.616981	0.628344	0.001	0.00128275
GSM358556	CMS2	0.789924	0.582504	0.772037	0.83727	0.001	0.00128275
GSM358557	CMS3	0.740605	0.653343	0.639894	0.806626	0.001	0.00128275
GSM358558	CMS4	0.713775	0.71617	0.731067	0.615563	0.001	0.00128275
GSM358559	NA	0.733869	0.744353	0.710867	0.852715	1	1
GSM358560	NA	0.737922	0.670129	0.694468	0.850803	0.951049	0.971724
GSM358561	NA	0.748275	0.658014	0.653716	0.682756	0.184815	0.199961
GSM358562	NA	0.745822	0.666446	0.643184	0.853665	0.251748	0.268182
GSM358563	CMS3	0.64995	0.69898	0.637059	0.704244	0.00699301	0.00834191
GSM358564	CMS3	0.712335	0.762529	0.581268	0.785206	0.001	0.00128275
GSM358565	CMS2	0.763403	0.63009	0.703462	0.765705	0.001	0.00128275
GSM358566	CMS2	0.790689	0.636178	0.733462	0.844468	0.00899101	0.0106389
GSM358567	CMS4	0.669351	0.686266	0.636991	0.536014	0.001	0.00128275
GSM358568	CMS3	0.72675	0.730058	0.643083	0.666576	0.001	0.00128275
GSM358569	CMS1	0.621476	0.699854	0.715806	0.756708	0.021978	0.0251943
GSM358570	CMS4	0.618111	0.689581	0.658677	0.388971	0.001	0.00128275
GSM358571	NA	0.69797	0.738378	0.731672	0.818024	0.045954	0.0511326
GSM358572	CMS2	0.798548	0.599132	0.700933	0.767492	0.001	0.00128275
GSM358573	CMS4	0.667479	0.65267	0.763102	0.463254	0.001	0.00128275
GSM358574	CMS3	0.732272	0.720083	0.621792	0.750977	0.001	0.00128275
GSM358575	CMS4	0.737171	0.672662	0.770557	0.576784	0.001	0.00128275
GSM358576	CMS2	0.797742	0.682723	0.721229	0.743807	0.001	0.00128275
GSM358577	CMS4	0.784323	0.671062	0.780009	0.58478	0.001	0.00128275
GSM358578	CMS4	0.760498	0.649112	0.73229	0.572214	0.001	0.00128275
GSM358579	CMS3	0.748608	0.809088	0.628731	0.683576	0.001	0.00128275
GSM358580	CMS4	0.680021	0.712611	0.722021	0.541886	0.001	0.00128275
GSM358581	CMS2	0.815604	0.627423	0.732116	0.710983	0.001	0.00128275
GSM358582	CMS4	0.704421	0.66301	0.772977	0.55138	0.001	0.00128275
GSM358583	CMS4	0.686458	0.703105	0.765639	0.594737	0.001	0.00128275
GSM358584	CMS3	0.769404	0.664214	0.613189	0.801393	0.001	0.00128275
GSM358585	CMS2	0.779855	0.64319	0.725111	0.806171	0.001	0.00128275
GSM358586	CMS4	0.743172	0.60413	0.75573	0.595692	0.001	0.00128275
GSM358587	CMS4	0.71706	0.768944	0.761483	0.432538	0.001	0.00128275
GSM358588	CMS2	0.713782	0.659002	0.709351	0.815625	0.003996	0.00487065
GSM358589	CMS2	0.770819	0.648616	0.767924	0.710902	0.00599401	0.00718669
GSM358590	CMS4	0.7055	0.783546	0.644964	0.525903	0.001	0.00128275
GSM358591	CMS4	0.704587	0.709825	0.645896	0.540745	0.001	0.00128275
GSM358592	CMS2	0.779593	0.664637	0.689953	0.781386	0.036963	0.0415613
GSM358593	CMS1	0.634599	0.762063	0.667416	0.83529	0.001	0.00128275
GSM358594	CMS4	0.721577	0.708546	0.778544	0.621326	0.001	0.00128275
GSM358595	CMS3	0.771525	0.736369	0.595621	0.87232	0.001	0.00128275
GSM358596	CMS4	0.76586	0.692796	0.672508	0.569715	0.001	0.00128275
GSM358597	NA	0.735417	0.752887	0.718463	0.825733	0.989011	1
GSM358598	CMS4	0.684072	0.778113	0.766964	0.583301	0.001	0.00128275
GSM358599	CMS1	0.683962	0.73398	0.701115	0.812809	0.02997	0.0339911
GSM358600	NA	0.778054	0.697267	0.737331	0.758038	0.338661	0.356885
GSM358601	NA	0.713292	0.736093	0.738827	0.773661	0.301698	0.319942
GSM358602	CMS2	0.792372	0.634649	0.736434	0.829465	0.001	0.00128275
GSM358603	CMS4	0.755432	0.599681	0.747596	0.533823	0.001	0.00128275
GSM358604	CMS4	0.741134	0.700903	0.717805	0.548799	0.001	0.00128275
GSM358605	CMS2	0.829449	0.595842	0.742381	0.777956	0.001	0.00128275
GSM358606	CMS4	0.713572	0.660056	0.760005	0.482391	0.001	0.00128275
GSM358607	CMS3	0.686169	0.796177	0.621562	0.761336	0.001	0.00128275
GSM358608	CMS3	0.673222	0.825368	0.634382	0.725163	0.003996	0.00487065
GSM358609	CMS2	0.762177	0.62959	0.733284	0.844787	0.001	0.00128275
GSM358610	CMS2	0.855533	0.662902	0.777295	0.820018	0.001	0.00128275
GSM358611	CMS4	0.707935	0.683858	0.670867	0.479727	0.001	0.00128275
GSM358612	NA	0.798552	0.632936	0.666509	0.827586	0.125874	0.1372
GSM358613	NA	0.78239	0.660301	0.752338	0.821947	0.355644	0.374446
GSM358614	CMS4	0.686756	0.716213	0.773178	0.659197	0.001	0.00128275
GSM358615	NA	0.753428	0.651258	0.682133	0.858679	0.932068	0.953159
GSM358616	CMS2	0.710374	0.635236	0.671218	0.71609	0.038961	0.0437242
GSM358617	CMS4	0.714357	0.64928	0.64029	0.561887	0.001	0.00128275
GSM358618	CMS2	0.763597	0.582296	0.744631	0.733041	0.001	0.00128275
GSM358619	CMS2	0.81677	0.608644	0.741966	0.862742	0.001	0.00128275
GSM358620	CMS3	0.723545	0.663653	0.569084	0.837016	0.001	0.00128275
GSM358621	CMS4	0.715537	0.770855	0.760497	0.42879	0.001	0.00128275
GSM358622	CMS3	0.765015	0.701052	0.595194	0.893601	0.001	0.00128275
GSM358623	NA	0.769133	0.666173	0.712929	0.852528	0.728272	0.75129
GSM358624	CMS2	0.746731	0.647308	0.688494	0.832807	0.001	0.00128275
GSM358625	CMS4	0.73254	0.742653	0.801387	0.440153	0.001	0.00128275
GSM358626	CMS3	0.674116	0.608106	0.595523	0.78287	0.001998	0.00249485
GSM358627	CMS4	0.630766	0.726625	0.735383	0.620784	0.00899101	0.0106389
GSM358628	CMS4	0.65881	0.74724	0.726921	0.610308	0.001	0.00128275
GSM358629	NA	0.764391	0.710871	0.77237	0.79813	1	1
GSM358630	CMS4	0.710422	0.683326	0.770187	0.45895	0.001	0.00128275
GSM437093	NA	0.756218	0.678499	0.732047	0.755679	0.333666	0.352253
GSM437094	CMS3	0.757038	0.736842	0.564871	0.846821	0.001	0.00128275
GSM437095	CMS2	0.80776	0.631077	0.712853	0.857447	0.001	0.00128275
GSM437096	CMS3	0.696566	0.739429	0.520586	0.815178	0.001	0.00128275
GSM437097	NA	0.701257	0.719758	0.710465	0.843715	0.913087	0.936193
GSM437098	CMS4	0.743795	0.702491	0.767354	0.682258	0.002997	0.00369903
GSM437099	CMS3	0.655731	0.749916	0.581025	0.894438	0.001	0.00128275
GSM437100	CMS2	0.743611	0.640096	0.758932	0.640474	0.001	0.00128275
GSM437101	CMS2	0.786577	0.632228	0.719533	0.878608	0.001	0.00128275
GSM437102	CMS4	0.689393	0.735996	0.726278	0.476745	0.001	0.00128275
GSM437103	CMS2	0.752096	0.594227	0.776999	0.664121	0.001	0.00128275
GSM437104	CMS1	0.613103	0.773705	0.660604	0.856779	0.001	0.00128275
GSM437105	CMS1	0.562649	0.771239	0.665165	0.824296	0.001	0.00128275
GSM437106	NA	0.675498	0.660184	0.71328	0.757013	0.0809191	0.0891096
GSM437107	CMS3	0.74951	0.644045	0.627186	0.858049	0.001	0.00128275
GSM437108	CMS3	0.648079	0.744852	0.576853	0.862911	0.001	0.00128275
GSM437109	CMS4	0.712982	0.723999	0.781016	0.653976	0.001998	0.00249485
GSM437110	CMS3	0.758381	0.687931	0.608705	0.81999	0.001	0.00128275
GSM437111	CMS4	0.649913	0.693114	0.742868	0.537958	0.001	0.00128275
GSM437112	CMS2	0.768122	0.623525	0.762069	0.812733	0.001	0.00128275
GSM437113	CMS2	0.812615	0.599036	0.781112	0.733343	0.001	0.00128275
GSM437114	CMS2	0.753692	0.636155	0.700583	0.777401	0.002997	0.00369903
GSM437115	CMS2	0.793112	0.598109	0.696811	0.766084	0.001	0.00128275
GSM437116	CMS2	0.758747	0.64225	0.804222	0.68734	0.001998	0.00249485
GSM437117	CMS4	0.786646	0.624323	0.786374	0.582866	0.001	0.00128275
GSM437118	CMS1	0.564803	0.814553	0.77885	0.739647	0.001	0.00128275
GSM437119	CMS4	0.693711	0.751635	0.685394	0.391444	0.001	0.00128275
GSM437120	CMS3	0.712467	0.646481	0.612709	0.624223	0.001	0.00128275
GSM437121	CMS3	0.647024	0.664447	0.641755	0.740159	0.001	0.00128275
GSM437122	CMS2	0.778517	0.585424	0.741354	0.692692	0.001	0.00128275
GSM437123	CMS2	0.750109	0.662629	0.693921	0.718196	0.001	0.00128275
GSM437124	CMS4	0.642603	0.705953	0.716396	0.641887	0.001	0.00128275
GSM437125	CMS1	0.550595	0.82385	0.717798	0.638227	0.001	0.00128275
GSM437126	CMS1	0.5453	0.818662	0.729709	0.868808	0.001	0.00128275
GSM437127	CMS4	0.650207	0.710151	0.640025	0.611668	0.001	0.00128275
GSM437128	CMS3	0.771227	0.697912	0.572263	0.853509	0.001	0.00128275
GSM437129	NA	0.739302	0.657139	0.69645	0.869667	0.158841	0.172176
GSM437130	CMS4	0.617032	0.76627	0.692292	0.543925	0.001	0.00128275
GSM437131	CMS2	0.745968	0.63847	0.659044	0.752003	0.001	0.00128275
GSM437132	CMS2	0.834085	0.611793	0.77535	0.78413	0.001	0.00128275
GSM437133	CMS1	0.519689	0.802031	0.775414	0.616749	0.001	0.00128275
GSM437134	CMS4	0.658325	0.714342	0.693795	0.589773	0.001	0.00128275
GSM437135	CMS4	0.654648	0.749033	0.725397	0.424273	0.001	0.00128275
GSM437136	CMS2	0.81214	0.561852	0.760401	0.71304	0.001	0.00128275
GSM437137	CMS2	0.772206	0.576657	0.746564	0.739665	0.001	0.00128275
GSM437138	CMS3	0.661406	0.807992	0.57938	0.718952	0.001	0.00128275
GSM437139	CMS2	0.810947	0.576989	0.756465	0.724702	0.001	0.00128275
GSM437140	CMS2	0.78163	0.658101	0.762843	0.88249	0.010989	0.0128863
GSM437141	NA	0.720045	0.692028	0.713584	0.811537	0.675325	0.699741
GSM437142	NA	0.725764	0.715497	0.746442	0.796076	0.974026	0.990892
GSM437143	CMS1	0.598154	0.814795	0.716903	0.867281	0.001	0.00128275
GSM437144	CMS4	0.749745	0.631406	0.719492	0.460997	0.001	0.00128275
GSM437145	CMS1	0.507804	0.81411	0.715384	0.624852	0.001	0.00128275
GSM437146	CMS3	0.711748	0.712804	0.627183	0.873342	0.001	0.00128275
GSM437147	CMS1	0.613194	0.81873	0.695828	0.798338	0.001	0.00128275
GSM437148	NA	0.692247	0.755425	0.720355	0.855596	0.961039	0.978528
GSM437149	CMS1	0.577573	0.792503	0.64178	0.612493	0.001	0.00128275
GSM437150	CMS3	0.699438	0.730019	0.565611	0.792562	0.001	0.00128275
GSM437151	CMS2	0.811467	0.616806	0.759539	0.793302	0.001	0.00128275
GSM437152	CMS4	0.647685	0.686141	0.782079	0.604129	0.001	0.00128275
GSM437153	CMS2	0.762141	0.640831	0.743335	0.803442	0.012987	0.0151687
GSM437154	CMS3	0.798823	0.667195	0.663276	0.742588	0.016983	0.0196215
GSM437155	CMS4	0.663304	0.772245	0.697548	0.549397	0.001	0.00128275
GSM437156	CMS1	0.498861	0.804344	0.727495	0.750598	0.001	0.00128275
GSM437157	CMS4	0.675106	0.743067	0.70631	0.53836	0.001	0.00128275
GSM437158	CMS3	0.683039	0.741084	0.532829	0.792308	0.001	0.00128275
GSM437159	CMS4	0.778026	0.618207	0.726029	0.558832	0.001	0.00128275
GSM437160	CMS1	0.611773	0.792482	0.662331	0.871262	0.001	0.00128275
GSM437161	CMS4	0.65619	0.681448	0.757986	0.528808	0.001	0.00128275
GSM437162	CMS2	0.766996	0.613262	0.696007	0.723164	0.001	0.00128275
GSM437163	CMS4	0.758072	0.649197	0.750388	0.512996	0.001	0.00128275
GSM437164	CMS2	0.838051	0.66656	0.728394	0.786666	0.001	0.00128275
GSM437165	CMS2	0.787702	0.64431	0.71691	0.876606	0.002997	0.00369903
GSM437166	CMS4	0.680951	0.735102	0.657068	0.63512	0.010989	0.0128863
GSM437167	CMS1	0.524669	0.783531	0.625215	0.786579	0.001	0.00128275
GSM437168	CMS2	0.782793	0.629061	0.711244	0.876322	0.01998	0.0229937
GSM437169	CMS2	0.826012	0.599127	0.748247	0.782658	0.001	0.00128275
GSM437170	CMS2	0.814304	0.570988	0.739041	0.633265	0.001	0.00128275
GSM437171	CMS1	0.562808	0.825948	0.63152	0.630749	0.001	0.00128275
GSM437172	CMS2	0.840197	0.648456	0.764859	0.80931	0.001	0.00128275
GSM437173	CMS4	0.692471	0.685215	0.756974	0.454378	0.001	0.00128275
GSM437174	CMS1	0.5668	0.795487	0.740377	0.622556	0.001	0.00128275
GSM437175	CMS4	0.671067	0.734922	0.778478	0.415042	0.001	0.00128275
GSM437176	CMS3	0.694223	0.80871	0.632991	0.771033	0.001	0.00128275
GSM437177	CMS2	0.8169	0.61889	0.742219	0.740916	0.001	0.00128275
GSM437178	CMS1	0.598315	0.772507	0.656972	0.626334	0.001	0.00128275
GSM437179	CMS2	0.830585	0.632449	0.786109	0.777532	0.001	0.00128275
GSM437180	CMS3	0.693404	0.756888	0.54689	0.611485	0.001	0.00128275
GSM437181	CMS4	0.67793	0.711999	0.677362	0.375786	0.001	0.00128275
GSM437182	CMS2	0.786771	0.615657	0.780419	0.620382	0.001	0.00128275
GSM437183	CMS2	0.821639	0.607075	0.755052	0.782704	0.001	0.00128275
GSM437184	CMS1	0.48354	0.831829	0.730464	0.779994	0.001	0.00128275
GSM437185	CMS2	0.795454	0.613413	0.732223	0.806255	0.001	0.00128275
GSM437186	CMS3	0.778648	0.708466	0.627466	0.849074	0.001	0.00128275
GSM437187	CMS3	0.710738	0.670244	0.619404	0.66214	0.001	0.00128275
GSM437188	CMS4	0.780011	0.663396	0.776849	0.636851	0.001998	0.00249485
GSM437189	CMS4	0.705739	0.655458	0.769183	0.547493	0.001	0.00128275
GSM437190	CMS4	0.705755	0.694044	0.714223	0.454451	0.001	0.00128275
GSM437191	CMS2	0.825666	0.595074	0.754856	0.676048	0.001	0.00128275
GSM437192	CMS4	0.788025	0.585239	0.738724	0.534984	0.001	0.00128275
GSM437193	CMS3	0.683472	0.758786	0.632519	0.821983	0.001	0.00128275
GSM437194	CMS2	0.749502	0.632225	0.643701	0.828512	0.001	0.00128275
GSM437195	CMS3	0.783688	0.662897	0.657305	0.658957	0.00699301	0.00834191
GSM437196	CMS1	0.639558	0.777976	0.670963	0.7479	0.00499501	0.0060073
GSM437197	CMS1	0.521464	0.810047	0.696668	0.635899	0.001	0.00128275
GSM437198	CMS4	0.732891	0.688964	0.817257	0.511348	0.001	0.00128275
GSM437199	CMS4	0.687457	0.730738	0.717062	0.479336	0.001	0.00128275
GSM437200	CMS4	0.601944	0.775523	0.695687	0.500061	0.001	0.00128275
GSM437201	CMS4	0.646851	0.771742	0.671474	0.384835	0.001	0.00128275
GSM437202	CMS1	0.539469	0.783282	0.667937	0.630114	0.001	0.00128275
GSM437203	CMS1	0.594861	0.80255	0.756603	0.691665	0.001	0.00128275
GSM437204	CMS4	0.717366	0.764748	0.75788	0.436668	0.001	0.00128275
GSM437205	CMS4	0.735335	0.618768	0.72158	0.584667	0.001	0.00128275
GSM437206	CMS2	0.834902	0.568891	0.769829	0.723042	0.001	0.00128275
GSM437207	NA	0.77584	0.689631	0.786468	0.688134	0.918082	0.940494
GSM437208	CMS2	0.709688	0.580737	0.68687	0.717908	0.001	0.00128275
GSM437209	CMS1	0.502829	0.800656	0.750498	0.630675	0.001	0.00128275
GSM437210	CMS1	0.55177	0.804772	0.667245	0.64274	0.001	0.00128275
GSM437211	CMS1	0.481422	0.742022	0.630142	0.671328	0.001	0.00128275
GSM437212	CMS1	0.489729	0.810029	0.742527	0.757332	0.001	0.00128275
GSM437213	NA	0.733716	0.686233	0.763037	0.799064	0.0949051	0.104218
GSM437214	CMS2	0.812298	0.615656	0.747102	0.621205	0.001	0.00128275
GSM437215	CMS2	0.726904	0.61552	0.691477	0.643658	0.001	0.00128275
GSM437216	CMS3	0.800326	0.66901	0.656788	0.878652	0.001	0.00128275
GSM437217	CMS2	0.797767	0.623419	0.71869	0.773819	0.001	0.00128275
GSM437218	CMS1	0.629891	0.72449	0.646419	0.811141	0.001998	0.00249485
GSM437219	CMS2	0.766869	0.658254	0.762572	0.825466	0.001	0.00128275
GSM437220	NA	0.679298	0.767662	0.746275	0.796816	0.0909091	0.0999235
GSM437221	CMS2	0.791625	0.583764	0.777312	0.733007	0.001	0.00128275
GSM437222	CMS4	0.686812	0.733231	0.704658	0.540186	0.001	0.00128275
GSM437223	CMS1	0.539308	0.821197	0.717463	0.572751	0.001	0.00128275
GSM437224	CMS1	0.556002	0.711181	0.686853	0.604077	0.001	0.00128275
GSM437225	CMS1	0.591931	0.786259	0.722069	0.598499	0.001	0.00128275
GSM437226	CMS4	0.709847	0.770896	0.715103	0.427324	0.001	0.00128275
GSM437227	CMS2	0.785034	0.653032	0.739613	0.724926	0.001	0.00128275
GSM437228	CMS2	0.780623	0.612927	0.736805	0.793004	0.001	0.00128275
GSM437229	NA	0.674561	0.717002	0.764859	0.735128	0.145854	0.158537
GSM437230	CMS2	0.789554	0.666422	0.710399	0.864074	0.001	0.00128275
GSM437231	CMS4	0.763037	0.643547	0.722795	0.596822	0.001	0.00128275
GSM437232	CMS3	0.766059	0.659603	0.605291	0.821343	0.001	0.00128275
GSM437233	CMS4	0.768358	0.686642	0.661366	0.59748	0.001	0.00128275
GSM437234	CMS4	0.711933	0.678585	0.659618	0.498146	0.001	0.00128275
GSM437235	CMS4	0.621225	0.685835	0.650887	0.414707	0.001	0.00128275
GSM437236	NA	0.700372	0.73194	0.726139	0.840506	0.225774	0.242048
GSM437237	CMS2	0.798312	0.596568	0.691296	0.790047	0.001	0.00128275
GSM437238	CMS3	0.735309	0.711766	0.607716	0.779403	0.001	0.00128275
GSM437239	CMS4	0.741454	0.667638	0.767187	0.597055	0.001	0.00128275
GSM437240	CMS2	0.796863	0.677066	0.710877	0.768613	0.002997	0.00369903
GSM437241	CMS4	0.788697	0.663282	0.774102	0.606289	0.001	0.00128275
GSM437242	CMS3	0.752098	0.804726	0.618595	0.708818	0.001	0.00128275
GSM437243	CMS4	0.680103	0.704587	0.713829	0.560452	0.001	0.00128275
GSM437244	CMS2	0.817275	0.622943	0.721936	0.742994	0.001	0.00128275
GSM437245	CMS4	0.688146	0.696981	0.760729	0.618517	0.001	0.00128275
GSM437246	CMS2	0.778422	0.639516	0.715723	0.831199	0.001	0.00128275
GSM437247	CMS2	0.746697	0.595813	0.750935	0.623276	0.001	0.00128275
GSM437248	CMS2	0.717261	0.655748	0.702907	0.836982	0.014985	0.0173472
GSM437249	CMS2	0.771779	0.641655	0.759895	0.738105	0.024975	0.0284633
GSM437250	CMS4	0.706085	0.778481	0.636211	0.536063	0.001	0.00128275
GSM437251	CMS4	0.708635	0.704053	0.637407	0.565705	0.001	0.00128275
GSM437252	NA	0.777217	0.659026	0.678623	0.80115	0.0519481	0.0576928
GSM437253	CMS1	0.641111	0.752936	0.660867	0.854066	0.003996	0.00487065
GSM437254	CMS4	0.72146	0.704656	0.77704	0.63089	0.001	0.00128275
GSM437255	CMS3	0.770076	0.728904	0.588905	0.884641	0.001	0.00128275
GSM437256	NA	0.736493	0.744006	0.709558	0.845125	0.994006	1
GSM437257	CMS4	0.687539	0.775066	0.764089	0.601329	0.001	0.00128275
GSM437258	NA	0.689923	0.726996	0.695996	0.834551	0.217782	0.233693
GSM437259	NA	0.779308	0.688272	0.728068	0.782527	0.430569	0.451311
GSM437260	NA	0.716331	0.729826	0.731455	0.797793	0.723277	0.74745
GSM437261	CMS2	0.788885	0.633519	0.727903	0.848578	0.001	0.00128275
GSM437262	CMS4	0.75837	0.594095	0.741892	0.565705	0.001	0.00128275
GSM437263	CMS4	0.746554	0.694898	0.709518	0.572774	0.001	0.00128275
GSM437264	CMS2	0.827339	0.593806	0.733769	0.800423	0.001	0.00128275
GSM437265	CMS4	0.713315	0.653214	0.75314	0.498535	0.001	0.00128275
GSM437266	CMS3	0.692108	0.786345	0.614326	0.789042	0.001	0.00128275
GSM437267	CMS3	0.673788	0.819031	0.627022	0.746377	0.00899101	0.0106389
GSM437268	CMS2	0.760543	0.631133	0.725442	0.860233	0.001	0.00128275
GSM437269	CMS2	0.850857	0.663169	0.769415	0.835647	0.001	0.00128275
GSM437270	CMS4	0.701227	0.62196	0.751303	0.576978	0.001	0.00128275
GSM437271	CMS1	0.590156	0.740886	0.679852	0.757352	0.001	0.00128275
GSM437272	CMS4	0.674744	0.778602	0.715956	0.622274	0.001	0.00128275
GSM437273	CMS3	0.668791	0.769444	0.569215	0.837925	0.001	0.00128275
GSM437274	CMS3	0.722175	0.72484	0.540732	0.746348	0.001	0.00128275
GSM437275	CMS3	0.753853	0.676311	0.636141	0.877869	0.001	0.00128275
GSM437276	CMS4	0.749785	0.617461	0.743036	0.498162	0.001	0.00128275
GSM437277	CMS2	0.819608	0.615451	0.744903	0.811857	0.001	0.00128275
GSM437278	CMS2	0.767681	0.612273	0.679934	0.819002	0.001	0.00128275
GSM437279	NA	0.772845	0.716081	0.752645	0.710328	0.237762	0.254436
GSM437280	CMS4	0.771803	0.657804	0.764554	0.581665	0.001	0.00128275
GSM437281	CMS4	0.678643	0.783863	0.689248	0.489112	0.001	0.00128275
GSM437282	NA	0.81978	0.724762	0.79053	0.788698	0.115884	0.126664
GSM437283	CMS3	0.741661	0.711025	0.611843	0.786724	0.001	0.00128275
GSM437284	CMS4	0.675194	0.773706	0.711771	0.554878	0.001	0.00128275
GSM437285	CMS2	0.827852	0.669097	0.72254	0.825261	0.001	0.00128275
GSM437286	CMS4	0.707936	0.757585	0.789783	0.640502	0.00499501	0.0060073
GSM437287	CMS2	0.757666	0.659553	0.694106	0.812714	0.001	0.00128275
GSM437288	CMS1	0.616022	0.815841	0.707724	0.806753	0.001	0.00128275
GSM437289	CMS2	0.743407	0.583052	0.729424	0.798589	0.001	0.00128275
GSM437290	CMS2	0.781171	0.641552	0.735194	0.820108	0.010989	0.0128863
GSM437291	NA	0.764453	0.654272	0.745993	0.810676	0.207792	0.223586
GSM437292	CMS2	0.843814	0.600875	0.763426	0.830002	0.001	0.00128275
GSM437293	CMS4	0.610851	0.740209	0.742359	0.525951	0.001	0.00128275
GSM437294	CMS1	0.549135	0.800476	0.753977	0.768837	0.001	0.00128275
GSM437295	NA	0.749809	0.703985	0.707189	0.797154	0.728272	0.75129
GSM437296	CMS2	0.792748	0.622348	0.691552	0.743642	0.001	0.00128275
GSM437297	CMS1	0.593834	0.806687	0.745996	0.736013	0.001	0.00128275
GSM437298	CMS2	0.780682	0.565305	0.758489	0.844653	0.001	0.00128275
GSM437299	CMS3	0.672791	0.69927	0.579347	0.809319	0.001	0.00128275
GSM437300	CMS2	0.784932	0.605199	0.717494	0.760307	0.001	0.00128275
GSM437301	CMS4	0.694682	0.725132	0.773593	0.468297	0.001	0.00128275
GSM437302	CMS2	0.815694	0.584885	0.774005	0.809088	0.001	0.00128275
GSM437303	CMS3	0.700644	0.687077	0.609908	0.829453	0.001	0.00128275
GSM437304	CMS3	0.758563	0.693911	0.629656	0.638644	0.001	0.00128275
GSM437305	CMS4	0.798037	0.63361	0.764443	0.579305	0.001	0.00128275
GSM437306	CMS4	0.67488	0.75198	0.680413	0.429488	0.001	0.00128275
GSM437307	CMS1	0.535694	0.816705	0.780856	0.644653	0.001	0.00128275
GSM437308	CMS4	0.674262	0.708311	0.744858	0.618351	0.001	0.00128275
GSM437309	NA	0.633372	0.747439	0.704909	0.769266	0.045954	0.0511326
GSM437310	CMS2	0.815569	0.646504	0.757339	0.845895	0.001	0.00128275
GSM437311	CMS1	0.645317	0.78227	0.737551	0.736473	0.041958	0.046953
GSM437312	CMS3	0.706139	0.719616	0.592655	0.880498	0.001	0.00128275
GSM437313	CMS1	0.630313	0.732077	0.725566	0.751837	0.00499501	0.0060073
GSM437314	CMS1	0.570516	0.784562	0.676712	0.694846	0.001	0.00128275
GSM437315	CMS4	0.655065	0.755101	0.745495	0.342913	0.001	0.00128275
GSM437316	CMS4	0.722488	0.713879	0.675559	0.642482	0.001	0.00128275
GSM437317	CMS1	0.581195	0.787097	0.687259	0.603152	0.001	0.00128275
GSM437318	CMS4	0.678733	0.707264	0.752213	0.513659	0.001	0.00128275
GSM437319	CMS4	0.578866	0.777105	0.687765	0.575808	0.001	0.00128275
GSM437320	CMS3	0.653561	0.650493	0.624761	0.662946	0.00599401	0.00718669
GSM437321	CMS3	0.67929	0.688116	0.563127	0.814882	0.001	0.00128275
GSM437322	CMS3	0.708582	0.65061	0.616817	0.764305	0.001998	0.00249485
GSM437323	CMS2	0.770924	0.564899	0.673532	0.73971	0.001	0.00128275
GSM437324	CMS3	0.73185	0.699488	0.547723	0.838051	0.001	0.00128275
GSM971957	CMS4	0.701701	0.715303	0.739718	0.615356	0.001	0.00128275
GSM971958	CMS4	0.701366	0.69231	0.751917	0.441707	0.001	0.00128275
GSM971959	CMS1	0.658684	0.762592	0.679161	0.833401	0.014985	0.0173472
GSM971960	CMS2	0.773064	0.619174	0.651613	0.81578	0.001	0.00128275
GSM971961	CMS4	0.708892	0.703543	0.746127	0.47583	0.001	0.00128275
GSM971962	CMS4	0.67162	0.783905	0.727588	0.418563	0.001	0.00128275
GSM971963	CMS1	0.575276	0.787835	0.745426	0.624686	0.001	0.00128275
GSM971964	CMS2	0.770893	0.665669	0.676796	0.793977	0.00499501	0.0060073
GSM971965	CMS3	0.78427	0.654243	0.569344	0.622953	0.001	0.00128275
GSM971966	CMS4	0.654534	0.708703	0.750062	0.59996	0.001	0.00128275
GSM971967	CMS3	0.700567	0.795114	0.569297	0.827104	0.001	0.00128275
GSM971968	CMS4	0.646586	0.788902	0.707581	0.536678	0.001	0.00128275
GSM971969	CMS1	0.621545	0.75369	0.719396	0.757171	0.00699301	0.00834191
GSM971970	CMS3	0.700161	0.792407	0.623463	0.809526	0.001	0.00128275
GSM971971	CMS3	0.610474	0.754387	0.596413	0.768071	0.001	0.00128275
GSM971972	CMS4	0.716277	0.678893	0.664633	0.632932	0.001	0.00128275
GSM971973	CMS1	0.615568	0.774854	0.741447	0.696279	0.001	0.00128275
GSM971974	CMS3	0.699201	0.752512	0.529409	0.686925	0.001	0.00128275
GSM971975	CMS2	0.75143	0.610921	0.712061	0.778265	0.001	0.00128275
GSM971976	CMS2	0.810842	0.608109	0.768165	0.767627	0.001	0.00128275
GSM971977	CMS4	0.607135	0.786727	0.611612	0.551025	0.001	0.00128275
GSM971978	CMS1	0.553717	0.748848	0.719151	0.744892	0.001	0.00128275
GSM971979	CMS1	0.587049	0.838854	0.645824	0.691689	0.001	0.00128275
GSM971980	CMS1	0.513997	0.766273	0.65085	0.686709	0.001	0.00128275
GSM971981	CMS1	0.563449	0.841348	0.740239	0.647694	0.001	0.00128275
GSM971982	CMS1	0.504804	0.809485	0.71757	0.594916	0.001	0.00128275
GSM971983	CMS1	0.517043	0.804471	0.697496	0.624851	0.001	0.00128275
GSM971984	CMS1	0.601568	0.798537	0.794405	0.665135	0.001	0.00128275
GSM971985	CMS3	0.720643	0.742916	0.537429	0.864151	0.001	0.00128275
GSM971986	CMS4	0.728284	0.633043	0.756594	0.520539	0.001	0.00128275
GSM971987	CMS4	0.733873	0.732907	0.63006	0.557549	0.001	0.00128275
GSM971988	CMS1	0.538327	0.769478	0.642866	0.731342	0.001	0.00128275
GSM971989	CMS3	0.658244	0.760229	0.595204	0.839814	0.001	0.00128275
GSM971990	CMS3	0.677069	0.725933	0.660364	0.812387	0.002997	0.00369903
GSM971991	CMS4	0.786845	0.645796	0.788951	0.6202	0.001	0.00128275
GSM971992	CMS2	0.738586	0.621612	0.733326	0.817535	0.001	0.00128275
GSM971993	CMS1	0.555528	0.691009	0.563381	0.70009	0.00499501	0.0060073
GSM971994	CMS2	0.736335	0.624911	0.672988	0.658819	0.001	0.00128275
GSM971995	CMS3	0.751601	0.661899	0.595011	0.733654	0.001	0.00128275
GSM971996	CMS4	0.613892	0.760243	0.739292	0.385435	0.001	0.00128275
GSM971997	CMS1	0.597144	0.800941	0.692183	0.708256	0.001	0.00128275
GSM971998	CMS3	0.738779	0.684069	0.619578	0.719118	0.001	0.00128275
GSM971999	CMS4	0.667493	0.670787	0.64381	0.593114	0.001	0.00128275
GSM972000	CMS2	0.827953	0.60282	0.764277	0.683788	0.001	0.00128275
GSM972001	CMS3	0.805022	0.667194	0.639759	0.85946	0.001	0.00128275
GSM972002	CMS3	0.705364	0.808123	0.594074	0.774371	0.001	0.00128275
GSM972003	CMS3	0.726332	0.637956	0.63324	0.787955	0.001	0.00128275
GSM972004	CMS2	0.77298	0.624572	0.634677	0.737058	0.001	0.00128275
GSM972005	CMS3	0.735006	0.747992	0.564659	0.876318	0.001	0.00128275
GSM972006	CMS4	0.730959	0.675905	0.704235	0.555547	0.001	0.00128275
GSM972007	CMS4	0.615224	0.769074	0.696883	0.472778	0.001	0.00128275
GSM972008	CMS4	0.575057	0.798414	0.765202	0.510786	0.001	0.00128275
GSM972009	CMS4	0.681685	0.683387	0.592037	0.577159	0.001	0.00128275
GSM972010	CMS4	0.665809	0.720015	0.689329	0.588071	0.001	0.00128275
GSM972011	CMS4	0.63953	0.782349	0.757646	0.451057	0.001	0.00128275
GSM972012	CMS3	0.737589	0.703493	0.585291	0.832676	0.001	0.00128275
GSM972013	CMS2	0.816931	0.642197	0.702042	0.650007	0.001	0.00128275
GSM972014	CMS2	0.780545	0.636933	0.754464	0.759232	0.001	0.00128275
GSM972015	CMS1	0.547601	0.831575	0.702734	0.723551	0.001	0.00128275
GSM972016	CMS4	0.626904	0.754201	0.653637	0.607349	0.001	0.00128275
GSM972017	CMS4	0.771581	0.707051	0.798255	0.629868	0.001	0.00128275
GSM972018	CMS4	0.7207	0.674174	0.803546	0.583882	0.001	0.00128275
GSM972019	CMS4	0.602035	0.774191	0.727186	0.485788	0.001	0.00128275
GSM972020	CMS4	0.68725	0.658149	0.655693	0.556709	0.001	0.00128275
GSM972021	CMS4	0.703557	0.784286	0.767081	0.647638	0.001	0.00128275
GSM972022	CMS4	0.767384	0.695143	0.719566	0.613158	0.001	0.00128275
GSM972023	CMS4	0.715114	0.725409	0.659205	0.618866	0.001	0.00128275
GSM972024	CMS2	0.843761	0.615054	0.789237	0.773636	0.001	0.00128275
GSM972025	CMS3	0.766656	0.69177	0.631717	0.733242	0.001	0.00128275
GSM972026	CMS4	0.622504	0.776254	0.768886	0.533466	0.001	0.00128275
GSM972027	CMS2	0.771391	0.634397	0.757266	0.639623	0.001	0.00128275
GSM972028	CMS4	0.688501	0.662622	0.696017	0.602679	0.001	0.00128275
GSM972029	CMS4	0.717733	0.685403	0.698303	0.434785	0.001	0.00128275
GSM972030	CMS4	0.657671	0.794654	0.68527	0.496527	0.001	0.00128275
GSM972031	CMS2	0.844333	0.643403	0.801641	0.657598	0.001	0.00128275
GSM972032	CMS2	0.814175	0.599977	0.728585	0.733491	0.001	0.00128275
GSM972033	CMS2	0.7816	0.646731	0.714421	0.851753	0.001	0.00128275
GSM972034	NA	0.744504	0.6868	0.716908	0.866682	0.465534	0.485362
GSM972035	CMS2	0.807723	0.654462	0.792832	0.871147	0.014985	0.0173472
GSM972036	CMS3	0.731944	0.675017	0.594033	0.784894	0.001	0.00128275
GSM972037	CMS1	0.620875	0.715529	0.632671	0.843514	0.003996	0.00487065
GSM972038	CMS2	0.721619	0.615726	0.765633	0.781889	0.001	0.00128275
GSM972039	CMS4	0.706751	0.759083	0.767882	0.415147	0.001	0.00128275
GSM972040	CMS2	0.783498	0.616304	0.710189	0.74347	0.001	0.00128275
GSM972041	CMS2	0.794904	0.642128	0.764442	0.666053	0.001998	0.00249485
GSM972042	CMS3	0.662766	0.683768	0.594922	0.869965	0.001	0.00128275
GSM972043	CMS2	0.779981	0.569643	0.722358	0.725977	0.001	0.00128275
GSM972044	CMS3	0.715408	0.778269	0.622692	0.887347	0.001	0.00128275
GSM972045	CMS3	0.704942	0.718165	0.606281	0.85957	0.001	0.00128275
GSM972046	CMS4	0.70122	0.681507	0.721991	0.551951	0.001	0.00128275
GSM972047	CMS4	0.69896	0.665764	0.730395	0.550436	0.001	0.00128275
GSM972048	CMS2	0.766076	0.631366	0.731304	0.756198	0.00899101	0.0106389
GSM972049	CMS3	0.688565	0.780571	0.620322	0.817982	0.001	0.00128275
GSM972050	CMS3	0.76308	0.702063	0.54464	0.860195	0.001	0.00128275
GSM972051	CMS4	0.712484	0.71931	0.752955	0.385435	0.001	0.00128275
GSM972052	CMS2	0.722211	0.664909	0.720934	0.702099	0.001	0.00128275
GSM972053	CMS2	0.755225	0.666686	0.80434	0.835276	0.00899101	0.0106389
GSM972054	CMS4	0.674827	0.737384	0.727909	0.37943	0.001	0.00128275
GSM972055	CMS4	0.64313	0.718178	0.647688	0.556436	0.001	0.00128275
GSM972056	CMS1	0.555319	0.770963	0.703055	0.724881	0.001	0.00128275
GSM972057	NA	0.766957	0.657351	0.77837	0.746148	0.334665	0.352991
GSM972058	CMS1	0.526986	0.82361	0.699809	0.604289	0.001	0.00128275
GSM972059	CMS4	0.575929	0.771833	0.757341	0.524074	0.001	0.00128275
GSM972060	CMS4	0.762976	0.666367	0.797752	0.630891	0.010989	0.0128863
GSM972061	NA	0.741214	0.667717	0.735638	0.670706	0.42957	0.450665
GSM972062	CMS3	0.692493	0.638638	0.630317	0.634289	0.001	0.00128275
GSM972063	CMS4	0.718996	0.641027	0.698019	0.468291	0.001	0.00128275
GSM972064	CMS4	0.666844	0.719359	0.734037	0.439507	0.001	0.00128275
GSM972065	CMS4	0.729899	0.633716	0.726173	0.565604	0.001	0.00128275
GSM972066	CMS2	0.784112	0.615484	0.806999	0.674262	0.001	0.00128275
GSM972067	CMS4	0.664993	0.679725	0.721367	0.425072	0.001	0.00128275
GSM972068	CMS4	0.65529	0.715532	0.739468	0.344948	0.001	0.00128275
GSM972069	CMS4	0.782522	0.65204	0.772017	0.599854	0.001	0.00128275
GSM972070	CMS3	0.724361	0.665387	0.549831	0.713228	0.001	0.00128275
GSM972071	CMS2	0.739418	0.586935	0.759085	0.598523	0.001	0.00128275
GSM972072	CMS1	0.546134	0.817005	0.743912	0.614203	0.001	0.00128275
GSM972073	CMS4	0.626872	0.730945	0.702237	0.413731	0.001	0.00128275
GSM972074	CMS2	0.781625	0.570989	0.747252	0.70194	0.001	0.00128275
GSM972075	NA	0.681373	0.727565	0.690429	0.776363	0.741259	0.764017
GSM972076	CMS4	0.592248	0.815827	0.623343	0.580691	0.001	0.00128275
GSM972077	CMS4	0.646257	0.692952	0.669161	0.470869	0.001	0.00128275
GSM972078	CMS4	0.722022	0.638626	0.709946	0.422357	0.001	0.00128275
GSM972079	CMS4	0.567045	0.731817	0.652095	0.480672	0.001	0.00128275
GSM972080	CMS1	0.568922	0.825358	0.64455	0.640849	0.001	0.00128275
GSM972081	CMS2	0.733563	0.590587	0.655537	0.648803	0.001	0.00128275
GSM972082	CMS4	0.646657	0.78951	0.647487	0.444481	0.001	0.00128275
GSM972083	CMS4	0.654287	0.716817	0.74118	0.609532	0.001	0.00128275
GSM972084	CMS4	0.697816	0.737072	0.643071	0.53405	0.001	0.00128275
GSM972085	CMS4	0.757153	0.648472	0.750454	0.551616	0.001	0.00128275
GSM972086	NA	0.739469	0.691031	0.758681	0.727666	0.819181	0.843591
GSM972087	CMS2	0.769844	0.618319	0.752053	0.852335	0.001	0.00128275
GSM972088	CMS4	0.705375	0.738243	0.636678	0.508826	0.001	0.00128275
GSM972089	CMS4	0.674677	0.768249	0.72683	0.439004	0.001	0.00128275
GSM972090	CMS2	0.797187	0.651431	0.68337	0.896536	0.001	0.00128275
GSM972091	CMS3	0.715507	0.661271	0.638278	0.895326	0.001	0.00128275
GSM972092	CMS4	0.691121	0.727588	0.762908	0.463273	0.001	0.00128275
GSM972093	CMS4	0.794626	0.618703	0.7611	0.47838	0.001	0.00128275
GSM972094	CMS4	0.723369	0.69783	0.763853	0.507134	0.001	0.00128275
GSM972095	CMS4	0.691171	0.674207	0.78208	0.516001	0.001	0.00128275
GSM972096	CMS2	0.771432	0.654933	0.685407	0.85857	0.001	0.00128275
GSM972097	CMS4	0.672184	0.752369	0.724344	0.400692	0.001	0.00128275
GSM972098	CMS3	0.728066	0.764755	0.620227	0.858755	0.001	0.00128275
GSM972099	CMS2	0.857265	0.625107	0.753147	0.826437	0.001	0.00128275
GSM972100	CMS1	0.63655	0.752939	0.643593	0.811861	0.001	0.00128275
GSM972101	CMS3	0.703068	0.724816	0.628445	0.702353	0.001998	0.00249485
GSM972102	CMS4	0.70533	0.727315	0.663197	0.553289	0.001	0.00128275
GSM972103	CMS4	0.626036	0.715727	0.698591	0.565255	0.001	0.00128275
GSM972104	CMS4	0.690971	0.700179	0.692275	0.334172	0.001	0.00128275
GSM972105	CMS4	0.74859	0.662471	0.771633	0.588415	0.001	0.00128275
GSM972106	CMS4	0.703927	0.680679	0.71297	0.623667	0.001998	0.00249485
GSM972107	CMS4	0.638834	0.690199	0.707954	0.621896	0.014985	0.0173472
GSM972108	CMS2	0.78837	0.605415	0.755437	0.750429	0.001	0.00128275
GSM972109	CMS1	0.660099	0.709884	0.691461	0.800175	0.021978	0.0251943
GSM972110	CMS1	0.621695	0.717131	0.637476	0.824313	0.001	0.00128275
GSM972111	CMS3	0.70773	0.696368	0.599734	0.698179	0.001	0.00128275
GSM972112	CMS4	0.624752	0.774476	0.671621	0.45002	0.001	0.00128275
GSM972113	CMS4	0.695842	0.749532	0.749978	0.372546	0.001	0.00128275
GSM972114	CMS3	0.64505	0.731305	0.592675	0.741024	0.001	0.00128275
GSM972115	CMS3	0.756713	0.626915	0.618331	0.707286	0.001	0.00128275
GSM972116	CMS4	0.717673	0.704759	0.648074	0.587562	0.001	0.00128275
GSM972117	CMS1	0.560099	0.761437	0.635212	0.729517	0.001	0.00128275
GSM972118	CMS1	0.646901	0.717203	0.673727	0.814132	0.001	0.00128275
GSM972119	CMS2	0.844998	0.574723	0.783332	0.684619	0.001	0.00128275
GSM972120	CMS4	0.658286	0.732952	0.791761	0.611329	0.001	0.00128275
GSM972121	CMS3	0.746478	0.758651	0.614267	0.803158	0.001	0.00128275
GSM972122	CMS2	0.816953	0.673944	0.752931	0.859985	0.010989	0.0128863
GSM972123	CMS2	0.746435	0.611772	0.74216	0.800094	0.001	0.00128275
GSM972124	CMS2	0.721292	0.620977	0.642039	0.636773	0.001	0.00128275
GSM972125	CMS4	0.693605	0.696566	0.680141	0.407822	0.001	0.00128275
GSM972126	CMS2	0.766651	0.627028	0.787724	0.822706	0.001	0.00128275
GSM972127	CMS4	0.71988	0.65883	0.689697	0.506162	0.001	0.00128275
GSM972128	CMS4	0.70862	0.619145	0.737797	0.457319	0.001	0.00128275
GSM972129	CMS1	0.627098	0.787212	0.664362	0.765386	0.03996	0.0448025
GSM972130	CMS2	0.792275	0.61363	0.736662	0.826674	0.001	0.00128275
GSM972131	CMS4	0.702331	0.710617	0.750295	0.370003	0.001	0.00128275
GSM972132	CMS4	0.743364	0.642642	0.706368	0.49	0.001	0.00128275
GSM972133	CMS4	0.663907	0.71545	0.661753	0.472316	0.001	0.00128275
GSM972134	CMS4	0.736855	0.727289	0.695053	0.683677	0.001	0.00128275
GSM972135	CMS3	0.754936	0.776006	0.619471	0.867073	0.001	0.00128275
GSM972136	CMS2	0.791899	0.636	0.735572	0.76232	0.001	0.00128275
GSM972137	CMS2	0.797445	0.647403	0.782947	0.764546	0.001	0.00128275
GSM972138	CMS3	0.794033	0.705231	0.692691	0.852616	0.030969	0.0350227
GSM972139	CMS2	0.830516	0.606437	0.771989	0.796065	0.001	0.00128275
GSM972140	CMS4	0.664689	0.758404	0.707793	0.48834	0.001	0.00128275
GSM972141	CMS4	0.749721	0.684534	0.792578	0.577837	0.001	0.00128275
GSM972142	CMS2	0.84734	0.673092	0.795815	0.775241	0.001	0.00128275
GSM972143	CMS2	0.798965	0.635217	0.803599	0.642247	0.001	0.00128275
GSM972144	CMS2	0.80225	0.562904	0.736614	0.744948	0.001	0.00128275
GSM972145	CMS2	0.770064	0.625016	0.629802	0.719963	0.001	0.00128275
GSM972146	CMS4	0.647064	0.808209	0.615973	0.587378	0.001	0.00128275
GSM972147	CMS2	0.717818	0.619369	0.717849	0.716717	0.001	0.00128275
GSM972148	CMS2	0.797573	0.666632	0.779184	0.72361	0.001998	0.00249485
GSM972149	CMS2	0.761162	0.574337	0.675535	0.742614	0.001	0.00128275
GSM972150	CMS2	0.786865	0.625339	0.690415	0.721108	0.001	0.00128275
GSM972151	CMS2	0.813221	0.661617	0.69129	0.836547	0.001	0.00128275
GSM972152	CMS2	0.803817	0.61122	0.725083	0.818007	0.001	0.00128275
GSM972153	CMS2	0.779023	0.664542	0.737259	0.742595	0.001	0.00128275
GSM972154	CMS2	0.729785	0.693244	0.708271	0.789657	0.014985	0.0173472
GSM972155	CMS3	0.762144	0.675662	0.647232	0.768377	0.001	0.00128275
GSM972156	CMS2	0.803189	0.61934	0.672983	0.704867	0.001	0.00128275
GSM972157	CMS4	0.781284	0.681124	0.752298	0.597673	0.001	0.00128275
GSM972158	CMS4	0.623215	0.750018	0.768898	0.520963	0.001	0.00128275
GSM972159	CMS3	0.657045	0.750779	0.588454	0.767455	0.001	0.00128275
GSM972160	CMS2	0.774413	0.649528	0.793933	0.65176	0.001	0.00128275
GSM972161	NA	0.735234	0.724893	0.710503	0.769298	0.998002	1
GSM972162	CMS4	0.683847	0.723589	0.759542	0.536118	0.001	0.00128275
GSM972163	CMS3	0.741258	0.715369	0.63801	0.721839	0.001	0.00128275
GSM972164	CMS4	0.76608	0.651388	0.78429	0.555834	0.001	0.00128275
GSM972165	CMS4	0.722406	0.689346	0.678381	0.498299	0.001	0.00128275
GSM972166	CMS3	0.78646	0.65118	0.629708	0.675413	0.001	0.00128275
GSM972167	CMS2	0.812385	0.644221	0.75888	0.728587	0.001	0.00128275
GSM972168	CMS1	0.563147	0.829038	0.636352	0.678206	0.001	0.00128275
GSM972169	CMS2	0.808022	0.61389	0.719826	0.787502	0.001	0.00128275
GSM972170	CMS4	0.747386	0.682172	0.804078	0.553412	0.001	0.00128275
GSM972171	CMS1	0.547037	0.803331	0.776255	0.588152	0.001	0.00128275
GSM972172	NA	0.660243	0.717863	0.743526	0.766734	0.686314	0.710501
GSM972173	NA	0.740738	0.673715	0.727047	0.673837	0.857143	0.881911
GSM972174	CMS2	0.739632	0.62639	0.667337	0.718811	0.001	0.00128275
GSM972175	NA	0.741206	0.654691	0.739689	0.678346	0.330669	0.349403
GSM972176	CMS4	0.66627	0.68169	0.730089	0.5026	0.001	0.00128275
GSM972177	CMS2	0.757537	0.638469	0.677551	0.684977	0.001998	0.00249485
GSM972178	CMS3	0.732485	0.697688	0.559805	0.786722	0.001	0.00128275
GSM972179	CMS4	0.691203	0.6567	0.777276	0.525581	0.001	0.00128275
GSM972180	CMS1	0.582784	0.809162	0.80198	0.746669	0.001	0.00128275
GSM972181	CMS4	0.654556	0.754196	0.756108	0.385014	0.001	0.00128275
GSM972182	CMS2	0.744073	0.639615	0.693372	0.71841	0.017982	0.0207349
GSM972183	CMS3	0.693155	0.754102	0.596751	0.81847	0.001	0.00128275
GSM972184	CMS4	0.593906	0.810034	0.743338	0.527272	0.001	0.00128275
GSM972185	NA	0.764644	0.656311	0.716381	0.693719	0.407592	0.42799
GSM972186	CMS4	0.630778	0.738991	0.711272	0.38701	0.001	0.00128275
GSM972187	CMS4	0.668283	0.741493	0.723768	0.499422	0.001	0.00128275
GSM972188	NA	0.783279	0.655503	0.692184	0.729698	0.452547	0.473502
GSM972189	NA	0.689254	0.745792	0.769216	0.78136	0.191808	0.207336
GSM972190	CMS2	0.782349	0.598886	0.803318	0.713059	0.001	0.00128275
GSM972191	CMS3	0.720314	0.718407	0.631176	0.791819	0.001	0.00128275
GSM972192	CMS4	0.617159	0.722766	0.660564	0.601479	0.001	0.00128275
GSM972193	NA	0.744667	0.665608	0.741817	0.731551	0.281718	0.299294
GSM972194	CMS2	0.739735	0.628225	0.773369	0.687268	0.003996	0.00487065
GSM972195	CMS1	0.629761	0.733304	0.667623	0.779532	0.030969	0.0350227
GSM972196	CMS1	0.568938	0.815149	0.760103	0.793515	0.001	0.00128275
GSM972197	CMS3	0.606378	0.78777	0.588454	0.774754	0.001	0.00128275
GSM972198	CMS2	0.767	0.607595	0.704287	0.796631	0.001	0.00128275
GSM972199	NA	0.748957	0.662921	0.705825	0.736797	0.144855	0.157597
GSM972200	CMS2	0.754433	0.654112	0.730454	0.696132	0.00799201	0.0095143
GSM972201	CMS4	0.701462	0.679896	0.746019	0.440054	0.001	0.00128275
GSM972202	CMS2	0.724855	0.622556	0.722202	0.745747	0.001	0.00128275
GSM972203	NA	0.708743	0.648949	0.759106	0.668336	0.0599401	0.0663179
GSM972204	CMS4	0.77016	0.700612	0.791161	0.550571	0.001	0.00128275
GSM972205	NA	0.729092	0.678302	0.818746	0.698673	0.526474	0.546955
GSM972206	CMS4	0.698109	0.654053	0.634878	0.495963	0.001	0.00128275
GSM972207	CMS4	0.752632	0.687636	0.792447	0.601881	0.001	0.00128275
GSM972208	CMS4	0.678711	0.690784	0.769848	0.508308	0.001	0.00128275
GSM972209	CMS1	0.632756	0.808958	0.781435	0.672895	0.001	0.00128275
GSM972210	CMS4	0.758339	0.657984	0.80548	0.523283	0.001	0.00128275
GSM972211	CMS2	0.825103	0.620064	0.747996	0.629625	0.001	0.00128275
GSM972212	NA	0.715632	0.723891	0.661578	0.829632	0.0579421	0.0642282
GSM972213	CMS4	0.716101	0.761447	0.765366	0.644095	0.001	0.00128275
GSM972214	CMS1	0.557883	0.800037	0.693013	0.797749	0.001	0.00128275
GSM972215	CMS4	0.651881	0.731417	0.737555	0.638714	0.024975	0.0284633
GSM972216	CMS2	0.745898	0.60551	0.772075	0.720921	0.001	0.00128275
GSM972217	CMS4	0.726909	0.671585	0.761812	0.619666	0.002997	0.00369903
GSM972218	CMS3	0.719248	0.758759	0.560016	0.880712	0.001	0.00128275
GSM972219	CMS2	0.807417	0.602781	0.702366	0.679085	0.001	0.00128275
GSM972220	CMS1	0.546441	0.816901	0.67945	0.76626	0.001	0.00128275
GSM972221	CMS3	0.654695	0.80867	0.652274	0.898356	0.001998	0.00249485
GSM972222	NA	0.690869	0.754617	0.690113	0.8266	0.197802	0.213619
GSM972223	CMS3	0.621874	0.840951	0.621675	0.772362	0.001	0.00128275
GSM972224	CMS1	0.56124	0.833596	0.731673	0.714336	0.001	0.00128275
GSM972225	NA	0.76327	0.72717	0.751768	0.831085	0.979021	0.995112
GSM972226	CMS3	0.68344	0.785394	0.59438	0.822105	0.001	0.00128275
GSM972227	CMS3	0.750758	0.742445	0.612471	0.887537	0.001	0.00128275
GSM972228	CMS3	0.689719	0.742108	0.654355	0.894922	0.001	0.00128275
GSM972229	CMS3	0.656102	0.792442	0.647962	0.816784	0.001	0.00128275
GSM972230	CMS2	0.782857	0.605174	0.720225	0.796244	0.001	0.00128275
GSM972231	CMS4	0.758887	0.684506	0.79107	0.561689	0.001	0.00128275
GSM972232	CMS4	0.725509	0.699623	0.784086	0.657121	0.001	0.00128275
GSM972233	NA	0.79187	0.675736	0.774596	0.825899	0.0749251	0.0827415
GSM972234	CMS4	0.789184	0.714337	0.699582	0.478489	0.001	0.00128275
GSM972235	CMS4	0.786836	0.710573	0.804032	0.695645	0.011988	0.0140158
GSM972236	CMS2	0.80872	0.652744	0.80794	0.825549	0.001	0.00128275
GSM972237	CMS2	0.802622	0.694338	0.772447	0.849623	0.013986	0.016287
GSM972238	CMS2	0.760692	0.679747	0.811091	0.689296	0.001	0.00128275
GSM972239	NA	0.79409	0.730625	0.762425	0.775776	0.958042	0.976322
GSM972240	CMS4	0.59412	0.781027	0.711074	0.583082	0.001	0.00128275
GSM972241	CMS1	0.683827	0.753164	0.754181	0.83354	0.037962	0.0426438
GSM972242	CMS3	0.76438	0.685826	0.675906	0.730963	0.00499501	0.0060073
GSM972243	CMS2	0.803948	0.626255	0.739538	0.790718	0.001	0.00128275
GSM972244	NA	0.752382	0.676563	0.743598	0.771801	0.0809191	0.0891096
GSM972245	NA	0.765205	0.703515	0.710261	0.813747	0.238761	0.25504
GSM972246	CMS2	0.820791	0.673545	0.736405	0.797182	0.00499501	0.0060073
GSM972247	CMS2	0.766835	0.668418	0.75745	0.828081	0.001	0.00128275
GSM972248	CMS2	0.786123	0.675963	0.723111	0.851199	0.001	0.00128275
GSM972249	CMS2	0.817334	0.613574	0.729771	0.80904	0.001	0.00128275
GSM972250	CMS2	0.822876	0.621895	0.740943	0.819322	0.001	0.00128275
GSM972251	CMS4	0.717393	0.687161	0.771733	0.545615	0.001	0.00128275
GSM972252	NA	0.799005	0.737356	0.798871	0.740543	0.956044	0.975132
GSM972253	CMS2	0.820135	0.657941	0.73073	0.87634	0.001	0.00128275
GSM972254	CMS4	0.75039	0.625807	0.757354	0.579277	0.001	0.00128275
GSM972255	CMS4	0.802418	0.709942	0.773127	0.574011	0.001	0.00128275
GSM972256	CMS2	0.81085	0.616396	0.738076	0.782904	0.001	0.00128275
GSM972257	NA	0.763251	0.679293	0.754244	0.84018	0.247752	0.264164
GSM972258	CMS2	0.810713	0.610127	0.761532	0.768356	0.001	0.00128275
GSM972259	CMS3	0.741266	0.750525	0.615219	0.82503	0.001	0.00128275
GSM972260	CMS2	0.778904	0.64846	0.714195	0.733421	0.001998	0.00249485
GSM972261	CMS1	0.619778	0.811392	0.69556	0.821619	0.001	0.00128275
GSM972262	CMS4	0.623033	0.804157	0.745962	0.531043	0.001	0.00128275
GSM972263	CMS1	0.680716	0.766101	0.739189	0.811526	0.042957	0.047934
GSM972264	CMS1	0.663524	0.783547	0.744452	0.872066	0.042957	0.047934
GSM972265	CMS1	0.619287	0.824021	0.713201	0.77564	0.001	0.00128275
GSM972266	NA	0.714779	0.722811	0.711968	0.873803	0.992008	1
GSM972267	CMS2	0.831972	0.639407	0.77692	0.79872	0.001	0.00128275
GSM972268	CMS3	0.751108	0.734021	0.566527	0.843816	0.001	0.00128275
GSM972269	NA	0.72646	0.741723	0.694064	0.836989	0.238761	0.25504
GSM972270	CMS1	0.65092	0.766009	0.65818	0.853158	0.001	0.00128275
GSM972271	CMS2	0.777904	0.682468	0.75855	0.82791	0.035964	0.0404768
GSM972272	NA	0.798874	0.695279	0.70523	0.873384	0.0549451	0.0609636
GSM972273	CMS3	0.774398	0.713971	0.65878	0.8814	0.001	0.00128275
GSM972274	CMS1	0.534077	0.82215	0.74992	0.714411	0.001	0.00128275
GSM972275	CMS1	0.572946	0.801635	0.765693	0.608438	0.001	0.00128275
GSM972276	CMS1	0.57698	0.788138	0.713296	0.82483	0.001	0.00128275
GSM972277	CMS1	0.624738	0.813944	0.67789	0.845979	0.001	0.00128275
GSM972278	CMS1	0.638536	0.820459	0.705457	0.839028	0.001	0.00128275
GSM972279	CMS1	0.653925	0.797466	0.748103	0.667698	0.001	0.00128275
GSM972280	CMS1	0.610994	0.818515	0.716626	0.745548	0.001	0.00128275
GSM972281	CMS2	0.735841	0.653993	0.740056	0.783356	0.001	0.00128275
GSM972282	NA	0.737917	0.727189	0.746788	0.839877	1	1
GSM972283	CMS1	0.552686	0.827894	0.742918	0.765837	0.001	0.00128275
GSM972284	CMS2	0.81419	0.688621	0.724622	0.861028	0.013986	0.016287
GSM972285	CMS3	0.701572	0.751415	0.678018	0.810647	0.042957	0.047934
GSM972286	CMS1	0.642162	0.835476	0.672834	0.798433	0.001	0.00128275
GSM972287	CMS1	0.582276	0.831232	0.732118	0.661448	0.001	0.00128275
GSM972288	CMS2	0.812752	0.651422	0.768528	0.800121	0.001	0.00128275
GSM972289	CMS2	0.834636	0.661259	0.758772	0.83938	0.001	0.00128275
GSM972290	CMS4	0.734585	0.676555	0.759213	0.625544	0.001	0.00128275
GSM972291	NA	0.745754	0.735223	0.758287	0.759786	1	1
GSM972292	CMS1	0.600108	0.810265	0.687207	0.813037	0.001	0.00128275
GSM972293	CMS1	0.628592	0.750092	0.698006	0.683792	0.001	0.00128275
GSM972294	CMS1	0.583941	0.828262	0.796154	0.768091	0.001	0.00128275
GSM972295	NA	0.767262	0.697847	0.703336	0.834427	0.370629	0.389874
GSM972296	CMS3	0.695926	0.727284	0.639453	0.909527	0.001	0.00128275
GSM972297	CMS4	0.711491	0.744608	0.680702	0.628488	0.001	0.00128275
GSM972298	CMS1	0.589184	0.77073	0.638407	0.857444	0.001	0.00128275
GSM972299	CMS2	0.837261	0.672196	0.798039	0.735067	0.002997	0.00369903
GSM972300	CMS3	0.725547	0.738329	0.630669	0.845823	0.001	0.00128275
GSM972301	CMS3	0.654882	0.687616	0.575474	0.713358	0.001	0.00128275
GSM972302	CMS3	0.769139	0.672811	0.659927	0.891034	0.021978	0.0251943
GSM972303	CMS2	0.800525	0.629535	0.758327	0.875858	0.001	0.00128275
GSM972304	CMS3	0.734379	0.658736	0.640343	0.916289	0.001	0.00128275
GSM972305	CMS3	0.621181	0.739671	0.585147	0.779937	0.001	0.00128275
GSM972306	CMS2	0.754726	0.606536	0.707011	0.850336	0.001	0.00128275
GSM972307	CMS2	0.777288	0.649515	0.719014	0.8998	0.040959	0.0458788
GSM972308	NA	0.673289	0.799265	0.695354	0.840457	0.172827	0.187163
GSM972309	CMS2	0.780485	0.639192	0.694102	0.886993	0.001998	0.00249485
GSM972310	CMS3	0.717251	0.731149	0.627923	0.800379	0.001	0.00128275
GSM972311	NA	0.731907	0.740617	0.7567	0.719774	1	1
GSM972312	CMS2	0.750519	0.641102	0.764154	0.838659	0.016983	0.0196215
GSM972313	NA	0.768934	0.669698	0.761039	0.817288	0.215784	0.231973
GSM972314	CMS1	0.598176	0.774007	0.766934	0.807736	0.001	0.00128275
GSM972315	CMS3	0.714776	0.680718	0.604409	0.872623	0.001	0.00128275
GSM972316	CMS1	0.588237	0.809755	0.642997	0.832743	0.001	0.00128275
GSM972317	CMS1	0.555535	0.799095	0.667558	0.79755	0.001	0.00128275
GSM972318	CMS2	0.792979	0.651297	0.756872	0.808203	0.032967	0.0372106
GSM972319	CMS2	0.731401	0.635877	0.699579	0.880037	0.00599401	0.00718669
GSM972320	CMS2	0.784916	0.617348	0.654743	0.84623	0.001	0.00128275
GSM972321	CMS2	0.746465	0.625906	0.67011	0.780574	0.001	0.00128275
GSM972322	CMS2	0.7756	0.644004	0.710827	0.818491	0.001	0.00128275
GSM972323	CMS2	0.802978	0.632858	0.722216	0.859539	0.001	0.00128275
GSM972324	CMS2	0.732276	0.630991	0.721919	0.820069	0.001	0.00128275
GSM972325	CMS1	0.598351	0.769187	0.64331	0.814603	0.001	0.00128275
GSM972326	CMS3	0.701599	0.72132	0.586917	0.894338	0.001	0.00128275
GSM972327	CMS3	0.622683	0.747131	0.569662	0.681815	0.001	0.00128275
GSM972328	CMS2	0.81375	0.635123	0.748673	0.705063	0.001	0.00128275
GSM972329	CMS3	0.724256	0.648933	0.631043	0.793925	0.001	0.00128275
GSM972330	CMS1	0.605472	0.787515	0.719193	0.739461	0.001	0.00128275
GSM972331	CMS2	0.802297	0.63841	0.728046	0.819652	0.001998	0.00249485
GSM972332	CMS1	0.530494	0.78856	0.663504	0.717341	0.001	0.00128275
GSM972333	CMS2	0.766147	0.59804	0.680765	0.804874	0.001	0.00128275
GSM972334	CMS1	0.503933	0.814096	0.742987	0.667998	0.001	0.00128275
GSM972335	CMS2	0.80646	0.637018	0.725687	0.841617	0.001	0.00128275
GSM972336	CMS2	0.79999	0.640589	0.721492	0.871833	0.001	0.00128275
GSM972337	CMS1	0.552877	0.775711	0.668885	0.812677	0.001	0.00128275
GSM972338	CMS2	0.782617	0.600367	0.717406	0.869515	0.001	0.00128275
GSM972339	CMS2	0.750425	0.667829	0.678305	0.840706	0.021978	0.0251943
GSM972340	CMS2	0.782146	0.579088	0.660688	0.818353	0.001	0.00128275
GSM972341	NA	0.67498	0.689448	0.719386	0.849863	0.242757	0.259073
GSM972342	CMS2	0.769942	0.568912	0.717046	0.784167	0.001	0.00128275
GSM972343	NA	0.74079	0.707624	0.777727	0.835399	0.997003	1
GSM972344	NA	0.749407	0.659344	0.764568	0.77414	0.113886	0.124596
GSM972345	CMS4	0.695518	0.702327	0.727018	0.563746	0.001	0.00128275
GSM972346	CMS1	0.631614	0.816651	0.671198	0.829208	0.001998	0.00249485
GSM972347	CMS2	0.772932	0.645752	0.779993	0.831525	0.001	0.00128275
GSM972348	NA	0.742088	0.701399	0.714485	0.87567	0.912088	0.936193
GSM972349	CMS4	0.602016	0.763253	0.694005	0.432907	0.001	0.00128275
GSM972350	CMS3	0.727006	0.685207	0.648632	0.904059	0.001	0.00128275
GSM972351	CMS2	0.740169	0.598012	0.663954	0.70628	0.001	0.00128275
GSM972352	CMS4	0.701905	0.712167	0.724153	0.475057	0.001	0.00128275
GSM972353	CMS1	0.596838	0.74245	0.756591	0.626121	0.001	0.00128275
GSM972354	CMS1	0.637614	0.73485	0.777036	0.704345	0.001998	0.00249485
GSM972355	CMS4	0.728564	0.691537	0.671988	0.500014	0.001	0.00128275
GSM972356	CMS2	0.766794	0.61409	0.783104	0.801559	0.001	0.00128275
GSM972357	CMS3	0.733367	0.6906	0.634471	0.754395	0.001	0.00128275
GSM972358	CMS2	0.761431	0.640257	0.768774	0.696019	0.001	0.00128275
GSM972359	CMS4	0.698808	0.710111	0.706211	0.449843	0.001	0.00128275
GSM972360	NA	0.66618	0.731543	0.791235	0.646727	0.146853	0.159328
GSM972361	CMS4	0.620041	0.786123	0.790521	0.520782	0.001	0.00128275
GSM972362	CMS2	0.741883	0.606379	0.712873	0.724612	0.001	0.00128275
GSM972363	CMS2	0.660744	0.634993	0.769778	0.695733	0.022977	0.0262626
GSM972364	CMS3	0.684631	0.803639	0.584618	0.789557	0.001	0.00128275
GSM972365	CMS4	0.576711	0.786897	0.716625	0.4994	0.001	0.00128275
GSM972366	CMS4	0.643325	0.719614	0.638087	0.548117	0.001	0.00128275
GSM972367	CMS4	0.696102	0.665874	0.745653	0.364327	0.001	0.00128275
GSM972368	CMS2	0.744408	0.619901	0.781676	0.823864	0.002997	0.00369903
GSM972369	CMS4	0.691542	0.691101	0.760182	0.42075	0.001	0.00128275
GSM972370	CMS2	0.793511	0.58258	0.764591	0.685001	0.001	0.00128275
GSM972371	CMS2	0.793361	0.597563	0.746954	0.680799	0.001	0.00128275
GSM972372	CMS2	0.732511	0.610737	0.70455	0.651914	0.001	0.00128275
GSM972373	CMS2	0.811945	0.57578	0.733271	0.710652	0.001	0.00128275
GSM972374	CMS2	0.706971	0.626317	0.703269	0.707192	0.001	0.00128275
GSM972375	CMS4	0.674153	0.679136	0.765994	0.530987	0.001	0.00128275
GSM972376	CMS4	0.738577	0.626857	0.734854	0.472195	0.001	0.00128275
GSM972377	CMS4	0.71944	0.654014	0.729651	0.441663	0.001	0.00128275
GSM972378	CMS4	0.774816	0.614177	0.752071	0.595277	0.001	0.00128275
GSM972379	CMS3	0.759761	0.672169	0.636036	0.861134	0.001	0.00128275
GSM972380	CMS4	0.637437	0.757883	0.776253	0.491894	0.001	0.00128275
GSM972381	CMS2	0.801166	0.623905	0.681649	0.667197	0.001	0.00128275
GSM972382	CMS2	0.773823	0.549216	0.738262	0.668459	0.001	0.00128275
GSM972383	CMS2	0.774767	0.563204	0.703846	0.756205	0.001	0.00128275
GSM972384	CMS4	0.721008	0.708013	0.728523	0.60498	0.001	0.00128275
GSM972385	CMS4	0.695905	0.657919	0.739536	0.441071	0.001	0.00128275
GSM972386	CMS2	0.786156	0.652955	0.752317	0.81325	0.018981	0.0218654
GSM972387	CMS2	0.792699	0.555109	0.692406	0.804759	0.001	0.00128275
GSM972388	CMS2	0.769869	0.631409	0.756356	0.758584	0.003996	0.00487065
GSM972389	CMS3	0.703743	0.791325	0.596341	0.8751	0.001	0.00128275
GSM972390	NA	0.633245	0.731364	0.631297	0.71191	0.0609391	0.0673597
GSM972391	CMS1	0.57917	0.787832	0.666029	0.693777	0.001	0.00128275
GSM972392	CMS2	0.711932	0.615899	0.723256	0.733151	0.001998	0.00249485
GSM972393	CMS2	0.73284	0.5994	0.728468	0.633017	0.001	0.00128275
GSM972394	CMS4	0.678499	0.704949	0.627734	0.563266	0.001	0.00128275
GSM972395	CMS2	0.761692	0.637701	0.751625	0.75006	0.001	0.00128275
GSM972396	CMS3	0.769654	0.711743	0.570481	0.865814	0.001	0.00128275
GSM972397	NA	0.744976	0.652516	0.774943	0.820676	0.307692	0.32571
GSM972398	NA	0.786739	0.6794	0.761966	0.844469	0.565435	0.586913
GSM972399	CMS2	0.723903	0.598547	0.758224	0.695243	0.001	0.00128275
GSM972400	CMS3	0.693445	0.692247	0.596297	0.664646	0.001	0.00128275
GSM972401	CMS4	0.613586	0.782368	0.732149	0.44638	0.001	0.00128275
GSM972402	CMS4	0.652986	0.741522	0.68538	0.48787	0.001	0.00128275
GSM972403	CMS1	0.564252	0.778653	0.694438	0.67606	0.001	0.00128275
GSM972404	CMS2	0.752452	0.574022	0.694502	0.621945	0.001	0.00128275
GSM972405	CMS4	0.752716	0.654267	0.739959	0.634911	0.001	0.00128275
GSM972406	CMS1	0.528913	0.783847	0.696223	0.599585	0.001	0.00128275
GSM972407	CMS4	0.762511	0.629127	0.751454	0.456315	0.001	0.00128275
GSM972408	CMS1	0.627892	0.703117	0.696697	0.65035	0.001	0.00128275
GSM972409	CMS4	0.664949	0.73379	0.773276	0.423772	0.001	0.00128275
GSM972410	CMS4	0.666888	0.667599	0.711671	0.352163	0.001	0.00128275
GSM972411	CMS2	0.781665	0.615283	0.764411	0.80634	0.001	0.00128275
GSM972412	CMS4	0.702051	0.723116	0.706846	0.616418	0.001	0.00128275
GSM972413	CMS4	0.714912	0.744076	0.755991	0.38378	0.001	0.00128275
GSM972414	CMS2	0.824141	0.644535	0.801557	0.757177	0.001	0.00128275
GSM972415	CMS2	0.788362	0.620893	0.709651	0.803004	0.001	0.00128275
GSM972416	CMS4	0.713963	0.721665	0.682346	0.494577	0.001	0.00128275
GSM972417	CMS4	0.766717	0.637762	0.760814	0.531293	0.001	0.00128275
GSM972418	CMS4	0.796149	0.634129	0.795037	0.632039	0.002997	0.00369903
GSM972419	CMS4	0.725609	0.725837	0.76735	0.510788	0.001	0.00128275
GSM972420	CMS1	0.536022	0.76367	0.72896	0.568868	0.001	0.00128275
GSM972421	CMS4	0.705423	0.656293	0.725478	0.420518	0.001	0.00128275
GSM972422	CMS4	0.640182	0.731023	0.740434	0.409219	0.001	0.00128275
GSM972423	CMS4	0.733695	0.625892	0.668979	0.613552	0.001	0.00128275
GSM972424	CMS2	0.739279	0.633139	0.654529	0.703207	0.001	0.00128275
GSM972425	CMS4	0.64108	0.747958	0.671738	0.485667	0.001	0.00128275
GSM972426	CMS4	0.686185	0.660342	0.696253	0.567998	0.001	0.00128275
GSM972427	CMS4	0.774656	0.628732	0.741733	0.588579	0.001	0.00128275
GSM972428	CMS4	0.683257	0.70778	0.727237	0.470895	0.001	0.00128275
GSM972429	CMS3	0.700083	0.717319	0.638589	0.743449	0.00499501	0.0060073
GSM972430	CMS1	0.578756	0.79324	0.689245	0.634795	0.001	0.00128275
GSM972431	CMS4	0.732534	0.650402	0.748107	0.521356	0.001	0.00128275
GSM972432	CMS4	0.743668	0.638674	0.670982	0.50369	0.001	0.00128275
GSM972433	CMS4	0.681404	0.72648	0.75182	0.399686	0.001	0.00128275
GSM972434	CMS2	0.7771	0.649605	0.654056	0.849629	0.001998	0.00249485
GSM972435	CMS2	0.804705	0.602452	0.699904	0.604133	0.001	0.00128275
GSM972436	NA	0.787935	0.686879	0.743513	0.735009	0.132867	0.144688
GSM972437	CMS4	0.754248	0.66591	0.781971	0.453076	0.001	0.00128275
GSM972438	CMS4	0.645871	0.786025	0.71065	0.440843	0.001	0.00128275
GSM972439	CMS4	0.789332	0.641635	0.689913	0.569315	0.001	0.00128275
GSM972440	CMS4	0.592114	0.787088	0.735762	0.542878	0.001	0.00128275
GSM972441	CMS4	0.694586	0.707804	0.673026	0.429428	0.001	0.00128275
GSM972442	CMS1	0.669374	0.671964	0.717943	0.723037	0.031968	0.0361177
GSM972443	NA	0.723063	0.720431	0.718776	0.867771	0.99001	1
GSM972444	CMS1	0.544901	0.797379	0.720134	0.561534	0.001	0.00128275
GSM972445	CMS1	0.626687	0.799569	0.773694	0.770958	0.001	0.00128275
GSM972446	CMS3	0.760046	0.765085	0.673943	0.753631	0.011988	0.0140158
GSM972447	CMS1	0.584624	0.768127	0.612984	0.775622	0.001	0.00128275
GSM972448	CMS1	0.61339	0.811729	0.66563	0.796242	0.001	0.00128275
GSM972449	CMS3	0.653354	0.672315	0.624963	0.759607	0.001998	0.00249485
GSM972450	CMS2	0.754978	0.645392	0.752719	0.858369	0.00699301	0.00834191
GSM972451	CMS2	0.784953	0.616018	0.684812	0.824102	0.001	0.00128275
GSM972452	CMS1	0.503004	0.826924	0.722603	0.739355	0.001	0.00128275
GSM972453	CMS3	0.69436	0.698349	0.5983	0.900378	0.001	0.00128275
GSM972454	CMS2	0.761079	0.617946	0.698024	0.850691	0.001	0.00128275
GSM972455	CMS1	0.521947	0.783209	0.688779	0.601658	0.001	0.00128275
GSM972456	CMS2	0.807255	0.654194	0.749953	0.800092	0.035964	0.0404768
GSM972457	CMS3	0.72102	0.687056	0.56846	0.871916	0.001	0.00128275
GSM972458	CMS1	0.59181	0.760029	0.73612	0.753405	0.001	0.00128275
GSM972459	CMS3	0.684615	0.710879	0.611794	0.808351	0.001	0.00128275
GSM972460	NA	0.703576	0.674212	0.704835	0.81197	0.10989	0.120449
GSM972461	CMS2	0.71517	0.615503	0.696146	0.8217	0.001	0.00128275
GSM972462	CMS2	0.755533	0.607569	0.741836	0.824322	0.001	0.00128275
GSM972463	CMS3	0.726867	0.682391	0.54996	0.88336	0.001	0.00128275
GSM972464	CMS2	0.792667	0.572106	0.776948	0.631086	0.001	0.00128275
GSM972465	CMS1	0.612697	0.802212	0.678678	0.81285	0.001	0.00128275
GSM972466	NA	0.737232	0.704312	0.769651	0.862643	0.985015	1
GSM972467	CMS4	0.686432	0.701565	0.744505	0.397256	0.001	0.00128275
GSM972468	CMS2	0.760115	0.56976	0.79115	0.739194	0.001	0.00128275
GSM972469	CMS2	0.749707	0.614875	0.704175	0.806774	0.001	0.00128275
GSM972470	CMS1	0.612322	0.80543	0.76966	0.659467	0.001	0.00128275
GSM972471	CMS1	0.608903	0.801854	0.671831	0.858639	0.001	0.00128275
GSM972472	CMS3	0.70227	0.800275	0.585166	0.80974	0.001	0.00128275
GSM972473	CMS3	0.660914	0.666587	0.60013	0.828395	0.001	0.00128275
GSM972474	CMS3	0.647581	0.656102	0.644955	0.697476	0.00999001	0.0117972
GSM972475	CMS3	0.715365	0.738364	0.54058	0.879684	0.001	0.00128275
GSM972476	CMS4	0.667178	0.734908	0.730038	0.443298	0.001	0.00128275
GSM972477	NA	0.671938	0.68236	0.681108	0.880696	0.45954	0.479538
GSM972478	CMS2	0.726108	0.608624	0.67713	0.861495	0.001	0.00128275
GSM972479	CMS4	0.605833	0.790547	0.697687	0.463835	0.001	0.00128275
GSM972480	CMS3	0.717076	0.665407	0.607059	0.897132	0.001	0.00128275
GSM972481	CMS4	0.760454	0.624385	0.74112	0.591749	0.001	0.00128275
GSM972482	CMS3	0.696852	0.771179	0.523399	0.700493	0.001	0.00128275
GSM972483	NA	0.820582	0.664227	0.794398	0.755344	0.044955	0.0501159
GSM972484	CMS2	0.733275	0.607901	0.736215	0.655815	0.001	0.00128275
GSM972485	CMS2	0.747343	0.621294	0.758428	0.796735	0.001	0.00128275
GSM972486	CMS2	0.76899	0.658003	0.7047	0.700573	0.002997	0.00369903
GSM972487	CMS3	0.688346	0.710227	0.564631	0.881409	0.001	0.00128275
GSM972488	CMS3	0.677026	0.725318	0.523697	0.859178	0.001	0.00128275
GSM972489	CMS3	0.68149	0.683726	0.508302	0.827491	0.001	0.00128275
GSM972490	CMS2	0.811878	0.590131	0.744246	0.811025	0.001	0.00128275
GSM972491	CMS2	0.815801	0.644177	0.797978	0.788972	0.026973	0.0307106
GSM972492	CMS2	0.707713	0.640854	0.769696	0.820003	0.003996	0.00487065
GSM972493	CMS2	0.747271	0.632546	0.691524	0.739469	0.001	0.00128275
GSM972494	CMS1	0.605355	0.700821	0.687872	0.778752	0.001	0.00128275
GSM972495	CMS2	0.772239	0.615825	0.777277	0.737502	0.001	0.00128275
GSM972496	NA	0.767798	0.640775	0.708039	0.853227	0.0589411	0.065274
GSM972497	CMS2	0.817499	0.606563	0.820014	0.699251	0.001	0.00128275
GSM972498	CMS2	0.739057	0.619179	0.727285	0.764952	0.001	0.00128275
GSM972499	CMS1	0.521442	0.820335	0.757788	0.783831	0.001	0.00128275
GSM972500	CMS4	0.660133	0.757614	0.69048	0.518781	0.001	0.00128275
GSM972501	CMS2	0.717352	0.638054	0.787644	0.679703	0.02997	0.0339911
GSM972502	CMS3	0.705577	0.740131	0.597824	0.875711	0.001	0.00128275
GSM972503	CMS4	0.696047	0.659953	0.642926	0.536319	0.001	0.00128275
GSM972504	CMS4	0.693508	0.684094	0.730054	0.61051	0.001	0.00128275
GSM972505	NA	0.70026	0.656881	0.680567	0.721566	0.0959041	0.105217
GSM972506	CMS2	0.714786	0.603781	0.63466	0.66674	0.001	0.00128275
GSM972507	CMS1	0.593287	0.774855	0.619421	0.876692	0.001	0.00128275
GSM972508	CMS2	0.758242	0.631894	0.707076	0.869447	0.001	0.00128275
GSM972509	CMS2	0.772695	0.641549	0.720348	0.858205	0.001	0.00128275
GSM972510	CMS3	0.7547	0.733869	0.610296	0.917603	0.001	0.00128275
GSM972511	CMS2	0.764069	0.648208	0.745177	0.834109	0.001	0.00128275
GSM972512	CMS3	0.650753	0.731205	0.601318	0.874535	0.001	0.00128275
GSM972513	CMS2	0.816458	0.663945	0.778352	0.821206	0.001	0.00128275
GSM972514	CMS2	0.813673	0.65428	0.769238	0.859387	0.001	0.00128275
GSM972515	CMS2	0.802278	0.681379	0.707243	0.905001	0.00499501	0.0060073
GSM972516	CMS2	0.770095	0.684926	0.687539	0.910948	0.010989	0.0128863
GSM972517	CMS2	0.74434	0.641248	0.715003	0.76261	0.001	0.00128275
GSM972518	CMS4	0.689791	0.670187	0.682783	0.606031	0.001	0.00128275
GSM972519	CMS4	0.735172	0.649181	0.671177	0.610467	0.001	0.00128275
GSM972520	NA	0.695291	0.722324	0.726328	0.809534	0.486513	0.506785
GSM972521	CMS4	0.717683	0.715852	0.778714	0.561219	0.001	0.00128275
GSM972522	CMS1	0.616592	0.745608	0.667207	0.63261	0.001	0.00128275

## Sheet: TCGA COAD
	group	d.CMS1	d.CMS2	d.CMS3	d.CMS4	p.value	FDR
TCGA-DM-A288-01A	NA	0.756737	0.724846	0.721125	0.873233	1	1
TCGA-QL-A97D-01A	NA	0.762855	0.690605	0.752147	0.873315	0.523477	0.540696
TCGA-CM-6164-01A	CMS2	0.794122	0.578897	0.781756	0.663159	0.001	0.00123947
TCGA-G4-6299-01A	CMS1	0.558316	0.784707	0.752387	0.635629	0.001	0.00123947
TCGA-AA-3542-01A	CMS2	0.763471	0.651054	0.748583	0.770014	0.00599401	0.00698806
TCGA-AZ-4615-01A	CMS1	0.499761	0.834983	0.70797	0.702948	0.001	0.00123947
TCGA-AA-3549-01A	CMS2	0.748271	0.668637	0.738802	0.719852	0.00899101	0.0103539
TCGA-AY-4071-01A	CMS2	0.755357	0.594868	0.737032	0.67937	0.001	0.00123947
TCGA-CM-4752-01A	CMS2	0.77628	0.644197	0.770772	0.752704	0.001	0.00123947
TCGA-AA-3688-01A	CMS2	0.836924	0.590812	0.728494	0.828858	0.001	0.00123947
TCGA-AA-3854-01A	CMS3	0.676179	0.780961	0.506884	0.824351	0.001	0.00123947
TCGA-A6-3809-01A	CMS1	0.582378	0.828561	0.743485	0.770209	0.001	0.00123947
TCGA-CM-6165-01A	CMS4	0.799605	0.652641	0.699048	0.606048	0.001	0.00123947
TCGA-CM-4751-01A	CMS1	0.606929	0.753235	0.642965	0.658609	0.001	0.00123947
TCGA-A6-5659-01A	CMS2	0.832011	0.659623	0.78664	0.691633	0.003996	0.00471709
TCGA-AA-3494-01A	CMS2	0.802828	0.612286	0.745529	0.766836	0.001	0.00123947
TCGA-CM-4750-01A	CMS2	0.747269	0.642313	0.81085	0.72458	0.001	0.00123947
TCGA-CM-6161-01A	CMS2	0.778111	0.592913	0.750558	0.699398	0.001	0.00123947
TCGA-NH-A50U-01A	NA	0.692389	0.689861	0.710152	0.777136	0.241758	0.254739
TCGA-DM-A0XF-01A	CMS2	0.733528	0.634706	0.764608	0.738234	0.001	0.00123947
TCGA-AA-3529-01A	CMS2	0.720677	0.623707	0.665895	0.712084	0.001	0.00123947
TCGA-AA-3949-01A	CMS1	0.570475	0.855811	0.675982	0.682666	0.001	0.00123947
TCGA-AA-3848-01A	CMS2	0.787801	0.634942	0.713715	0.777886	0.001	0.00123947
TCGA-CA-6715-01A	CMS2	0.809751	0.567111	0.737153	0.759812	0.001	0.00123947
TCGA-AA-3818-01A	CMS3	0.768225	0.6781	0.600202	0.845019	0.001	0.00123947
TCGA-AA-3710-01A	CMS1	0.481083	0.81574	0.706336	0.743764	0.001	0.00123947
TCGA-AA-3950-01A	CMS4	0.628881	0.81756	0.709393	0.614076	0.001	0.00123947
TCGA-AA-A00N-01A	CMS4	0.629306	0.742611	0.593379	0.545066	0.001	0.00123947
TCGA-A6-6138-01A	CMS4	0.696367	0.683255	0.781499	0.628593	0.001	0.00123947
TCGA-D5-6538-01A	CMS2	0.789643	0.643839	0.688676	0.812496	0.003996	0.00471709
TCGA-CM-5341-01A	CMS4	0.733927	0.710509	0.754298	0.631662	0.001	0.00123947
TCGA-AA-3715-01A	CMS1	0.530359	0.785525	0.713276	0.555192	0.001	0.00123947
TCGA-AA-3506-01A	CMS2	0.701891	0.599754	0.669431	0.672718	0.001	0.00123947
TCGA-AA-3673-01A	CMS2	0.782847	0.603378	0.637751	0.748393	0.001	0.00123947
TCGA-AU-3779-01A	CMS2	0.753954	0.622578	0.778503	0.650456	0.001	0.00123947
TCGA-CK-5916-01A	CMS1	0.540491	0.818001	0.743175	0.665823	0.001	0.00123947
TCGA-QG-A5Z1-01A	CMS4	0.819101	0.632225	0.704087	0.619358	0.001	0.00123947
TCGA-AD-6890-01A	CMS2	0.776534	0.640145	0.743631	0.74648	0.001	0.00123947
TCGA-A6-2685-01A	CMS4	0.681671	0.693998	0.701561	0.408207	0.001	0.00123947
TCGA-AA-A00W-01A	CMS2	0.794864	0.64337	0.709624	0.899459	0.001	0.00123947
TCGA-AA-A00Z-01A	CMS2	0.791631	0.612135	0.748604	0.809977	0.001	0.00123947
TCGA-A6-2686-01A	CMS1	0.627314	0.816784	0.767612	0.705452	0.001	0.00123947
TCGA-CA-5255-01A	CMS1	0.597308	0.729429	0.613674	0.843624	0.001	0.00123947
TCGA-G4-6317-02A	CMS2	0.826268	0.608293	0.738921	0.75578	0.001	0.00123947
TCGA-A6-A5ZU-01A	CMS4	0.754843	0.664384	0.803675	0.573439	0.001	0.00123947
TCGA-AZ-4614-01A	CMS1	0.616983	0.762963	0.737507	0.810173	0.001	0.00123947
TCGA-NH-A50V-01A	CMS4	0.714281	0.761718	0.731085	0.673099	0.027972	0.0310727
TCGA-QG-A5YX-01A	CMS3	0.758594	0.6811	0.641701	0.9011	0.001998	0.00241917
TCGA-A6-2677-01A	CMS2	0.811183	0.619802	0.728379	0.811787	0.001	0.00123947
TCGA-AZ-6608-01A	CMS2	0.796041	0.633432	0.712146	0.890123	0.002997	0.00358271
TCGA-CA-6717-01A	CMS4	0.654321	0.757665	0.67708	0.465888	0.001	0.00123947
TCGA-AA-3527-01A	CMS4	0.665852	0.673261	0.680789	0.599717	0.001	0.00123947
TCGA-CM-4746-01A	CMS3	0.686187	0.721591	0.565483	0.856054	0.001	0.00123947
TCGA-D5-6539-01A	CMS3	0.736055	0.707236	0.588476	0.788973	0.001	0.00123947
TCGA-5M-AAT6-01A	CMS4	0.565561	0.790517	0.758678	0.551319	0.001	0.00123947
TCGA-A6-4105-01A	CMS4	0.710137	0.65951	0.767073	0.622268	0.001	0.00123947
TCGA-F4-6569-01A	CMS4	0.688479	0.720703	0.732849	0.354379	0.001	0.00123947
TCGA-AA-A00R-01A	CMS1	0.578241	0.824304	0.794238	0.75042	0.001	0.00123947
TCGA-CM-4743-01A	CMS1	0.506753	0.824931	0.722933	0.787026	0.001	0.00123947
TCGA-CK-6747-01A	CMS3	0.739991	0.678467	0.571122	0.775553	0.001	0.00123947
TCGA-D5-6533-01A	CMS2	0.805156	0.636027	0.804505	0.754528	0.001	0.00123947
TCGA-A6-2672-01B	CMS1	0.616605	0.817627	0.740682	0.724802	0.001	0.00123947
TCGA-QG-A5Z2-01A	CMS3	0.673545	0.778256	0.627042	0.913504	0.001	0.00123947
TCGA-A6-6780-01A	CMS1	0.657395	0.764159	0.699766	0.821155	0.00799201	0.00927152
TCGA-F4-6459-01A	CMS4	0.745373	0.647899	0.700972	0.420982	0.001	0.00123947
TCGA-AA-3970-01A	CMS2	0.73383	0.615643	0.708663	0.803499	0.001	0.00123947
TCGA-NH-A8F7-01A	CMS2	0.800149	0.571552	0.767532	0.793155	0.001	0.00123947
TCGA-G4-6321-01A	CMS3	0.616131	0.747239	0.589419	0.817687	0.001	0.00123947
TCGA-AY-6196-01A	CMS4	0.653756	0.785904	0.728413	0.409935	0.001	0.00123947
TCGA-AA-3524-01A	CMS2	0.747152	0.639178	0.710189	0.787222	0.001998	0.00241917
TCGA-DM-A1D0-01A	CMS2	0.791084	0.636793	0.716218	0.85881	0.001	0.00123947
TCGA-G4-6307-01A	CMS2	0.837814	0.640674	0.747311	0.817101	0.001998	0.00241917
TCGA-5M-AATE-01A	CMS2	0.808776	0.617685	0.795631	0.781419	0.001	0.00123947
TCGA-AA-3697-01A	CMS2	0.765431	0.599512	0.760953	0.826552	0.001	0.00123947
TCGA-NH-A6GA-01A	CMS1	0.671445	0.722715	0.721745	0.717475	0.017982	0.0203594
TCGA-AY-6197-01A	CMS1	0.64189	0.75476	0.69696	0.828694	0.001	0.00123947
TCGA-AA-3672-01A	CMS1	0.550227	0.778252	0.696279	0.672071	0.001	0.00123947
TCGA-AA-3684-01A	CMS4	0.633771	0.706454	0.659579	0.469941	0.001	0.00123947
TCGA-A6-2684-01C	CMS4	0.734107	0.730432	0.743805	0.524017	0.001	0.00123947
TCGA-AZ-4323-01A	CMS4	0.666566	0.734474	0.732381	0.489834	0.001	0.00123947
TCGA-AA-3971-01A	CMS2	0.782678	0.574318	0.649198	0.789656	0.001	0.00123947
TCGA-AA-3989-01A	CMS2	0.807159	0.603372	0.700384	0.717562	0.001	0.00123947
TCGA-AA-A00D-01A	CMS1	0.645709	0.738767	0.802317	0.708001	0.001	0.00123947
TCGA-CM-6171-01A	CMS3	0.625528	0.776527	0.623351	0.785367	0.001	0.00123947
TCGA-A6-2679-01A	NA	0.700371	0.667083	0.70845	0.714463	0.0829171	0.088759
TCGA-A6-2674-01A	CMS4	0.670569	0.77952	0.705022	0.489265	0.001	0.00123947
TCGA-NH-A5IV-01A	CMS3	0.692044	0.811435	0.648134	0.789523	0.002997	0.00358271
TCGA-A6-5664-01A	CMS4	0.675788	0.715786	0.660684	0.452987	0.001	0.00123947
TCGA-AZ-4315-01A	NA	0.667392	0.770332	0.710879	0.767732	0.0939061	0.100294
TCGA-F4-6806-01A	CMS3	0.744065	0.679083	0.593033	0.747096	0.001	0.00123947
TCGA-AA-3510-01A	CMS3	0.73226	0.705803	0.669237	0.818899	0.023976	0.0269516
TCGA-AY-A71X-01A	CMS3	0.722852	0.719074	0.559879	0.899651	0.001	0.00123947
TCGA-AA-3488-01A	CMS2	0.795864	0.63989	0.728773	0.839561	0.001	0.00123947
TCGA-DM-A28F-01A	CMS2	0.792066	0.638407	0.737495	0.857948	0.001	0.00123947
TCGA-G4-6293-01A	CMS2	0.726142	0.60141	0.688212	0.736257	0.001	0.00123947
TCGA-5M-AAT4-01A	NA	0.761193	0.692625	0.738366	0.823472	0.514486	0.532577
TCGA-AU-6004-01A	CMS1	0.550229	0.822725	0.739034	0.686953	0.001	0.00123947
TCGA-A6-5657-01A	CMS4	0.676491	0.753772	0.75423	0.482458	0.001	0.00123947
TCGA-AA-3941-01A	CMS1	0.623247	0.704838	0.668102	0.831906	0.001	0.00123947
TCGA-DM-A28K-01A	CMS3	0.704581	0.792003	0.565728	0.850009	0.001	0.00123947
TCGA-CM-5344-01A	CMS4	0.767502	0.686298	0.760079	0.516534	0.001	0.00123947
TCGA-AA-3517-01A	CMS2	0.773908	0.568721	0.757869	0.720571	0.001	0.00123947
TCGA-G4-6309-01A	CMS1	0.614705	0.78029	0.641431	0.799777	0.001	0.00123947
TCGA-A6-3810-01A	CMS4	0.754238	0.68126	0.799422	0.502955	0.001	0.00123947
TCGA-AY-6386-01A	CMS3	0.684641	0.692789	0.581064	0.809854	0.001	0.00123947
TCGA-AA-3678-01A	CMS2	0.752222	0.574159	0.704013	0.793318	0.001	0.00123947
TCGA-AA-A01X-01A	CMS2	0.745204	0.629992	0.696377	0.660779	0.001	0.00123947
TCGA-AA-3821-01A	CMS3	0.606851	0.822508	0.579624	0.781811	0.001	0.00123947
TCGA-CM-6677-01A	CMS4	0.795855	0.688151	0.780026	0.671196	0.042957	0.0470529
TCGA-AA-3531-01A	CMS2	0.814327	0.58645	0.748428	0.773847	0.001	0.00123947
TCGA-G4-6586-01A	CMS1	0.589836	0.803627	0.721442	0.887054	0.001	0.00123947
TCGA-D5-6923-01A	CMS4	0.745062	0.645804	0.773999	0.421898	0.001	0.00123947
TCGA-F4-6703-01A	CMS4	0.606067	0.7777	0.743701	0.419713	0.001	0.00123947
TCGA-A6-3809-01B	CMS1	0.645039	0.803231	0.756826	0.673799	0.020979	0.0236957
TCGA-A6-2677-01B	NA	0.806079	0.684896	0.755331	0.661584	0.0549451	0.0599054
TCGA-NH-A6GB-01A	NA	0.682186	0.704172	0.77273	0.798205	0.177822	0.189062
TCGA-CM-5349-01A	CMS4	0.742878	0.680265	0.730104	0.516352	0.001	0.00123947
TCGA-G4-6625-01A	CMS4	0.747112	0.64829	0.771716	0.640419	0.001	0.00123947
TCGA-AA-3530-01A	CMS2	0.805735	0.617571	0.690956	0.841455	0.001	0.00123947
TCGA-G4-6627-01A	CMS4	0.647656	0.669528	0.639352	0.46287	0.001	0.00123947
TCGA-DM-A28G-01A	CMS3	0.799736	0.626311	0.605999	0.838256	0.001	0.00123947
TCGA-D5-6537-01A	CMS2	0.718382	0.65474	0.743489	0.820394	0.004995	0.00583783
TCGA-D5-5539-01A	CMS3	0.714768	0.745454	0.53404	0.620452	0.001	0.00123947
TCGA-CM-6163-01A	CMS2	0.802431	0.663342	0.711063	0.680501	0.003996	0.00471709
TCGA-AZ-6607-01A	CMS4	0.605308	0.762984	0.707658	0.418755	0.001	0.00123947
TCGA-AA-A004-01A	CMS4	0.656825	0.709345	0.717772	0.649428	0.004995	0.00583783
TCGA-AA-A00E-01A	CMS1	0.549988	0.813785	0.703825	0.789644	0.001	0.00123947
TCGA-AA-A010-01A	CMS1	0.648202	0.723999	0.681569	0.797879	0.013986	0.0159889
TCGA-AA-A02J-01A	CMS2	0.824729	0.60492	0.73321	0.840474	0.001	0.00123947
TCGA-AA-3869-01A	CMS2	0.728597	0.642745	0.707217	0.753399	0.001	0.00123947
TCGA-AA-3837-01A	CMS3	0.735877	0.619423	0.608527	0.673769	0.001	0.00123947
TCGA-5M-AATA-01A	CMS2	0.7209	0.666032	0.778755	0.69767	0.00799201	0.00927152
TCGA-CK-4947-01B	CMS2	0.727702	0.65819	0.671301	0.68653	0.003996	0.00471709
TCGA-CA-5256-01A	CMS2	0.815458	0.600213	0.772309	0.810119	0.001	0.00123947
TCGA-CM-6167-01A	CMS4	0.712716	0.740974	0.734176	0.367808	0.001	0.00123947
TCGA-4N-A93T-01A	NA	0.770918	0.696433	0.707269	0.887891	0.738262	0.754276
TCGA-AA-3521-01A	CMS2	0.778932	0.596386	0.701983	0.698472	0.001	0.00123947
TCGA-CA-5797-01A	CMS2	0.789707	0.626072	0.793209	0.643397	0.001	0.00123947
TCGA-CM-6166-01A	CMS2	0.826937	0.601428	0.779614	0.704773	0.001	0.00123947
TCGA-CK-4951-01A	CMS1	0.543553	0.797693	0.701762	0.610673	0.001	0.00123947
TCGA-CA-6719-01A	CMS4	0.724121	0.666977	0.768343	0.445222	0.001	0.00123947
TCGA-AA-A02R-01A	CMS1	0.491331	0.82319	0.778101	0.688557	0.001	0.00123947
TCGA-AA-A02O-01A	CMS3	0.718746	0.673217	0.618393	0.814846	0.001	0.00123947
TCGA-AY-5543-01A	CMS2	0.743129	0.66948	0.691447	0.889559	0.042957	0.0470529
TCGA-AA-3845-01A	CMS1	0.565243	0.759572	0.724477	0.678963	0.001	0.00123947
TCGA-CK-5912-01A	NA	0.821718	0.657587	0.763579	0.752578	0.0589411	0.0641137
TCGA-AA-3856-01A	CMS2	0.750797	0.585889	0.712439	0.784487	0.001	0.00123947
TCGA-AA-A00Q-01A	CMS2	0.8014	0.611295	0.687979	0.774987	0.001	0.00123947
TCGA-A6-6781-01B	CMS4	0.671528	0.780349	0.715726	0.470582	0.001	0.00123947
TCGA-AA-A00F-01A	CMS4	0.728458	0.674935	0.663036	0.574664	0.001	0.00123947
TCGA-D5-6920-01A	CMS3	0.725281	0.66659	0.62462	0.765428	0.001	0.00123947
TCGA-AA-3815-01A	CMS1	0.594841	0.788967	0.713919	0.809522	0.001	0.00123947
TCGA-D5-5538-01A	CMS4	0.693375	0.697021	0.713118	0.602183	0.001	0.00123947
TCGA-A6-A566-01A	CMS4	0.671614	0.742452	0.706592	0.363361	0.001	0.00123947
TCGA-A6-6782-01A	CMS4	0.769009	0.625552	0.768221	0.504441	0.001	0.00123947
TCGA-CM-6168-01A	CMS4	0.667306	0.719555	0.691582	0.395394	0.001	0.00123947
TCGA-A6-6654-01A	CMS4	0.668486	0.733044	0.754983	0.34731	0.001	0.00123947
TCGA-AA-A01D-01A	CMS4	0.65294	0.745887	0.661505	0.59982	0.001	0.00123947
TCGA-QG-A5YV-01A	CMS2	0.80962	0.607979	0.69044	0.871637	0.001	0.00123947
TCGA-A6-3807-01A	CMS4	0.705302	0.662594	0.761391	0.61101	0.001	0.00123947
TCGA-AZ-5403-01A	CMS4	0.784541	0.649399	0.715148	0.539201	0.001	0.00123947
TCGA-AD-6888-01A	CMS2	0.737749	0.609923	0.696727	0.84321	0.001	0.00123947
TCGA-G4-6628-01A	CMS1	0.526558	0.831551	0.792433	0.736141	0.001	0.00123947
TCGA-DM-A1D6-01A	CMS3	0.736762	0.77982	0.605103	0.824336	0.001	0.00123947
TCGA-AA-A00K-01A	CMS3	0.74425	0.647385	0.609072	0.773044	0.001	0.00123947
TCGA-AA-3862-01A	NA	0.735103	0.700935	0.69212	0.844496	0.699301	0.717583
TCGA-AA-3939-01A	CMS3	0.733655	0.64099	0.62352	0.737138	0.001	0.00123947
TCGA-AA-3514-01A	CMS4	0.744665	0.666088	0.720022	0.549465	0.001	0.00123947
TCGA-AA-3660-01A	CMS2	0.768858	0.611925	0.702164	0.77104	0.001	0.00123947
TCGA-AA-3833-01A	CMS1	0.511029	0.779922	0.659919	0.609724	0.001	0.00123947
TCGA-AA-A01P-01A	CMS1	0.511235	0.823347	0.750501	0.611653	0.001	0.00123947
TCGA-CM-5863-01A	CMS3	0.610889	0.730485	0.528491	0.597086	0.001	0.00123947
TCGA-AZ-6598-01A	CMS1	0.636863	0.823651	0.663661	0.793302	0.001	0.00123947
TCGA-AA-3679-01A	CMS2	0.787287	0.610599	0.746358	0.751782	0.001	0.00123947
TCGA-G4-6304-01A	NA	0.684455	0.729383	0.72763	0.875335	0.722278	0.73955
TCGA-DM-A285-01A	CMS4	0.741095	0.716448	0.680753	0.650644	0.001998	0.00241917
TCGA-G4-6294-01A	CMS2	0.821079	0.633113	0.773859	0.806355	0.001	0.00123947
TCGA-A6-4107-01A	CMS2	0.764593	0.63694	0.63801	0.671027	0.001	0.00123947
TCGA-CA-6716-01A	CMS2	0.824829	0.628275	0.760887	0.678579	0.001	0.00123947
TCGA-CK-4952-01A	CMS3	0.666668	0.805177	0.583393	0.833034	0.001	0.00123947
TCGA-G4-6302-01A	CMS4	0.625	0.766238	0.703222	0.377651	0.001	0.00123947
TCGA-AA-3844-01A	NA	0.770734	0.667989	0.697148	0.864058	0.0649351	0.0701477
TCGA-D5-6541-01A	CMS4	0.71329	0.710226	0.721366	0.52051	0.001	0.00123947
TCGA-AA-A01G-01A	CMS2	0.762623	0.647598	0.672999	0.862899	0.001	0.00123947
TCGA-AA-3870-01A	CMS4	0.563872	0.758967	0.674286	0.54251	0.001	0.00123947
TCGA-D5-6532-01A	CMS2	0.8217	0.618952	0.740356	0.831018	0.001	0.00123947
TCGA-G4-6322-01A	CMS3	0.718951	0.746507	0.516321	0.789975	0.001	0.00123947
TCGA-D5-5541-01A	CMS2	0.780246	0.615295	0.801395	0.641313	0.001	0.00123947
TCGA-DM-A1DB-01A	CMS2	0.796794	0.641018	0.776907	0.831954	0.001	0.00123947
TCGA-AA-A00A-01A	CMS1	0.659089	0.759906	0.70101	0.760415	0.013986	0.0159889
TCGA-A6-2684-01A	CMS4	0.728667	0.707227	0.750154	0.491708	0.001	0.00123947
TCGA-AA-3855-01A	CMS2	0.737824	0.607554	0.660532	0.803692	0.001	0.00123947
TCGA-F4-6463-01A	CMS4	0.745362	0.646821	0.688332	0.494036	0.001	0.00123947
TCGA-NH-A6GC-01A	CMS3	0.748881	0.77075	0.587668	0.685988	0.001	0.00123947
TCGA-AA-3526-01A	CMS2	0.699353	0.636374	0.699033	0.761628	0.001	0.00123947
TCGA-DM-A28M-01A	CMS3	0.742071	0.689502	0.650008	0.893888	0.004995	0.00583783
TCGA-D5-6926-01A	CMS4	0.755906	0.670333	0.767218	0.448722	0.001	0.00123947
TCGA-G4-6317-01A	CMS2	0.813232	0.62675	0.777147	0.831206	0.001	0.00123947
TCGA-AA-A01K-01A	CMS4	0.666847	0.696792	0.762191	0.521264	0.001	0.00123947
TCGA-AA-3984-01A	NA	0.676099	0.696407	0.774536	0.674373	0.173826	0.185231
TCGA-D5-6536-01A	CMS4	0.723856	0.751344	0.638783	0.603578	0.001	0.00123947
TCGA-AD-A5EK-01A	CMS2	0.776704	0.657777	0.751724	0.793332	0.00899101	0.0103539
TCGA-AA-3663-01A	CMS3	0.650578	0.800316	0.617531	0.856139	0.001	0.00123947
TCGA-AD-6965-01A	CMS2	0.768767	0.617728	0.715448	0.73433	0.001	0.00123947
TCGA-CM-4744-01A	CMS1	0.621499	0.722809	0.768461	0.839827	0.001	0.00123947
TCGA-AA-3712-01A	CMS4	0.77102	0.613346	0.744645	0.594778	0.001	0.00123947
TCGA-AA-3543-01A	CMS1	0.478772	0.791782	0.66396	0.770982	0.001	0.00123947
TCGA-AZ-5407-01A	CMS3	0.710912	0.733212	0.595842	0.889699	0.001	0.00123947
TCGA-G4-6314-01A	CMS4	0.758976	0.709695	0.767089	0.443194	0.001	0.00123947
TCGA-CM-5348-01A	CMS4	0.650167	0.7275	0.696695	0.472732	0.001	0.00123947
TCGA-CK-6751-01A	CMS3	0.690252	0.745975	0.604616	0.669794	0.001	0.00123947
TCGA-D5-6929-01A	CMS4	0.794435	0.595344	0.776557	0.57889	0.001	0.00123947
TCGA-AA-3675-01A	CMS3	0.763791	0.679889	0.667289	0.802277	0.016983	0.0192747
TCGA-A6-2681-01A	CMS4	0.699949	0.680452	0.685058	0.492556	0.001	0.00123947
TCGA-F4-6808-01A	CMS2	0.791657	0.625041	0.783084	0.813307	0.001	0.00123947
TCGA-DM-A282-01A	CMS2	0.846319	0.605263	0.737827	0.770819	0.001	0.00123947
TCGA-AA-3489-01A	CMS4	0.729041	0.708544	0.763701	0.412586	0.001	0.00123947
TCGA-AM-5821-01A	CMS1	0.529454	0.80134	0.782413	0.653124	0.001	0.00123947
TCGA-G4-6298-01A	CMS4	0.780085	0.651667	0.776286	0.632629	0.001	0.00123947
TCGA-AA-A01S-01A	CMS2	0.799468	0.629947	0.701327	0.85682	0.001	0.00123947
TCGA-DM-A28H-01A	NA	0.816334	0.686883	0.753179	0.843319	0.746254	0.760791
TCGA-AA-3966-01A	CMS1	0.575082	0.803308	0.694258	0.610486	0.001	0.00123947
TCGA-AA-3516-01A	CMS1	0.460561	0.799904	0.690652	0.746075	0.001	0.00123947
TCGA-4T-AA8H-01A	CMS3	0.762771	0.679451	0.61527	0.887727	0.001	0.00123947
TCGA-AA-3544-01A	CMS2	0.684249	0.670534	0.754196	0.681927	0.031968	0.0353449
TCGA-AA-3956-01A	CMS2	0.792631	0.598537	0.633337	0.729949	0.001	0.00123947
TCGA-AA-3532-01A	CMS4	0.724154	0.668446	0.710353	0.639187	0.001	0.00123947
TCGA-AA-3955-01A	CMS2	0.777898	0.631718	0.757517	0.79964	0.001	0.00123947
TCGA-F4-6704-01A	CMS4	0.705587	0.788962	0.689298	0.454867	0.001	0.00123947
TCGA-AD-6895-01A	CMS1	0.476035	0.823843	0.694463	0.68455	0.001	0.00123947
TCGA-AA-3556-01A	CMS3	0.631325	0.768737	0.590463	0.8156	0.001	0.00123947
TCGA-RU-A8FL-01A	NA	0.779695	0.672456	0.752665	0.879966	0.446553	0.463275
TCGA-AA-3851-01A	CMS3	0.722866	0.69818	0.568272	0.773786	0.001	0.00123947
TCGA-CM-5860-01A	CMS4	0.684809	0.705553	0.762623	0.499969	0.001	0.00123947
TCGA-AA-3534-01A	CMS2	0.786934	0.572992	0.731095	0.688156	0.001	0.00123947
TCGA-AA-A02F-01A	CMS2	0.8004	0.629994	0.72872	0.726342	0.001	0.00123947
TCGA-AA-3979-01A	NA	0.669592	0.671392	0.732875	0.85104	0.184815	0.196054
TCGA-DM-A1DA-01A	NA	0.693008	0.77296	0.75913	0.893904	0.887113	0.902441
TCGA-CM-6162-01A	CMS4	0.631995	0.754115	0.624764	0.403311	0.001	0.00123947
TCGA-AA-3522-01A	CMS3	0.712096	0.699153	0.581253	0.875808	0.001	0.00123947
TCGA-AA-A00U-01A	NA	0.769386	0.692577	0.684751	0.853279	0.41958	0.436252
TCGA-F4-6807-01A	CMS4	0.697491	0.717464	0.738241	0.385958	0.001	0.00123947
TCGA-AA-3930-01A	CMS1	0.600829	0.747928	0.755654	0.76912	0.001	0.00123947
TCGA-AZ-6599-01A	CMS3	0.741003	0.748439	0.537643	0.878838	0.001	0.00123947
TCGA-AA-3947-01A	CMS1	0.638251	0.78728	0.685629	0.747894	0.015984	0.0182287
TCGA-AA-3841-01A	CMS4	0.68516	0.623932	0.697515	0.611039	0.001	0.00123947
TCGA-AZ-4684-01A	CMS4	0.660332	0.680095	0.702864	0.606391	0.001	0.00123947
TCGA-AA-3814-01A	CMS4	0.730309	0.60126	0.726308	0.57287	0.001	0.00123947
TCGA-CM-6679-01A	CMS4	0.804835	0.640836	0.787105	0.457092	0.001	0.00123947
TCGA-A6-6649-01A	CMS1	0.592793	0.741753	0.5999	0.600555	0.001	0.00123947
TCGA-G4-6297-01A	CMS4	0.681983	0.691196	0.746287	0.402082	0.001	0.00123947
TCGA-A6-5656-01B	CMS4	0.757475	0.692877	0.752435	0.589411	0.001	0.00123947
TCGA-DM-A0X9-01A	CMS2	0.782316	0.652089	0.664551	0.873425	0.001998	0.00241917
TCGA-AA-3553-01A	CMS2	0.715819	0.618229	0.779545	0.635404	0.001	0.00123947
TCGA-DM-A0XD-01A	CMS1	0.652609	0.728786	0.738722	0.734119	0.001998	0.00241917
TCGA-AA-3511-01A	CMS4	0.748078	0.644077	0.707697	0.598537	0.001	0.00123947
TCGA-A6-A56B-01A	CMS4	0.786166	0.711868	0.829047	0.642277	0.002997	0.00358271
TCGA-A6-5667-01A	CMS4	0.780917	0.602958	0.772406	0.599755	0.001	0.00123947
TCGA-CM-5868-01A	CMS4	0.795239	0.656027	0.738191	0.648875	0.001	0.00123947
TCGA-AA-3866-01A	CMS4	0.747419	0.676794	0.752631	0.571721	0.001	0.00123947
TCGA-AA-A017-01A	CMS2	0.825592	0.584779	0.764203	0.693399	0.001	0.00123947
TCGA-DM-A1D8-01A	NA	0.754456	0.71894	0.756238	0.840037	1	1
TCGA-CM-6170-01A	CMS2	0.82547	0.613692	0.773661	0.640948	0.001	0.00123947
TCGA-DM-A28E-01A	CMS2	0.815609	0.653216	0.760215	0.874785	0.023976	0.0269516
TCGA-AA-3994-01A	CMS3	0.629072	0.779068	0.59977	0.746175	0.001	0.00123947
TCGA-AA-3877-01A	CMS1	0.532358	0.83892	0.678533	0.711292	0.001	0.00123947
TCGA-WS-AB45-01A	CMS4	0.670136	0.790339	0.723136	0.392725	0.001	0.00123947
TCGA-AA-A00L-01A	CMS2	0.794327	0.609052	0.795758	0.825197	0.001	0.00123947
TCGA-CM-5864-01A	CMS2	0.803342	0.622536	0.730449	0.839906	0.001	0.00123947
TCGA-CA-5254-01A	NA	0.670326	0.773451	0.688301	0.717626	0.0629371	0.0683027
TCGA-D5-6898-01A	CMS4	0.76194	0.653747	0.76117	0.545094	0.001	0.00123947
TCGA-AZ-4682-01B	CMS2	0.812828	0.601659	0.703435	0.83347	0.001	0.00123947
TCGA-AA-3696-01A	CMS2	0.736809	0.624185	0.658171	0.729429	0.001	0.00123947
TCGA-DM-A280-01A	CMS3	0.617193	0.713078	0.612868	0.753923	0.001	0.00123947
TCGA-AA-A00O-01A	CMS4	0.734582	0.668084	0.75428	0.578681	0.001	0.00123947
TCGA-D5-6531-01A	CMS1	0.628309	0.708842	0.75687	0.668773	0.001	0.00123947
TCGA-CK-4948-01B	CMS4	0.686068	0.666104	0.739593	0.543491	0.001	0.00123947
TCGA-DM-A1HA-01A	NA	0.667319	0.752627	0.7812	0.772947	0.314685	0.32864
TCGA-5M-AAT5-01A	CMS2	0.790901	0.651112	0.7356	0.878671	0.001998	0.00241917
TCGA-CM-6674-01A	CMS1	0.566824	0.834416	0.618363	0.668223	0.001	0.00123947
TCGA-F4-6809-01A	CMS4	0.735688	0.693849	0.726951	0.458751	0.001	0.00123947
TCGA-CM-4748-01A	NA	0.724592	0.695745	0.696301	0.685142	0.993007	0.997242
TCGA-AA-3858-01A	CMS2	0.792682	0.652176	0.723228	0.716388	0.001998	0.00241917
TCGA-A6-6780-01B	NA	0.677461	0.772091	0.720724	0.703495	0.313686	0.328325
TCGA-AA-3662-01A	CMS2	0.703962	0.609551	0.734577	0.707681	0.001	0.00123947
TCGA-AM-5820-01A	NA	0.749814	0.718753	0.750407	0.675874	0.397602	0.414316
TCGA-AA-A02K-01A	NA	0.708191	0.679471	0.759645	0.844442	0.195804	0.207244
TCGA-G4-6310-01A	CMS4	0.768661	0.677204	0.758851	0.524177	0.001	0.00123947
TCGA-AD-6889-01A	CMS1	0.601598	0.809115	0.657847	0.852562	0.001	0.00123947
TCGA-AA-3872-01A	CMS4	0.668943	0.72469	0.733467	0.435463	0.001	0.00123947
TCGA-AA-A01R-01A	CMS1	0.568562	0.790278	0.744489	0.73918	0.001	0.00123947
TCGA-AA-3975-01A	CMS2	0.800741	0.542572	0.704529	0.732994	0.001	0.00123947
TCGA-AD-6964-01A	CMS4	0.667138	0.808783	0.706631	0.562304	0.001	0.00123947
TCGA-AA-3562-01A	CMS2	0.806414	0.615469	0.724252	0.720217	0.001	0.00123947
TCGA-AZ-4616-01A	CMS1	0.606632	0.749587	0.753192	0.694754	0.001	0.00123947
TCGA-D5-6931-01A	CMS1	0.633284	0.740633	0.636465	0.676172	0.001	0.00123947
TCGA-D5-6924-01A	CMS4	0.764757	0.580736	0.783396	0.48472	0.001	0.00123947
TCGA-AA-3860-01A	CMS4	0.751355	0.65143	0.760309	0.602107	0.001	0.00123947
TCGA-A6-5665-01B	CMS1	0.605912	0.809829	0.695099	0.6551	0.001	0.00123947
TCGA-QG-A5YW-01A	CMS3	0.724513	0.720354	0.676967	0.78753	0.016983	0.0192747
TCGA-D5-6540-01A	CMS1	0.523336	0.844594	0.70148	0.717366	0.001	0.00123947
TCGA-CA-6718-01A	CMS1	0.540702	0.821107	0.787103	0.671539	0.001	0.00123947
TCGA-G4-6323-01A	CMS3	0.747207	0.704157	0.608631	0.87563	0.001	0.00123947
TCGA-AA-3986-01A	CMS2	0.742262	0.611394	0.702482	0.755242	0.001	0.00123947
TCGA-AA-3520-01A	CMS4	0.741474	0.704121	0.681009	0.621249	0.001	0.00123947
TCGA-A6-5662-01A	CMS4	0.79162	0.651867	0.757845	0.636485	0.001	0.00123947
TCGA-AA-3831-01A	CMS2	0.77128	0.624339	0.712844	0.790208	0.001	0.00123947
TCGA-AA-A02H-01A	CMS2	0.824236	0.553914	0.763798	0.748216	0.001	0.00123947
TCGA-CM-6676-01A	CMS2	0.803459	0.610307	0.764605	0.626574	0.001	0.00123947
TCGA-AD-6899-01A	CMS4	0.708512	0.67712	0.674619	0.479158	0.001	0.00123947
TCGA-AA-3685-01A	CMS2	0.742007	0.620662	0.743702	0.768514	0.001	0.00123947
TCGA-CK-5915-01A	CMS2	0.812552	0.601981	0.721548	0.796595	0.001	0.00123947
TCGA-AD-6548-01A	CMS4	0.667169	0.676045	0.764651	0.608144	0.001	0.00123947
TCGA-AA-3548-01A	NA	0.7829	0.686311	0.673605	0.765226	0.0729271	0.078601
TCGA-A6-6141-01A	CMS3	0.71472	0.717071	0.50628	0.781576	0.001	0.00123947
TCGA-F4-6461-01A	CMS4	0.674088	0.795383	0.621161	0.603474	0.001	0.00123947
TCGA-F4-6854-01A	CMS2	0.791937	0.582587	0.785873	0.599553	0.001	0.00123947
TCGA-F4-6856-01A	CMS3	0.630497	0.805773	0.524781	0.778669	0.001	0.00123947
TCGA-AY-A54L-01A	CMS2	0.76998	0.666229	0.673569	0.900697	0.024975	0.0279412
TCGA-AA-3538-01A	CMS2	0.803527	0.561904	0.719676	0.642777	0.001	0.00123947
TCGA-AA-3842-01A	NA	0.670898	0.72577	0.730368	0.68527	0.224775	0.237375
TCGA-AZ-4308-01A	CMS4	0.712738	0.648666	0.737912	0.555949	0.001	0.00123947
TCGA-CK-6746-01A	CMS1	0.538623	0.821792	0.754306	0.767102	0.001	0.00123947
TCGA-AA-3509-01A	CMS2	0.784746	0.598251	0.689	0.7885	0.001	0.00123947
TCGA-AA-3680-01A	CMS3	0.738362	0.690373	0.549097	0.841651	0.001	0.00123947
TCGA-A6-5656-01A	CMS2	0.834353	0.603025	0.764924	0.784892	0.001	0.00123947
TCGA-CM-6680-01A	CMS3	0.743177	0.715789	0.493515	0.662879	0.001	0.00123947
TCGA-A6-6650-01B	NA	0.819092	0.688518	0.739	0.803205	0.602398	0.620852
TCGA-A6-6140-01A	CMS2	0.811167	0.556075	0.731114	0.818614	0.001	0.00123947
TCGA-AA-A024-01A	CMS3	0.72235	0.682949	0.508654	0.834074	0.001	0.00123947
TCGA-A6-2682-01A	CMS4	0.741009	0.648114	0.652285	0.574753	0.001	0.00123947
TCGA-CM-6675-01A	CMS1	0.566638	0.775987	0.655911	0.757835	0.001	0.00123947
TCGA-DM-A1D7-01A	NA	0.771495	0.677651	0.706347	0.85127	0.0809191	0.0868175
TCGA-F4-6460-01A	CMS4	0.779216	0.624189	0.729229	0.504268	0.001	0.00123947
TCGA-AA-3655-01A	CMS3	0.670459	0.719885	0.616889	0.739039	0.001	0.00123947
TCGA-CM-6169-01A	CMS4	0.699201	0.655151	0.765702	0.444143	0.001	0.00123947
TCGA-AA-3952-01A	CMS4	0.719805	0.728336	0.716315	0.643602	0.001	0.00123947
TCGA-A6-5666-01A	CMS2	0.781695	0.631385	0.74478	0.819667	0.001998	0.00241917
TCGA-T9-A92H-01A	CMS2	0.780822	0.637385	0.731605	0.847412	0.001	0.00123947
TCGA-A6-5665-01A	CMS1	0.574302	0.812166	0.678825	0.864804	0.001	0.00123947
TCGA-NH-A8F7-06A	CMS2	0.800401	0.63608	0.740828	0.856153	0.001	0.00123947
TCGA-AA-3846-01A	CMS2	0.767636	0.624222	0.74788	0.81953	0.001	0.00123947
TCGA-CK-4950-01A	CMS3	0.639793	0.705536	0.561793	0.760542	0.001	0.00123947
TCGA-F4-6570-01A	CMS1	0.542908	0.815613	0.742073	0.591304	0.001	0.00123947
TCGA-AZ-6600-01A	CMS4	0.641293	0.748084	0.682459	0.531317	0.001	0.00123947
TCGA-AA-A00J-01A	CMS1	0.587279	0.830199	0.66244	0.752427	0.001	0.00123947
TCGA-AA-3667-01A	CMS2	0.769214	0.581017	0.749775	0.708334	0.001	0.00123947
TCGA-A6-5661-01A	CMS1	0.548497	0.793916	0.671235	0.817456	0.001	0.00123947
TCGA-AA-3554-01A	CMS1	0.550114	0.798554	0.69402	0.608541	0.001	0.00123947
TCGA-AZ-6606-01A	CMS1	0.636751	0.714977	0.649264	0.845506	0.001	0.00123947
TCGA-AA-3852-01A	CMS3	0.675767	0.761043	0.554118	0.710398	0.001	0.00123947
TCGA-D5-6922-01A	CMS4	0.783551	0.687867	0.782916	0.529496	0.001	0.00123947
TCGA-A6-6137-01A	CMS2	0.792685	0.5794	0.632122	0.804916	0.001	0.00123947
TCGA-A6-2672-01A	CMS1	0.51958	0.835524	0.758806	0.705705	0.001	0.00123947
TCGA-AA-3495-01A	CMS2	0.774897	0.590649	0.680823	0.820013	0.001	0.00123947
TCGA-A6-6650-01A	CMS2	0.831025	0.658315	0.721049	0.848004	0.002997	0.00358271
TCGA-D5-7000-01A	CMS1	0.628694	0.763687	0.639976	0.707738	0.001	0.00123947
TCGA-A6-2678-01A	CMS3	0.751685	0.694029	0.620742	0.772245	0.001	0.00123947
TCGA-AA-3976-01A	CMS2	0.784663	0.595158	0.702693	0.752672	0.001	0.00123947
TCGA-AA-3811-01A	CMS1	0.628503	0.785639	0.733697	0.737165	0.001	0.00123947
TCGA-AA-A01V-01A	CMS3	0.708245	0.668243	0.626673	0.855131	0.001	0.00123947
TCGA-AD-A5EJ-01A	CMS1	0.588962	0.821253	0.61816	0.783256	0.001	0.00123947
TCGA-A6-2674-01B	CMS4	0.716143	0.764456	0.725265	0.563395	0.001	0.00123947
TCGA-AA-3819-01A	CMS2	0.819812	0.605261	0.689977	0.831523	0.001	0.00123947
TCGA-CM-6172-01A	CMS3	0.802279	0.692157	0.631864	0.720264	0.001	0.00123947
TCGA-AA-A02Y-01A	CMS3	0.709922	0.703051	0.642318	0.921368	0.001	0.00123947
TCGA-AZ-6603-01A	CMS2	0.818195	0.570495	0.773313	0.615324	0.001	0.00123947
TCGA-AA-A022-01A	CMS1	0.516747	0.800532	0.740352	0.73918	0.001	0.00123947
TCGA-NH-A8F8-01A	CMS4	0.746161	0.609601	0.779621	0.599418	0.001	0.00123947
TCGA-G4-6626-01A	CMS2	0.790091	0.662095	0.752561	0.829085	0.028971	0.0321067
TCGA-AA-3875-01A	CMS2	0.74431	0.602721	0.700211	0.806573	0.001	0.00123947
TCGA-G4-6306-01A	CMS2	0.722852	0.645084	0.709706	0.885003	0.001	0.00123947
TCGA-G4-6320-01A	CMS3	0.707708	0.74056	0.593074	0.885133	0.001	0.00123947
TCGA-CK-6748-01A	CMS4	0.746808	0.656531	0.726779	0.400946	0.001	0.00123947
TCGA-AA-3864-01A	CMS3	0.647008	0.804397	0.556349	0.785779	0.001	0.00123947
TCGA-A6-6142-01A	CMS4	0.712772	0.650285	0.747305	0.397275	0.001	0.00123947
TCGA-AA-A01Q-01A	NA	0.700232	0.78945	0.669884	0.883189	0.30969	0.324864
TCGA-CA-5796-01A	CMS3	0.697735	0.759127	0.524969	0.838714	0.001	0.00123947
TCGA-A6-2676-01A	CMS1	0.549334	0.829685	0.778341	0.743682	0.001	0.00123947
TCGA-A6-A567-01A	CMS2	0.76793	0.636072	0.751928	0.657809	0.001	0.00123947
TCGA-AA-3713-01A	CMS3	0.599305	0.783049	0.592589	0.79244	0.001	0.00123947
TCGA-A6-6648-01A	CMS2	0.789308	0.637236	0.66851	0.812005	0.001	0.00123947
TCGA-A6-A565-01A	CMS3	0.676619	0.763308	0.575895	0.605362	0.001	0.00123947
TCGA-F4-6855-01A	CMS4	0.742942	0.706141	0.662052	0.409903	0.001	0.00123947
TCGA-DM-A1D4-01A	CMS3	0.800096	0.69783	0.661581	0.913846	0.036963	0.0407719
TCGA-A6-2675-01A	CMS4	0.712987	0.638075	0.682886	0.454822	0.001	0.00123947
TCGA-CM-5861-01A	CMS1	0.526207	0.8443	0.669317	0.760935	0.001	0.00123947
TCGA-DM-A1HB-01A	CMS1	0.54983	0.818775	0.662591	0.811796	0.001	0.00123947
TCGA-AY-A8YK-01A	CMS2	0.821388	0.562829	0.679896	0.820428	0.001	0.00123947
TCGA-DM-A1D9-01A	NA	0.784172	0.693721	0.699023	0.841404	0.66034	0.679083
TCGA-AA-3666-01A	NA	0.711449	0.712063	0.74798	0.818341	0.993007	0.997242
TCGA-AZ-4313-01A	CMS3	0.64937	0.791733	0.618774	0.798042	0.001	0.00123947
TCGA-A6-6652-01A	CMS2	0.769108	0.623231	0.764711	0.756414	0.001	0.00123947
TCGA-AY-4070-01A	CMS4	0.702694	0.710732	0.736308	0.639654	0.001	0.00123947
TCGA-AA-A02W-01A	CMS2	0.813947	0.618106	0.750691	0.748659	0.001	0.00123947
TCGA-AZ-6605-01A	CMS4	0.708881	0.688192	0.736772	0.346966	0.001	0.00123947
TCGA-DM-A28C-01A	CMS2	0.819139	0.656164	0.697158	0.818723	0.026973	0.0300338
TCGA-D5-6927-01A	CMS1	0.576995	0.784905	0.702308	0.647401	0.001	0.00123947
TCGA-AA-3980-01A	NA	0.710238	0.709426	0.714457	0.822986	0.978022	0.986399
TCGA-AA-3681-01A	CMS1	0.60982	0.735098	0.662759	0.808762	0.001	0.00123947
TCGA-AA-3492-01A	CMS1	0.616557	0.764792	0.6767	0.794319	0.001	0.00123947
TCGA-AA-3861-01A	CMS3	0.712779	0.713785	0.557566	0.888774	0.001	0.00123947
TCGA-A6-2671-01A	CMS4	0.726922	0.715499	0.777104	0.551113	0.001	0.00123947
TCGA-A6-6781-01A	CMS4	0.610069	0.796772	0.671768	0.442766	0.001	0.00123947
TCGA-D5-6535-01A	CMS3	0.692331	0.702692	0.642482	0.782185	0.001	0.00123947
TCGA-AA-A029-01A	CMS3	0.648418	0.713637	0.637545	0.852338	0.001	0.00123947
TCGA-AD-6963-01A	CMS2	0.72569	0.647297	0.792858	0.790117	0.001	0.00123947
TCGA-CM-4747-01A	CMS4	0.78092	0.690729	0.704847	0.664987	0.03996	0.0439747
TCGA-NH-A50T-01A	CMS2	0.785892	0.640301	0.78118	0.836514	0.001	0.00123947
TCGA-CK-5914-01A	CMS2	0.776819	0.639561	0.81212	0.774429	0.001	0.00123947
TCGA-AA-A03J-01A	CMS2	0.685725	0.614576	0.726889	0.70978	0.001	0.00123947
TCGA-AA-3519-01A	CMS2	0.760621	0.58723	0.729618	0.803968	0.001	0.00123947
TCGA-AA-3518-01A	CMS1	0.530712	0.819051	0.655008	0.835119	0.001	0.00123947
TCGA-AA-A01T-01A	CMS2	0.759605	0.645575	0.713851	0.822682	0.002997	0.00358271
TCGA-CM-6678-01A	CMS2	0.777048	0.63391	0.63591	0.691968	0.001	0.00123947
TCGA-A6-6651-01A	CMS4	0.716138	0.690328	0.777572	0.348186	0.001	0.00123947
TCGA-AA-3850-01A	CMS3	0.746104	0.621068	0.61755	0.701337	0.001	0.00123947
TCGA-AA-3972-01A	CMS2	0.762659	0.644806	0.733461	0.800257	0.001	0.00123947
TCGA-AA-3812-01A	CMS4	0.680877	0.666338	0.668566	0.493349	0.001	0.00123947
TCGA-AY-A69D-01A	CMS3	0.806698	0.647699	0.642283	0.800138	0.001	0.00123947
TCGA-AA-A01Z-01A	NA	0.761551	0.70139	0.718328	0.796472	0.97003	0.980438
TCGA-A6-3810-01B	CMS4	0.775515	0.713892	0.778651	0.646985	0.012987	0.0149192
TCGA-D5-6530-01A	CMS3	0.603625	0.803822	0.587502	0.818436	0.001	0.00123947
TCGA-AA-3525-01A	CMS1	0.547968	0.77856	0.624857	0.818936	0.001	0.00123947
TCGA-SS-A7HO-01A	CMS2	0.80672	0.647373	0.778054	0.759552	0.004995	0.00583783
TCGA-D5-6928-01A	CMS1	0.537026	0.817406	0.741987	0.580858	0.001	0.00123947
TCGA-G4-6315-01A	CMS2	0.802892	0.609167	0.69624	0.870989	0.001	0.00123947
TCGA-D5-6534-01A	CMS4	0.626799	0.752536	0.729594	0.386129	0.001	0.00123947
TCGA-A6-3808-01A	CMS4	0.660422	0.733396	0.630636	0.479862	0.001	0.00123947
TCGA-AA-3664-01A	CMS1	0.596257	0.739168	0.639864	0.862012	0.001	0.00123947
TCGA-G4-6303-01A	CMS2	0.779352	0.60117	0.749513	0.604704	0.001	0.00123947
TCGA-AA-3692-01A	CMS3	0.778794	0.635375	0.622426	0.780563	0.001	0.00123947
TCGA-AA-3968-01A	CMS2	0.811759	0.632443	0.785669	0.654164	0.001	0.00123947
TCGA-AA-3867-01A	CMS4	0.752971	0.604649	0.711197	0.491846	0.001	0.00123947
TCGA-F4-6805-01A	CMS4	0.654864	0.73774	0.683114	0.3938	0.001	0.00123947
TCGA-AA-3560-01A	CMS3	0.732611	0.705685	0.572568	0.747909	0.001	0.00123947
TCGA-D5-5537-01A	CMS2	0.796092	0.590223	0.657975	0.670976	0.001	0.00123947
TCGA-CM-5862-01A	CMS2	0.800492	0.646007	0.756286	0.708004	0.003996	0.00471709
TCGA-A6-5659-01B	NA	0.818873	0.688675	0.768809	0.738936	0.901099	0.914693
TCGA-D5-6932-01A	CMS4	0.763269	0.642073	0.761666	0.626064	0.001	0.00123947
TCGA-AA-3982-01A	NA	0.785107	0.670002	0.719939	0.728403	0.0529471	0.0578609
TCGA-DM-A28A-01A	CMS2	0.768925	0.656714	0.754236	0.675086	0.001	0.00123947
TCGA-D5-6930-01A	CMS1	0.554114	0.838967	0.616671	0.64487	0.001	0.00123947
TCGA-D5-6529-01A	CMS4	0.681611	0.694289	0.705521	0.468339	0.001	0.00123947
TCGA-A6-2683-01A	CMS2	0.800922	0.650637	0.701107	0.812168	0.00899101	0.0103539
TCGA-CK-5913-01A	CMS1	0.501481	0.807743	0.66638	0.695186	0.001	0.00123947
TCGA-AA-3496-01A	CMS4	0.787952	0.666613	0.750047	0.62271	0.001	0.00123947
TCGA-G4-6311-01A	CMS4	0.739347	0.654711	0.765748	0.516422	0.001	0.00123947
TCGA-D5-5540-01A	NA	0.807201	0.671109	0.790212	0.795535	0.252747	0.265723
TCGA-AD-6901-01A	CMS4	0.720005	0.702513	0.751214	0.483599	0.001	0.00123947
TCGA-AA-A01F-01A	NA	0.729812	0.657112	0.727553	0.867608	0.0649351	0.0701477
TCGA-AA-3552-01A	CMS2	0.744535	0.649808	0.710121	0.737113	0.001	0.00123947
TCGA-A6-5660-01A	CMS2	0.819318	0.592634	0.739472	0.661084	0.001	0.00123947
TCGA-AD-5900-01A	CMS1	0.505692	0.833632	0.731469	0.674207	0.001	0.00123947
TCGA-AA-A01I-01A	CMS2	0.739451	0.635399	0.6751	0.847565	0.001	0.00123947
TCGA-AA-A03F-01A	CMS3	0.675853	0.707437	0.594966	0.824451	0.001	0.00123947
TCGA-AZ-6601-01A	CMS1	0.536498	0.812862	0.741513	0.688116	0.001	0.00123947
TCGA-3L-AA1B-01A	CMS2	0.798767	0.586862	0.664886	0.6476	0.001	0.00123947
TCGA-AA-3693-01A	CMS2	0.812477	0.598581	0.765539	0.788867	0.001	0.00123947
TCGA-AA-3502-01A	CMS3	0.729995	0.753498	0.526292	0.843555	0.001	0.00123947
TCGA-AA-A02E-01A	NA	0.729076	0.67114	0.715144	0.803377	0.0769231	0.0827187
TCGA-A6-5661-01B	CMS4	0.630336	0.775385	0.698484	0.611479	0.001	0.00123947
TCGA-G4-6295-01A	NA	0.720008	0.70321	0.800262	0.793435	0.948052	0.960285
TCGA-AA-A01C-01A	CMS2	0.781327	0.596191	0.75815	0.610123	0.001	0.00123947
TCGA-G4-6588-01A	CMS1	0.499827	0.840857	0.676873	0.765118	0.001	0.00123947
TCGA-A6-2680-01A	CMS2	0.754995	0.612768	0.687539	0.710821	0.001	0.00123947
TCGA-AA-3977-01A	CMS3	0.657556	0.735354	0.610861	0.747301	0.001	0.00123947
TCGA-AA-3561-01A	CMS2	0.783958	0.657607	0.719883	0.871385	0.025974	0.02899
TCGA-AA-3973-01A	CMS2	0.808618	0.660107	0.753075	0.674226	0.024975	0.0279412
TCGA-A6-6653-01A	CMS1	0.523354	0.801087	0.642585	0.755299	0.001	0.00123947
TCGA-AA-3555-01A	CMS3	0.633326	0.806271	0.599231	0.71011	0.001	0.00123947

## Sheet: GSE39582
	group	d.CMS1	d.CMS2	d.CMS3	d.CMS4	p.value	FDR
GSM971957	CMS4	0.72145	0.710377	0.749684	0.654379	0.001	0.00135104
GSM971958	CMS4	0.716518	0.679645	0.767277	0.482819	0.001	0.00135104
GSM971959	NA	0.66953	0.755861	0.704701	0.832482	0.393606	0.414882
GSM971960	CMS2	0.775568	0.616708	0.68888	0.834936	0.001	0.00135104
GSM971961	CMS4	0.726509	0.704806	0.758508	0.502187	0.001	0.00135104
GSM971962	CMS4	0.698649	0.773986	0.74327	0.459792	0.001	0.00135104
GSM971963	CMS1	0.586304	0.784997	0.760409	0.655617	0.001	0.00135104
GSM971964	CMS2	0.776675	0.655036	0.70765	0.817727	0.001998	0.0025974
GSM971965	CMS3	0.785896	0.639826	0.599162	0.666213	0.001	0.00135104
GSM971966	CMS4	0.683754	0.700196	0.759491	0.6613	0.00699301	0.00846979
GSM971967	CMS3	0.707312	0.789729	0.597042	0.848792	0.001	0.00135104
GSM971968	CMS4	0.660406	0.788029	0.720102	0.594923	0.001	0.00135104
GSM971969	NA	0.628066	0.727146	0.735774	0.763052	0.141858	0.154538
GSM971970	NA	0.700662	0.780552	0.642316	0.807598	0.0799201	0.0887158
GSM971971	CMS1	0.618458	0.731395	0.635112	0.789734	0.001	0.00135104
GSM971972	NA	0.72559	0.661592	0.687382	0.654016	0.251748	0.270225
GSM971973	NA	0.650023	0.773565	0.754172	0.728825	0.0739261	0.0828482
GSM971974	CMS3	0.69744	0.744774	0.577084	0.70904	0.001	0.00135104
GSM971975	CMS2	0.747911	0.610155	0.73044	0.797095	0.001	0.00135104
GSM971976	CMS2	0.78586	0.617207	0.777708	0.768273	0.001	0.00135104
GSM971977	CMS4	0.632856	0.783869	0.642931	0.595395	0.001	0.00135104
GSM971978	CMS1	0.584978	0.731534	0.742603	0.790206	0.001	0.00135104
GSM971979	CMS1	0.591201	0.831549	0.671844	0.723276	0.001	0.00135104
GSM971980	CMS1	0.550759	0.750884	0.665322	0.727891	0.001	0.00135104
GSM971981	CMS1	0.576731	0.833564	0.766975	0.687744	0.001	0.00135104
GSM971982	CMS1	0.526749	0.805029	0.737224	0.620591	0.001	0.00135104
GSM971983	CMS1	0.552466	0.790398	0.721693	0.668959	0.001	0.00135104
GSM971984	CMS1	0.629737	0.781118	0.802807	0.710946	0.001	0.00135104
GSM971985	CMS3	0.730143	0.728295	0.571775	0.873064	0.001	0.00135104
GSM971986	CMS4	0.693777	0.653372	0.761808	0.561511	0.001	0.00135104
GSM971987	CMS4	0.775222	0.721434	0.658783	0.614518	0.001	0.00135104
GSM971988	CMS1	0.553686	0.758593	0.665876	0.754336	0.001	0.00135104
GSM971989	CMS3	0.67893	0.749054	0.623786	0.866815	0.001	0.00135104
GSM971990	NA	0.70858	0.72133	0.692404	0.857221	0.290709	0.310905
GSM971991	CMS2	0.772854	0.638633	0.794319	0.653081	0.001	0.00135104
GSM971992	CMS2	0.743318	0.623232	0.743225	0.824115	0.001	0.00135104
GSM971993	NA	0.584869	0.680751	0.585155	0.701241	0.765235	0.785373
GSM971994	CMS2	0.760084	0.611328	0.701704	0.717931	0.001	0.00135104
GSM971995	CMS2	0.776727	0.638095	0.646554	0.772033	0.001	0.00135104
GSM971996	CMS4	0.636131	0.759004	0.754197	0.444086	0.001	0.00135104
GSM971997	CMS1	0.612536	0.795661	0.716961	0.742132	0.001	0.00135104
GSM971998	CMS3	0.776983	0.671182	0.649147	0.771631	0.001	0.00135104
GSM971999	CMS2	0.698109	0.637964	0.674274	0.652505	0.001	0.00135104
GSM972000	CMS2	0.796446	0.608776	0.76897	0.703024	0.001	0.00135104
GSM972001	CMS2	0.794451	0.659236	0.681249	0.882585	0.004995	0.00612595
GSM972002	CMS3	0.709592	0.798711	0.615537	0.796408	0.001	0.00135104
GSM972003	CMS2	0.725489	0.635805	0.673142	0.783598	0.002997	0.00379491
GSM972004	CMS2	0.74095	0.609683	0.669071	0.768719	0.001	0.00135104
GSM972005	CMS3	0.727796	0.739975	0.589988	0.868937	0.001	0.00135104
GSM972006	CMS4	0.754041	0.677828	0.731524	0.622885	0.001	0.00135104
GSM972007	CMS4	0.622749	0.766112	0.717991	0.502263	0.001	0.00135104
GSM972008	CMS4	0.599488	0.797969	0.772591	0.525961	0.001	0.00135104
GSM972009	CMS4	0.686051	0.677359	0.633579	0.599392	0.001	0.00135104
GSM972010	CMS4	0.690874	0.711169	0.711544	0.652509	0.001	0.00135104
GSM972011	CMS4	0.65188	0.780736	0.774229	0.496724	0.001	0.00135104
GSM972012	CMS3	0.720297	0.686255	0.623306	0.825079	0.001	0.00135104
GSM972013	CMS2	0.809174	0.635799	0.731205	0.702927	0.001	0.00135104
GSM972014	CMS2	0.781282	0.637411	0.773717	0.799384	0.001	0.00135104
GSM972015	CMS1	0.581591	0.817071	0.717413	0.750834	0.001	0.00135104
GSM972016	CMS4	0.658805	0.749746	0.680464	0.633263	0.001	0.00135104
GSM972017	CMS2	0.775682	0.673684	0.761027	0.750628	0.022977	0.0266698
GSM972018	CMS2	0.710448	0.634449	0.784674	0.701147	0.001	0.00135104
GSM972019	CMS4	0.615251	0.761676	0.718399	0.568815	0.001	0.00135104
GSM972020	CMS2	0.714473	0.608478	0.64142	0.705366	0.001	0.00135104
GSM972021	NA	0.724626	0.777575	0.760486	0.719426	0.997003	1
GSM972022	CMS2	0.770754	0.64447	0.696113	0.756581	0.001	0.00135104
GSM972023	CMS3	0.747647	0.688772	0.619571	0.764557	0.001	0.00135104
GSM972024	CMS2	0.809035	0.594337	0.754294	0.815881	0.001	0.00135104
GSM972025	CMS3	0.772054	0.665212	0.61111	0.844215	0.001	0.00135104
GSM972026	CMS4	0.640192	0.782343	0.772567	0.582117	0.001	0.00135104
GSM972027	CMS2	0.755855	0.619086	0.731842	0.729078	0.001	0.00135104
GSM972028	CMS2	0.699162	0.630281	0.67473	0.712318	0.003996	0.00496319
GSM972029	CMS4	0.745621	0.651889	0.689301	0.538253	0.001	0.00135104
GSM972030	CMS4	0.665203	0.789669	0.660399	0.555298	0.001	0.00135104
GSM972031	CMS2	0.838935	0.642328	0.797625	0.738904	0.001	0.00135104
GSM972032	CMS2	0.811351	0.603561	0.73799	0.810571	0.001	0.00135104
GSM972033	CMS2	0.783383	0.66147	0.719138	0.837801	0.001998	0.0025974
GSM972034	NA	0.733213	0.693301	0.717623	0.825249	0.698302	0.717938
GSM972035	CMS2	0.805308	0.643372	0.786572	0.855364	0.001	0.00135104
GSM972036	CMS3	0.756167	0.682391	0.598477	0.809537	0.001	0.00135104
GSM972037	CMS1	0.635002	0.715502	0.641534	0.830649	0.02997	0.0346491
GSM972038	CMS2	0.719873	0.611154	0.767627	0.801955	0.001	0.00135104
GSM972039	CMS4	0.723115	0.77083	0.777219	0.484139	0.001	0.00135104
GSM972040	CMS2	0.790251	0.613065	0.705188	0.786807	0.001	0.00135104
GSM972041	CMS2	0.789203	0.63969	0.768897	0.763786	0.001998	0.0025974
GSM972042	CMS3	0.685437	0.669926	0.614024	0.880743	0.001	0.00135104
GSM972043	CMS2	0.798714	0.564298	0.733198	0.783741	0.001	0.00135104
GSM972044	CMS3	0.72349	0.772413	0.638742	0.874924	0.003996	0.00496319
GSM972045	CMS3	0.716026	0.696565	0.616681	0.865737	0.001	0.00135104
GSM972046	CMS4	0.729726	0.666997	0.726399	0.631508	0.001	0.00135104
GSM972047	CMS4	0.716231	0.661974	0.729456	0.625901	0.001	0.00135104
GSM972048	CMS2	0.763664	0.632372	0.730696	0.78817	0.00799201	0.00962001
GSM972049	CMS3	0.700844	0.784577	0.622306	0.822353	0.001	0.00135104
GSM972050	CMS3	0.767014	0.692461	0.560854	0.86763	0.001	0.00135104
GSM972051	CMS4	0.744498	0.725989	0.763109	0.484929	0.001	0.00135104
GSM972052	CMS2	0.75361	0.657641	0.731849	0.803217	0.001	0.00135104
GSM972053	CMS2	0.763648	0.67614	0.790078	0.842304	0.032967	0.037964
GSM972054	CMS4	0.695892	0.745593	0.735	0.494269	0.001	0.00135104
GSM972055	CMS4	0.670303	0.711374	0.64472	0.609636	0.001	0.00135104
GSM972056	CMS1	0.585643	0.771909	0.69892	0.739948	0.001	0.00135104
GSM972057	NA	0.748688	0.661511	0.764109	0.739212	0.545455	0.567777
GSM972058	CMS1	0.555527	0.82275	0.714711	0.671005	0.001	0.00135104
GSM972059	CMS4	0.578137	0.781948	0.758756	0.543298	0.001	0.00135104
GSM972060	NA	0.768673	0.653941	0.798181	0.702186	0.0909091	0.100533
GSM972061	NA	0.727989	0.666972	0.723338	0.68536	0.585415	0.60829
GSM972062	CMS2	0.733573	0.634338	0.639546	0.724799	0.001	0.00135104
GSM972063	CMS4	0.765061	0.641337	0.717001	0.631726	0.001	0.00135104
GSM972064	CMS4	0.697208	0.7064	0.732024	0.515658	0.001	0.00135104
GSM972065	CMS2	0.762722	0.617817	0.734423	0.66415	0.001	0.00135104
GSM972066	CMS2	0.798549	0.628495	0.808099	0.732297	0.001	0.00135104
GSM972067	CMS4	0.702677	0.681642	0.735525	0.515223	0.001	0.00135104
GSM972068	CMS4	0.68454	0.714987	0.745673	0.424004	0.001	0.00135104
GSM972069	CMS2	0.806275	0.633646	0.774462	0.691467	0.001	0.00135104
GSM972070	CMS3	0.763478	0.656238	0.569839	0.774107	0.001	0.00135104
GSM972071	CMS2	0.769617	0.585235	0.75614	0.700302	0.001	0.00135104
GSM972072	CMS1	0.578905	0.810069	0.745542	0.689714	0.001	0.00135104
GSM972073	CMS4	0.655301	0.724083	0.709745	0.530447	0.001	0.00135104
GSM972074	CMS2	0.786916	0.584352	0.763405	0.745358	0.001	0.00135104
GSM972075	NA	0.693512	0.726199	0.691527	0.806865	0.922078	0.936485
GSM972076	CMS1	0.620587	0.821163	0.622889	0.665722	0.001	0.00135104
GSM972077	CMS4	0.634488	0.684468	0.663547	0.493761	0.001	0.00135104
GSM972078	CMS4	0.735223	0.616706	0.715933	0.536554	0.001	0.00135104
GSM972079	CMS4	0.564864	0.73724	0.645543	0.510247	0.001	0.00135104
GSM972080	CMS1	0.599379	0.820872	0.65116	0.691682	0.001	0.00135104
GSM972081	CMS2	0.751252	0.588143	0.678444	0.734691	0.001	0.00135104
GSM972082	CMS4	0.670649	0.800463	0.636673	0.523538	0.001	0.00135104
GSM972083	NA	0.685452	0.727952	0.736293	0.680382	0.688312	0.708913
GSM972084	CMS4	0.742173	0.736083	0.652696	0.619087	0.001	0.00135104
GSM972085	CMS2	0.75619	0.633335	0.748289	0.637969	0.001	0.00135104
GSM972086	NA	0.779984	0.686015	0.754902	0.791793	0.390609	0.412467
GSM972087	CMS2	0.763085	0.614965	0.744778	0.849161	0.001	0.00135104
GSM972088	CMS4	0.748526	0.737522	0.645044	0.614303	0.001	0.00135104
GSM972089	CMS4	0.700751	0.780275	0.730721	0.525094	0.001	0.00135104
GSM972090	CMS2	0.787508	0.638281	0.689812	0.894897	0.001	0.00135104
GSM972091	CMS3	0.729063	0.65312	0.645194	0.883456	0.001998	0.0025974
GSM972092	CMS4	0.730179	0.72708	0.763779	0.611423	0.001	0.00135104
GSM972093	CMS2	0.820847	0.601843	0.764934	0.617436	0.001	0.00135104
GSM972094	CMS4	0.746205	0.688079	0.77031	0.635462	0.001	0.00135104
GSM972095	CMS4	0.724776	0.668197	0.773917	0.647722	0.001	0.00135104
GSM972096	CMS2	0.751896	0.665601	0.692631	0.84289	0.002997	0.00379491
GSM972097	CMS4	0.674942	0.763313	0.727366	0.462981	0.001	0.00135104
GSM972098	CMS3	0.713042	0.766781	0.630774	0.842541	0.001	0.00135104
GSM972099	CMS2	0.824619	0.616153	0.752653	0.822361	0.001	0.00135104
GSM972100	CMS1	0.648474	0.73239	0.654249	0.791913	0.001	0.00135104
GSM972101	CMS3	0.697038	0.716438	0.64056	0.72778	0.016983	0.0199901
GSM972102	CMS4	0.710769	0.715156	0.665913	0.616775	0.001	0.00135104
GSM972103	CMS4	0.647609	0.720423	0.701346	0.636318	0.002997	0.00379491
GSM972104	CMS4	0.725721	0.696983	0.69481	0.455189	0.001	0.00135104
GSM972105	CMS4	0.723209	0.682285	0.764512	0.623809	0.001	0.00135104
GSM972106	NA	0.711907	0.687504	0.701662	0.681674	0.382617	0.405491
GSM972107	NA	0.659775	0.699435	0.712703	0.675387	0.47952	0.502723
GSM972108	CMS2	0.785031	0.602004	0.747949	0.769466	0.001	0.00135104
GSM972109	NA	0.676118	0.69568	0.688543	0.796405	0.178821	0.193723
GSM972110	CMS3	0.653946	0.704389	0.647481	0.816904	0.004995	0.00612595
GSM972111	CMS3	0.694235	0.681815	0.617462	0.719313	0.002997	0.00379491
GSM972112	CMS4	0.639039	0.788214	0.680648	0.524305	0.001	0.00135104
GSM972113	CMS4	0.708062	0.745029	0.742587	0.493301	0.001	0.00135104
GSM972114	CMS3	0.647852	0.717555	0.598443	0.75913	0.001	0.00135104
GSM972115	CMS2	0.755554	0.635817	0.635856	0.768087	0.001	0.00135104
GSM972116	CMS4	0.74324	0.694872	0.65297	0.646323	0.001	0.00135104
GSM972117	CMS1	0.598038	0.749909	0.636907	0.76779	0.001	0.00135104
GSM972118	CMS3	0.682409	0.718063	0.673073	0.812296	0.021978	0.0256118
GSM972119	CMS2	0.829372	0.564754	0.77105	0.716561	0.001	0.00135104
GSM972120	CMS1	0.675706	0.733575	0.785495	0.704802	0.020979	0.0244965
GSM972121	CMS3	0.741554	0.744831	0.633417	0.80822	0.001	0.00135104
GSM972122	CMS2	0.80054	0.672674	0.740664	0.849204	0.00799201	0.00962001
GSM972123	CMS2	0.741339	0.603192	0.74087	0.786312	0.001	0.00135104
GSM972124	CMS2	0.729378	0.632591	0.666804	0.71421	0.001	0.00135104
GSM972125	CMS4	0.711446	0.690078	0.688653	0.511144	0.001	0.00135104
GSM972126	CMS2	0.77298	0.629964	0.782229	0.826047	0.001	0.00135104
GSM972127	CMS4	0.7318	0.660296	0.707497	0.616229	0.001	0.00135104
GSM972128	CMS4	0.726408	0.619774	0.741389	0.552165	0.001	0.00135104
GSM972129	NA	0.667019	0.770833	0.661201	0.788375	0.494505	0.517506
GSM972130	CMS2	0.766689	0.627728	0.735731	0.811649	0.001	0.00135104
GSM972131	CMS4	0.714057	0.701908	0.755797	0.486285	0.001	0.00135104
GSM972132	CMS4	0.762699	0.6325	0.712047	0.628301	0.001	0.00135104
GSM972133	CMS4	0.680047	0.708084	0.663162	0.575686	0.001	0.00135104
GSM972134	CMS3	0.761765	0.719035	0.684992	0.767493	0.001	0.00135104
GSM972135	CMS3	0.738878	0.767835	0.630488	0.860194	0.001	0.00135104
GSM972136	CMS2	0.796994	0.641245	0.738413	0.80121	0.001	0.00135104
GSM972137	CMS2	0.79146	0.64929	0.783669	0.787919	0.001	0.00135104
GSM972138	NA	0.773719	0.704601	0.69443	0.856996	0.0859141	0.0951889
GSM972139	CMS2	0.809072	0.612106	0.759119	0.817444	0.001	0.00135104
GSM972140	CMS4	0.677753	0.756097	0.709884	0.559661	0.001	0.00135104
GSM972141	CMS4	0.748877	0.680617	0.786117	0.660224	0.001	0.00135104
GSM972142	CMS2	0.845032	0.670058	0.792353	0.822308	0.001	0.00135104
GSM972143	CMS2	0.797241	0.627406	0.797597	0.714581	0.001	0.00135104
GSM972144	CMS2	0.776442	0.569103	0.723087	0.773872	0.001	0.00135104
GSM972145	CMS2	0.77366	0.628244	0.648012	0.781401	0.001	0.00135104
GSM972146	CMS3	0.681051	0.795339	0.6113	0.654727	0.001	0.00135104
GSM972147	CMS2	0.740367	0.62312	0.704481	0.782999	0.001	0.00135104
GSM972148	CMS2	0.790871	0.662569	0.758062	0.76622	0.001	0.00135104
GSM972149	CMS2	0.755242	0.605467	0.667299	0.741071	0.001	0.00135104
GSM972150	CMS2	0.782877	0.632082	0.676472	0.789164	0.001	0.00135104
GSM972151	CMS2	0.795217	0.663476	0.676189	0.86661	0.002997	0.00379491
GSM972152	CMS2	0.797118	0.613951	0.723931	0.836465	0.001	0.00135104
GSM972153	CMS2	0.777534	0.663481	0.719865	0.80204	0.001	0.00135104
GSM972154	CMS3	0.74349	0.691415	0.68932	0.828177	0.013986	0.0165289
GSM972155	CMS3	0.760827	0.678271	0.643331	0.815897	0.001	0.00135104
GSM972156	CMS2	0.809037	0.618693	0.674787	0.770371	0.001	0.00135104
GSM972157	CMS2	0.790047	0.675645	0.745907	0.68837	0.001	0.00135104
GSM972158	CMS4	0.63924	0.745474	0.759699	0.608861	0.001	0.00135104
GSM972159	CMS3	0.686973	0.749359	0.594255	0.812989	0.001	0.00135104
GSM972160	CMS2	0.734193	0.636124	0.779962	0.667381	0.001	0.00135104
GSM972161	NA	0.729557	0.706952	0.683886	0.783966	0.604396	0.6269
GSM972162	CMS4	0.693667	0.718456	0.744306	0.626854	0.001	0.00135104
GSM972163	CMS3	0.763014	0.718504	0.640038	0.79365	0.001	0.00135104
GSM972164	CMS2	0.785141	0.625991	0.77314	0.644735	0.001	0.00135104
GSM972165	CMS4	0.749443	0.689539	0.669338	0.602995	0.001	0.00135104
GSM972166	CMS3	0.781853	0.650949	0.638538	0.753368	0.001	0.00135104
GSM972167	CMS2	0.80326	0.629183	0.751512	0.806954	0.001	0.00135104
GSM972168	CMS1	0.570383	0.820952	0.633517	0.730022	0.001	0.00135104
GSM972169	CMS2	0.77964	0.614945	0.703887	0.790325	0.001	0.00135104
GSM972170	CMS4	0.755589	0.682558	0.782244	0.62806	0.001	0.00135104
GSM972171	CMS1	0.558454	0.799499	0.764479	0.631636	0.001	0.00135104
GSM972172	NA	0.662941	0.715073	0.730169	0.77854	0.905095	0.92244
GSM972173	NA	0.740964	0.670134	0.701516	0.694511	0.838162	0.858712
GSM972174	CMS2	0.710616	0.634251	0.663938	0.746696	0.001998	0.0025974
GSM972175	NA	0.718916	0.658734	0.723428	0.69604	0.685315	0.707071
GSM972176	CMS4	0.655743	0.666055	0.717276	0.552689	0.001	0.00135104
GSM972177	CMS2	0.725971	0.639613	0.655163	0.698225	0.013986	0.0165289
GSM972178	CMS3	0.715997	0.684577	0.575241	0.788058	0.001	0.00135104
GSM972179	CMS4	0.678177	0.650709	0.762252	0.554276	0.001	0.00135104
GSM972180	CMS1	0.598537	0.806192	0.785433	0.761911	0.001	0.00135104
GSM972181	CMS4	0.670892	0.755814	0.745107	0.424224	0.001	0.00135104
GSM972182	NA	0.712161	0.638367	0.67447	0.715142	0.101898	0.112472
GSM972183	CMS3	0.676853	0.75304	0.592908	0.798627	0.001	0.00135104
GSM972184	CMS4	0.617436	0.820111	0.747055	0.57728	0.001	0.00135104
GSM972185	NA	0.739014	0.65052	0.694234	0.717855	0.623377	0.644303
GSM972186	CMS4	0.640224	0.737288	0.703739	0.435415	0.001	0.00135104
GSM972187	CMS4	0.696488	0.741597	0.71482	0.577223	0.001	0.00135104
GSM972188	NA	0.759383	0.65381	0.67532	0.751405	0.608392	0.629928
GSM972189	NA	0.703166	0.726828	0.754369	0.816843	0.451548	0.4751
GSM972190	CMS2	0.76272	0.615168	0.778597	0.713148	0.001	0.00135104
GSM972191	CMS3	0.722808	0.703862	0.636906	0.806765	0.001	0.00135104
GSM972192	CMS1	0.627486	0.709478	0.638174	0.656017	0.001	0.00135104
GSM972193	NA	0.732478	0.665245	0.728457	0.746871	0.355644	0.37759
GSM972194	CMS2	0.726838	0.619937	0.755223	0.698731	0.004995	0.00612595
GSM972195	NA	0.639809	0.708081	0.644985	0.791392	0.224775	0.242161
GSM972196	CMS1	0.59428	0.80045	0.74763	0.8044	0.001	0.00135104
GSM972197	CMS3	0.60691	0.764288	0.58119	0.783497	0.001	0.00135104
GSM972198	CMS2	0.754464	0.60754	0.695845	0.788451	0.001	0.00135104
GSM972199	NA	0.750873	0.660778	0.6963	0.766743	0.102897	0.113361
GSM972200	CMS2	0.755404	0.651331	0.715123	0.74558	0.003996	0.00496319
GSM972201	CMS4	0.720249	0.666727	0.739992	0.509668	0.001	0.00135104
GSM972202	CMS2	0.738805	0.62098	0.717808	0.802901	0.001	0.00135104
GSM972203	CMS2	0.739389	0.631086	0.743464	0.730771	0.004995	0.00612595
GSM972204	CMS4	0.808411	0.691345	0.786821	0.653082	0.001	0.00135104
GSM972205	NA	0.740209	0.674239	0.807581	0.748248	0.295704	0.31567
GSM972206	CMS4	0.729515	0.639809	0.629437	0.59439	0.001	0.00135104
GSM972207	CMS2	0.766276	0.671722	0.781017	0.696727	0.002997	0.00379491
GSM972208	CMS4	0.704587	0.680249	0.772501	0.577101	0.001	0.00135104
GSM972209	CMS1	0.651507	0.805929	0.7729	0.718413	0.001	0.00135104
GSM972210	CMS4	0.772744	0.64618	0.799836	0.594455	0.001	0.00135104
GSM972211	CMS2	0.827005	0.607978	0.741934	0.715487	0.001	0.00135104
GSM972212	CMS3	0.72333	0.701283	0.660709	0.840734	0.040959	0.0467077
GSM972213	CMS4	0.727252	0.752554	0.766806	0.688728	0.020979	0.0244965
GSM972214	CMS1	0.599735	0.786835	0.679589	0.810643	0.001	0.00135104
GSM972215	NA	0.683369	0.707233	0.725836	0.706379	0.924076	0.936888
GSM972216	CMS2	0.760374	0.600026	0.76172	0.745715	0.001	0.00135104
GSM972217	NA	0.745251	0.649237	0.742236	0.694681	0.0799201	0.0887158
GSM972218	CMS3	0.722552	0.745441	0.572712	0.872617	0.001	0.00135104
GSM972219	CMS2	0.824928	0.614944	0.706208	0.777599	0.001	0.00135104
GSM972220	CMS1	0.570575	0.803844	0.67226	0.72517	0.001	0.00135104
GSM972221	CMS1	0.627385	0.801889	0.642953	0.844633	0.001	0.00135104
GSM972222	CMS1	0.649619	0.750652	0.675027	0.775777	0.004995	0.00612595
GSM972223	CMS1	0.598978	0.83077	0.624635	0.715196	0.001	0.00135104
GSM972224	CMS1	0.566896	0.823463	0.711103	0.666328	0.001	0.00135104
GSM972225	NA	0.714006	0.733492	0.73764	0.752124	0.989011	0.99926
GSM972226	CMS3	0.631632	0.791347	0.591314	0.752146	0.001	0.00135104
GSM972227	CMS3	0.709618	0.746256	0.590981	0.812661	0.001	0.00135104
GSM972228	CMS3	0.656646	0.754508	0.638292	0.856026	0.001	0.00135104
GSM972229	CMS1	0.638295	0.793717	0.66723	0.775667	0.001	0.00135104
GSM972230	CMS2	0.735313	0.580641	0.695721	0.725814	0.001	0.00135104
GSM972231	CMS4	0.712803	0.686886	0.767626	0.509942	0.001	0.00135104
GSM972232	CMS4	0.70922	0.709972	0.770206	0.603944	0.001	0.00135104
GSM972233	NA	0.742231	0.669635	0.758763	0.737775	0.473526	0.49733
GSM972234	CMS4	0.745145	0.708241	0.690786	0.478706	0.001	0.00135104
GSM972235	CMS4	0.721634	0.717879	0.789381	0.640808	0.001	0.00135104
GSM972236	CMS2	0.751577	0.662461	0.78988	0.743167	0.012987	0.0154733
GSM972237	NA	0.742015	0.690236	0.751408	0.797551	0.0759241	0.0847626
GSM972238	CMS4	0.72613	0.669939	0.782622	0.615099	0.001	0.00135104
GSM972239	NA	0.767901	0.745921	0.761496	0.741527	1	1
GSM972240	CMS4	0.611908	0.770931	0.701682	0.547891	0.001	0.00135104
GSM972241	CMS1	0.631322	0.762692	0.744729	0.771782	0.001	0.00135104
GSM972242	CMS4	0.707384	0.688187	0.659577	0.648116	0.00599401	0.00730519
GSM972243	CMS2	0.757933	0.615258	0.73524	0.705296	0.001	0.00135104
GSM972244	CMS4	0.683563	0.686806	0.722854	0.62986	0.00999001	0.0119757
GSM972245	CMS3	0.702955	0.705359	0.678924	0.722378	0.033966	0.0390376
GSM972246	NA	0.769097	0.659383	0.717837	0.696774	0.046953	0.053335
GSM972247	CMS2	0.722328	0.670136	0.759001	0.738791	0.001	0.00135104
GSM972248	CMS2	0.730367	0.680492	0.714579	0.766689	0.001998	0.0025974
GSM972249	CMS2	0.775606	0.589467	0.718255	0.735515	0.001	0.00135104
GSM972250	CMS2	0.767567	0.601618	0.719035	0.734668	0.001	0.00135104
GSM972251	CMS4	0.691643	0.680845	0.74419	0.515967	0.001	0.00135104
GSM972252	CMS4	0.726257	0.734176	0.772076	0.662098	0.00999001	0.0119757
GSM972253	CMS2	0.768313	0.649035	0.718022	0.810194	0.002997	0.00379491
GSM972254	CMS4	0.695387	0.626197	0.722362	0.483295	0.001	0.00135104
GSM972255	CMS4	0.776822	0.709742	0.756317	0.533349	0.001	0.00135104
GSM972256	CMS2	0.781677	0.591139	0.725717	0.698193	0.001	0.00135104
GSM972257	NA	0.706278	0.671042	0.741502	0.736264	0.862138	0.881732
GSM972258	CMS2	0.761466	0.601088	0.759041	0.681009	0.001	0.00135104
GSM972259	CMS3	0.692824	0.75802	0.607105	0.721911	0.001	0.00135104
GSM972260	CMS4	0.721711	0.656994	0.70209	0.620846	0.001	0.00135104
GSM972261	CMS1	0.591102	0.799695	0.685501	0.765832	0.001	0.00135104
GSM972262	CMS4	0.628848	0.790362	0.73061	0.527681	0.001	0.00135104
GSM972263	CMS1	0.63505	0.767945	0.725913	0.749416	0.001	0.00135104
GSM972264	CMS1	0.645798	0.779722	0.724664	0.811475	0.035964	0.0412529
GSM972265	CMS1	0.604593	0.824877	0.713792	0.718487	0.001	0.00135104
GSM972266	NA	0.691385	0.70719	0.693448	0.824483	0.936064	0.9474
GSM972267	CMS2	0.768729	0.633887	0.771483	0.67918	0.001	0.00135104
GSM972268	CMS3	0.69683	0.734949	0.545105	0.757497	0.001	0.00135104
GSM972269	CMS1	0.650219	0.746921	0.668983	0.724645	0.011988	0.0143122
GSM972270	CMS1	0.641357	0.770714	0.690017	0.801905	0.001998	0.0025974
GSM972271	NA	0.743569	0.672281	0.736661	0.739921	0.0549451	0.0621719
GSM972272	CMS3	0.765736	0.686989	0.682371	0.813906	0.042957	0.0488908
GSM972273	CMS3	0.717539	0.717856	0.631191	0.812342	0.001	0.00135104
GSM972274	CMS1	0.554492	0.81091	0.727013	0.699371	0.001	0.00135104
GSM972275	CMS4	0.599679	0.794092	0.753617	0.59251	0.001	0.00135104
GSM972276	CMS1	0.546888	0.7964	0.7045	0.759519	0.001	0.00135104
GSM972277	CMS1	0.600967	0.822692	0.677512	0.789513	0.001998	0.0025974
GSM972278	CMS1	0.590112	0.784442	0.691513	0.718157	0.001	0.00135104
GSM972279	CMS4	0.668703	0.794281	0.757412	0.659445	0.013986	0.0165289
GSM972280	CMS1	0.586998	0.819723	0.716649	0.697852	0.001	0.00135104
GSM972281	CMS2	0.692349	0.640912	0.728776	0.701829	0.001	0.00135104
GSM972282	NA	0.716192	0.717581	0.732046	0.76615	1	1
GSM972283	CMS1	0.567462	0.810554	0.724125	0.738064	0.001	0.00135104
GSM972284	NA	0.796754	0.694504	0.724981	0.797698	0.106893	0.117542
GSM972285	NA	0.671032	0.750084	0.669865	0.741828	0.190809	0.206328
GSM972286	CMS1	0.602988	0.830997	0.673239	0.723075	0.001	0.00135104
GSM972287	CMS1	0.579116	0.811116	0.712804	0.604643	0.001	0.00135104
GSM972288	CMS2	0.765552	0.641542	0.755071	0.707953	0.002997	0.00379491
GSM972289	CMS2	0.793333	0.631242	0.750819	0.790488	0.001	0.00135104
GSM972290	CMS4	0.701245	0.665017	0.737327	0.588374	0.001	0.00135104
GSM972291	NA	0.70301	0.729537	0.74103	0.698056	1	1
GSM972292	CMS1	0.584756	0.815708	0.686458	0.762067	0.001	0.00135104
GSM972293	CMS1	0.601874	0.747748	0.689235	0.631683	0.001	0.00135104
GSM972294	CMS1	0.568204	0.817684	0.771454	0.718084	0.001	0.00135104
GSM972295	NA	0.703315	0.701253	0.693622	0.746853	0.922078	0.936485
GSM972296	CMS3	0.650852	0.726333	0.615223	0.859947	0.001	0.00135104
GSM972297	CMS4	0.671363	0.745049	0.680685	0.557452	0.001	0.00135104
GSM972298	CMS1	0.554994	0.765777	0.630509	0.801232	0.001	0.00135104
GSM972299	CMS4	0.781103	0.666647	0.773307	0.658903	0.001	0.00135104
GSM972300	CMS3	0.684492	0.743042	0.607463	0.763413	0.001	0.00135104
GSM972301	CMS4	0.66875	0.700698	0.618256	0.593803	0.001	0.00135104
GSM972302	CMS3	0.757344	0.682788	0.673029	0.83471	0.037962	0.0434595
GSM972303	CMS2	0.794978	0.609739	0.767708	0.812193	0.001	0.00135104
GSM972304	CMS3	0.725718	0.660166	0.655239	0.864955	0.001	0.00135104
GSM972305	CMS1	0.617638	0.747014	0.635963	0.650587	0.001	0.00135104
GSM972306	CMS2	0.748375	0.623681	0.725257	0.774277	0.001	0.00135104
GSM972307	NA	0.756672	0.659531	0.721059	0.806204	0.132867	0.145557
GSM972308	NA	0.682882	0.81933	0.706988	0.79037	0.142857	0.155049
GSM972309	CMS2	0.777775	0.636739	0.700609	0.843068	0.001998	0.0025974
GSM972310	CMS3	0.722864	0.750504	0.663031	0.708721	0.00699301	0.00846979
GSM972311	NA	0.716687	0.745216	0.756412	0.649025	0.0659341	0.0743187
GSM972312	NA	0.745309	0.649564	0.783095	0.767139	0.0719281	0.0807638
GSM972313	NA	0.768736	0.673996	0.772306	0.759363	0.216783	0.233982
GSM972314	CMS1	0.621095	0.778649	0.772302	0.737037	0.00599401	0.00730519
GSM972315	CMS3	0.714665	0.683653	0.607179	0.807243	0.001	0.00135104
GSM972316	CMS1	0.587646	0.822054	0.674339	0.750543	0.001	0.00135104
GSM972317	CMS1	0.559555	0.810327	0.694803	0.730021	0.001	0.00135104
GSM972318	NA	0.786136	0.663822	0.768714	0.739154	0.0719281	0.0807638
GSM972319	CMS2	0.716309	0.641219	0.710154	0.807811	0.002997	0.00379491
GSM972320	CMS2	0.7644	0.628736	0.678685	0.736468	0.001	0.00135104
GSM972321	CMS2	0.76335	0.641203	0.693651	0.718641	0.001	0.00135104
GSM972322	CMS2	0.76406	0.64878	0.733908	0.748919	0.003996	0.00496319
GSM972323	CMS2	0.804298	0.628512	0.74794	0.784518	0.001	0.00135104
GSM972324	CMS2	0.73025	0.644359	0.731537	0.754404	0.001	0.00135104
GSM972325	CMS1	0.605645	0.786133	0.663388	0.725319	0.001	0.00135104
GSM972326	CMS3	0.698433	0.736639	0.605092	0.835622	0.001	0.00135104
GSM972327	CMS4	0.628172	0.752574	0.599593	0.562337	0.001	0.00135104
GSM972328	CMS4	0.807	0.650652	0.765688	0.632006	0.001998	0.0025974
GSM972329	CMS3	0.724	0.674695	0.661565	0.685124	0.001	0.00135104
GSM972330	CMS1	0.63174	0.798511	0.723004	0.660762	0.001	0.00135104
GSM972331	CMS2	0.797177	0.629153	0.747133	0.731887	0.001	0.00135104
GSM972332	CMS1	0.542898	0.788111	0.670087	0.645389	0.001	0.00135104
GSM972333	CMS2	0.764006	0.59412	0.708198	0.725952	0.001	0.00135104
GSM972334	CMS1	0.533383	0.809574	0.74799	0.610542	0.001	0.00135104
GSM972335	CMS2	0.793639	0.641666	0.739411	0.761608	0.002997	0.00379491
GSM972336	CMS2	0.800764	0.65312	0.746803	0.803571	0.001	0.00135104
GSM972337	CMS1	0.556162	0.793992	0.686056	0.707235	0.001	0.00135104
GSM972338	CMS2	0.783254	0.606316	0.734272	0.800613	0.001	0.00135104
GSM972339	CMS2	0.760243	0.672338	0.685554	0.783205	0.004995	0.00612595
GSM972340	CMS2	0.760168	0.579863	0.687777	0.734485	0.001	0.00135104
GSM972341	CMS1	0.661223	0.714055	0.734395	0.790354	0.00699301	0.00846979
GSM972342	CMS2	0.77013	0.593442	0.731862	0.687628	0.001	0.00135104
GSM972343	NA	0.729587	0.738394	0.785368	0.769823	1	1
GSM972344	NA	0.748206	0.675057	0.774051	0.6843	0.388611	0.411099
GSM972345	CMS4	0.697626	0.724252	0.726329	0.530788	0.001	0.00135104
GSM972346	CMS1	0.616971	0.82822	0.690462	0.770136	0.001	0.00135104
GSM972347	CMS2	0.789095	0.658587	0.796838	0.779471	0.001	0.00135104
GSM972348	NA	0.757218	0.720813	0.716225	0.818753	0.901099	0.91997
GSM972349	CMS4	0.635991	0.763061	0.708381	0.418298	0.001	0.00135104
GSM972350	CMS3	0.744787	0.688894	0.63953	0.89975	0.001	0.00135104
GSM972351	CMS2	0.758205	0.633943	0.650157	0.759729	0.001	0.00135104
GSM972352	CMS4	0.71745	0.734216	0.718719	0.573382	0.001	0.00135104
GSM972353	CMS1	0.618219	0.752039	0.745336	0.674748	0.001	0.00135104
GSM972354	CMS1	0.652204	0.748743	0.771424	0.746683	0.00799201	0.00962001
GSM972355	CMS4	0.751432	0.718225	0.650561	0.62075	0.001	0.00135104
GSM972356	CMS2	0.759971	0.630369	0.758336	0.826618	0.001	0.00135104
GSM972357	CMS3	0.736205	0.702581	0.628865	0.769546	0.001	0.00135104
GSM972358	CMS2	0.779366	0.666321	0.757705	0.763039	0.003996	0.00496319
GSM972359	CMS4	0.721894	0.724653	0.706755	0.519639	0.001	0.00135104
GSM972360	NA	0.65946	0.758927	0.768062	0.696456	0.142857	0.155049
GSM972361	CMS4	0.639283	0.804726	0.79161	0.553912	0.001	0.00135104
GSM972362	CMS2	0.72887	0.631845	0.693164	0.751474	0.001	0.00135104
GSM972363	NA	0.681985	0.652308	0.744635	0.724403	0.136863	0.149654
GSM972364	CMS3	0.684259	0.789856	0.573015	0.782097	0.001	0.00135104
GSM972365	CMS4	0.576165	0.809673	0.696566	0.559838	0.001	0.00135104
GSM972366	CMS4	0.640399	0.746326	0.639392	0.618796	0.001	0.00135104
GSM972367	CMS4	0.69791	0.692807	0.736542	0.420633	0.001	0.00135104
GSM972368	CMS2	0.7395	0.639779	0.761257	0.816212	0.01998	0.0234235
GSM972369	CMS4	0.681219	0.703658	0.75462	0.468532	0.001	0.00135104
GSM972370	CMS2	0.770413	0.621994	0.744691	0.711444	0.001998	0.0025974
GSM972371	CMS2	0.792835	0.61199	0.712599	0.734665	0.001	0.00135104
GSM972372	CMS2	0.716577	0.620996	0.686553	0.70357	0.001	0.00135104
GSM972373	CMS2	0.815092	0.59392	0.719184	0.740979	0.001	0.00135104
GSM972374	CMS2	0.69819	0.655757	0.684376	0.745194	0.003996	0.00496319
GSM972375	CMS4	0.674754	0.691247	0.743221	0.594804	0.001	0.00135104
GSM972376	CMS4	0.748863	0.641475	0.719157	0.550256	0.001	0.00135104
GSM972377	CMS4	0.713183	0.65725	0.7126	0.538097	0.001	0.00135104
GSM972378	CMS2	0.755778	0.621888	0.731765	0.627371	0.001	0.00135104
GSM972379	CMS3	0.731601	0.685266	0.620266	0.84237	0.001	0.00135104
GSM972380	CMS4	0.651585	0.78569	0.765195	0.56948	0.001	0.00135104
GSM972381	CMS2	0.78572	0.651824	0.665663	0.71001	0.001	0.00135104
GSM972382	CMS2	0.769562	0.575782	0.720367	0.728465	0.001	0.00135104
GSM972383	CMS2	0.771417	0.602524	0.683316	0.761552	0.001	0.00135104
GSM972384	NA	0.73792	0.737665	0.710966	0.676633	0.13986	0.152646
GSM972385	CMS4	0.699296	0.678317	0.730481	0.509229	0.001	0.00135104
GSM972386	NA	0.764709	0.678942	0.727553	0.826133	0.344655	0.367256
GSM972387	CMS2	0.782174	0.574317	0.681121	0.81207	0.001	0.00135104
GSM972388	CMS2	0.762234	0.640916	0.738362	0.780644	0.001998	0.0025974
GSM972389	CMS3	0.685745	0.802293	0.602683	0.829183	0.001	0.00135104
GSM972390	CMS1	0.619795	0.752079	0.643517	0.698786	0.013986	0.0165289
GSM972391	CMS1	0.594633	0.794788	0.662424	0.656339	0.001	0.00135104
GSM972392	CMS2	0.699818	0.63596	0.729756	0.738003	0.002997	0.00379491
GSM972393	CMS2	0.72044	0.613171	0.726423	0.630558	0.001	0.00135104
GSM972394	CMS4	0.667995	0.728136	0.624287	0.564425	0.001	0.00135104
GSM972395	CMS2	0.781179	0.674681	0.759232	0.764567	0.001	0.00135104
GSM972396	CMS3	0.762738	0.729712	0.600095	0.855407	0.001	0.00135104
GSM972397	NA	0.740976	0.65906	0.787787	0.784837	0.346653	0.368713
GSM972398	NA	0.780945	0.695239	0.781806	0.817303	0.506494	0.529105
GSM972399	CMS2	0.734792	0.615349	0.766915	0.697471	0.001	0.00135104
GSM972400	CMS3	0.711832	0.669789	0.623063	0.694652	0.001	0.00135104
GSM972401	CMS4	0.631692	0.782086	0.743104	0.524674	0.001	0.00135104
GSM972402	CMS4	0.680243	0.741839	0.678731	0.591958	0.001	0.00135104
GSM972403	CMS1	0.574824	0.782543	0.687545	0.705258	0.001	0.00135104
GSM972404	CMS2	0.777824	0.574438	0.708831	0.723263	0.001	0.00135104
GSM972405	CMS2	0.761255	0.654479	0.74773	0.688512	0.003996	0.00496319
GSM972406	CMS1	0.585547	0.777284	0.695443	0.668406	0.001	0.00135104
GSM972407	CMS4	0.775628	0.612227	0.753762	0.578286	0.001	0.00135104
GSM972408	CMS1	0.654239	0.701694	0.697863	0.720029	0.001	0.00135104
GSM972409	CMS4	0.684963	0.735279	0.782027	0.508058	0.001	0.00135104
GSM972410	CMS4	0.667199	0.656353	0.718149	0.414864	0.001	0.00135104
GSM972411	CMS2	0.76667	0.621184	0.747256	0.826076	0.001	0.00135104
GSM972412	CMS4	0.711153	0.725106	0.701141	0.686937	0.003996	0.00496319
GSM972413	CMS4	0.726572	0.736592	0.753921	0.455615	0.001	0.00135104
GSM972414	CMS2	0.808638	0.63852	0.790471	0.800239	0.001	0.00135104
GSM972415	CMS2	0.77477	0.621449	0.696438	0.821963	0.001	0.00135104
GSM972416	CMS4	0.72416	0.708267	0.662862	0.572557	0.001	0.00135104
GSM972417	CMS4	0.781018	0.629011	0.756305	0.603295	0.001	0.00135104
GSM972418	CMS2	0.798979	0.646306	0.772577	0.729922	0.010989	0.0131464
GSM972419	CMS4	0.728397	0.711772	0.761229	0.575272	0.001	0.00135104
GSM972420	CMS1	0.549461	0.766302	0.713736	0.590405	0.001	0.00135104
GSM972421	CMS4	0.714269	0.657918	0.708181	0.503641	0.001	0.00135104
GSM972422	CMS4	0.649921	0.722774	0.724147	0.43302	0.001	0.00135104
GSM972423	CMS2	0.734031	0.628641	0.661444	0.688722	0.001	0.00135104
GSM972424	CMS2	0.728644	0.646601	0.65806	0.710486	0.014985	0.0176739
GSM972425	CMS4	0.626953	0.74382	0.654157	0.544676	0.001	0.00135104
GSM972426	CMS4	0.682796	0.661581	0.676556	0.593698	0.001	0.00135104
GSM972427	CMS2	0.776455	0.616585	0.729368	0.643153	0.001	0.00135104
GSM972428	CMS4	0.678721	0.707683	0.707205	0.50948	0.001	0.00135104
GSM972429	CMS3	0.683265	0.713919	0.622552	0.754107	0.001	0.00135104
GSM972430	CMS1	0.622981	0.782645	0.68055	0.665883	0.001	0.00135104
GSM972431	CMS4	0.756793	0.635772	0.743904	0.624918	0.001	0.00135104
GSM972432	CMS4	0.758818	0.629923	0.66563	0.59205	0.001	0.00135104
GSM972433	CMS4	0.695749	0.720954	0.736145	0.471167	0.001	0.00135104
GSM972434	CMS2	0.797743	0.630851	0.667139	0.863098	0.001	0.00135104
GSM972435	CMS2	0.821493	0.5898	0.689461	0.693996	0.001	0.00135104
GSM972436	CMS2	0.799262	0.676485	0.720822	0.78138	0.022977	0.0266698
GSM972437	CMS4	0.787014	0.65206	0.778974	0.559085	0.001	0.00135104
GSM972438	CMS4	0.6728	0.77936	0.712267	0.511859	0.001	0.00135104
GSM972439	CMS2	0.798966	0.638112	0.70125	0.66351	0.001	0.00135104
GSM972440	CMS4	0.617885	0.783633	0.729188	0.607886	0.001	0.00135104
GSM972441	CMS4	0.721561	0.68357	0.667777	0.522275	0.001	0.00135104
GSM972442	CMS2	0.691847	0.657937	0.711552	0.775075	0.001998	0.0025974
GSM972443	NA	0.662833	0.715112	0.697064	0.805851	0.0799201	0.0887158
GSM972444	CMS4	0.584877	0.781418	0.707815	0.56042	0.001	0.00135104
GSM972445	CMS1	0.625992	0.792046	0.747287	0.738118	0.001	0.00135104
GSM972446	CMS3	0.736902	0.766278	0.665694	0.672965	0.02997	0.0346491
GSM972447	CMS1	0.578703	0.753363	0.609334	0.705486	0.001	0.00135104
GSM972448	CMS1	0.619565	0.820276	0.67975	0.721423	0.001998	0.0025974
GSM972449	CMS4	0.644894	0.694449	0.66157	0.626482	0.002997	0.00379491
GSM972450	CMS2	0.735329	0.635376	0.774481	0.78035	0.003996	0.00496319
GSM972451	CMS2	0.788739	0.608401	0.687929	0.761624	0.001	0.00135104
GSM972452	CMS1	0.520477	0.827049	0.736981	0.676997	0.001	0.00135104
GSM972453	CMS3	0.684203	0.726461	0.60977	0.837172	0.001	0.00135104
GSM972454	CMS2	0.777202	0.631892	0.734389	0.76857	0.001	0.00135104
GSM972455	CMS4	0.583032	0.775088	0.702211	0.522879	0.001	0.00135104
GSM972456	CMS2	0.808195	0.663176	0.769342	0.713055	0.038961	0.044516
GSM972457	CMS3	0.715399	0.700341	0.590266	0.804738	0.001	0.00135104
GSM972458	CMS1	0.600699	0.772358	0.744884	0.674979	0.001	0.00135104
GSM972459	CMS3	0.694203	0.736481	0.624536	0.731737	0.001	0.00135104
GSM972460	NA	0.696721	0.702622	0.720661	0.710599	0.27972	0.2997
GSM972461	CMS2	0.712495	0.623167	0.725228	0.757464	0.001	0.00135104
GSM972462	CMS2	0.746479	0.614457	0.759051	0.736585	0.001	0.00135104
GSM972463	CMS3	0.721072	0.693674	0.553716	0.827477	0.001	0.00135104
GSM972464	CMS4	0.765944	0.616793	0.768367	0.557074	0.001	0.00135104
GSM972465	CMS1	0.630653	0.806738	0.694723	0.748372	0.001	0.00135104
GSM972466	NA	0.73735	0.714471	0.780219	0.800235	0.998002	1
GSM972467	CMS4	0.696733	0.717032	0.746263	0.398967	0.001	0.00135104
GSM972468	CMS2	0.739309	0.568731	0.794488	0.653423	0.001	0.00135104
GSM972469	CMS2	0.742054	0.63135	0.716662	0.702809	0.001	0.00135104
GSM972470	CMS4	0.638617	0.801279	0.766979	0.585352	0.001	0.00135104
GSM972471	CMS1	0.616978	0.815584	0.689588	0.793575	0.001	0.00135104
GSM972472	CMS3	0.700797	0.816557	0.616911	0.724941	0.001	0.00135104
GSM972473	CMS3	0.679641	0.674123	0.607823	0.751773	0.001	0.00135104
GSM972474	CMS4	0.672536	0.680887	0.687328	0.594306	0.001	0.00135104
GSM972475	CMS3	0.703752	0.748178	0.551191	0.798531	0.001	0.00135104
GSM972476	CMS4	0.685651	0.745635	0.73391	0.432076	0.001	0.00135104
GSM972477	NA	0.661288	0.697322	0.688921	0.80544	0.0759241	0.0847626
GSM972478	CMS2	0.714377	0.619637	0.686074	0.768923	0.001	0.00135104
GSM972479	CMS4	0.632358	0.786112	0.711178	0.444618	0.001	0.00135104
GSM972480	CMS3	0.712434	0.671372	0.613881	0.846996	0.001	0.00135104
GSM972481	CMS4	0.731367	0.648997	0.746788	0.495561	0.001	0.00135104
GSM972482	CMS3	0.69707	0.771328	0.570846	0.614512	0.001	0.00135104
GSM972483	NA	0.8113	0.672927	0.804908	0.681706	0.0589411	0.0665647
GSM972484	CMS4	0.734152	0.62098	0.744516	0.588245	0.001	0.00135104
GSM972485	CMS2	0.729087	0.638673	0.750697	0.702517	0.001	0.00135104
GSM972486	CMS4	0.770555	0.66357	0.722239	0.630161	0.001	0.00135104
GSM972487	CMS3	0.688503	0.706245	0.556956	0.820357	0.001	0.00135104
GSM972488	CMS3	0.697599	0.737125	0.535962	0.81046	0.001	0.00135104
GSM972489	CMS3	0.679371	0.689353	0.556203	0.733593	0.001	0.00135104
GSM972490	CMS2	0.803673	0.58059	0.761975	0.73291	0.001	0.00135104
GSM972491	NA	0.792606	0.668677	0.803222	0.687289	0.230769	0.248162
GSM972492	NA	0.713577	0.662477	0.79093	0.761579	0.048951	0.0554968
GSM972493	CMS4	0.747789	0.661379	0.714562	0.645429	0.001	0.00135104
GSM972494	CMS1	0.605254	0.721599	0.707996	0.701489	0.001	0.00135104
GSM972495	CMS2	0.759692	0.631089	0.756648	0.764435	0.001	0.00135104
GSM972496	NA	0.743592	0.656586	0.701227	0.8405	0.11988	0.131576
GSM972497	CMS2	0.814516	0.625651	0.809992	0.760627	0.001	0.00135104
GSM972498	CMS2	0.739497	0.660589	0.698176	0.793651	0.032967	0.037964
GSM972499	CMS1	0.559346	0.822415	0.738188	0.805593	0.001	0.00135104
GSM972500	CMS4	0.641725	0.762447	0.707835	0.486815	0.001	0.00135104
GSM972501	CMS4	0.700346	0.646522	0.805305	0.594373	0.001	0.00135104
GSM972502	CMS3	0.679157	0.749569	0.610185	0.788665	0.001	0.00135104
GSM972503	CMS4	0.701364	0.660382	0.675198	0.493382	0.001	0.00135104
GSM972504	CMS4	0.664849	0.694913	0.744844	0.540372	0.001	0.00135104
GSM972505	CMS4	0.677225	0.653466	0.700283	0.614941	0.00599401	0.00730519
GSM972506	CMS4	0.694934	0.625835	0.675071	0.551481	0.001	0.00135104
GSM972507	CMS1	0.567861	0.775899	0.626191	0.807254	0.001	0.00135104
GSM972508	CMS2	0.752612	0.624584	0.739004	0.808872	0.001	0.00135104
GSM972509	CMS2	0.776559	0.635501	0.748701	0.812282	0.001	0.00135104
GSM972510	CMS3	0.751212	0.732215	0.612031	0.881429	0.001	0.00135104
GSM972511	CMS2	0.777859	0.645862	0.768436	0.791787	0.001	0.00135104
GSM972512	CMS3	0.637451	0.733266	0.609614	0.826698	0.001	0.00135104
GSM972513	CMS2	0.807311	0.659371	0.803565	0.739791	0.001998	0.0025974
GSM972514	CMS2	0.813041	0.653149	0.799985	0.814361	0.001	0.00135104
GSM972515	CMS2	0.803413	0.674943	0.731939	0.876682	0.001998	0.0025974
GSM972516	CMS2	0.760129	0.684875	0.711092	0.863657	0.017982	0.0211235
GSM972517	CMS2	0.730913	0.644788	0.743412	0.703148	0.001	0.00135104
GSM972518	CMS4	0.69237	0.694487	0.724814	0.610232	0.001	0.00135104
GSM972519	CMS4	0.728421	0.679848	0.677208	0.588289	0.001	0.00135104
GSM972520	NA	0.721591	0.735891	0.735426	0.814626	0.528472	0.55108
GSM972521	CMS4	0.742696	0.734527	0.786893	0.63484	0.001	0.00135104
GSM972522	CMS4	0.640239	0.756077	0.675017	0.635773	0.001	0.00135104
GSM1681353	CMS3	0.74205	0.714108	0.630999	0.75005	0.001	0.00135104
GSM1681354	CMS3	0.733541	0.714214	0.629698	0.677584	0.001	0.00135104
GSM1681355	CMS3	0.72732	0.705919	0.62187	0.829916	0.001	0.00135104
GSM1681356	CMS4	0.757713	0.741676	0.675546	0.592153	0.001	0.00135104
GSM1681357	CMS3	0.753661	0.694173	0.63465	0.806416	0.001	0.00135104
GSM1681358	CMS3	0.733254	0.719726	0.614691	0.725494	0.001	0.00135104
GSM1681359	CMS3	0.731551	0.713836	0.65378	0.680348	0.001	0.00135104
GSM1681360	CMS3	0.739772	0.68316	0.61299	0.727325	0.001	0.00135104
GSM1681361	CMS3	0.733234	0.713143	0.621205	0.822419	0.001	0.00135104
GSM1681362	CMS3	0.685916	0.720726	0.603583	0.793973	0.001	0.00135104
GSM1681363	CMS3	0.730875	0.700926	0.626427	0.814648	0.001	0.00135104
GSM1681364	CMS3	0.754525	0.690624	0.629327	0.819287	0.001	0.00135104
GSM1681365	CMS3	0.75925	0.69015	0.647132	0.821292	0.001998	0.0025974
GSM1681366	CMS3	0.749018	0.711888	0.601071	0.787351	0.001	0.00135104
GSM1681367	CMS3	0.73136	0.696837	0.6392	0.80006	0.001	0.00135104
GSM1681368	CMS3	0.737275	0.704309	0.613224	0.809383	0.001	0.00135104
GSM1681369	CMS3	0.734538	0.716654	0.605993	0.792384	0.001	0.00135104
GSM1681370	CMS3	0.721885	0.710958	0.623885	0.803632	0.001	0.00135104
GSM1681371	CMS3	0.754886	0.703519	0.609966	0.821487	0.001	0.00135104
